# Supplementary material for: Crystal structure of 2,3-di­methyl­maleic anhydride: continuous chains of electrostatic attraction
Source: Acta Crystallogr E Crystallogr Commun. 2015 Jul 22;71(Pt 8):950–5. doi: 10.1107/S2056989015013419 (PMC4571365; doi:10.1107/S2056989015013419)
Supplement: Supplementary file 1 [file e-71-00950-sup1.cif]

##############################################################################
#                                                                            #
# This CIF contains the data in a paper accepted for publication in          #
# Acta Crystallographica Section E. It conforms to the requirements of       #
# Notes for Authors for Acta Crystallographica Section E, and has been       #
# peer reviewed under the auspices of the IUCr Commission on Journals.       #
#                                                                            #
# Full details of the Crystallographic Information File format               #
# are given in the paper "The Crystallographic Information File (CIF):       #
# a New Standard Archive File for Crystallography" by S. R. Hall, F. H.      #
# Allen and I. D. Brown [Acta Cryst. (1991), A47, 655-685].                  #
#                                                                            #
# The current version of the core CIF dictionary is obtainable from          #
# ftp://ftp.iucr.org/pub/cif_core.dic.                                       #
#                                                                            #
# Software is freely available for graphical display of the structure(s)     #
# in this CIF. For information consult the CIF software page                 #
# http://www.iucr.org/resources/cif/software.                                #
#                                                                            #
# This file may be used for bona fide research purposes within the           #
# scientific community so long as proper attribution is given to the journal # 
# article from which it was obtained.                                        #
#                                                                            #
##############################################################################
data_I
_database_code_depnum_ccdc_archive 'CCDC 1412475'
_audit_creation_method     'SHELXL-2014/7'
_journal_date_recd_electronic     2015-06-17
_journal_date_accepted     2015-07-13
_journal_name_full     'Acta Crystallographica, Section E'
_journal_year     2015
_journal_volume     71
_journal_issue      8
_journal_page_first     950
_journal_page_last     955
_journal_paper_category     GO
_journal_paper_doi     10.1107/S2056989015013419
_journal_coeditor_code     ZS2339
_publ_contact_author_name     'Ren A. Wiscons'
_publ_contact_author_address
;
Department of Chemistry and Biochemistry, Oberlin College, Oberlin, Ohio 44074,
USA
;
_publ_contact_author_email     'Ren.Wiscons@oberlin.edu'
_publ_contact_author_fax     ?
_publ_contact_author_phone     ?
_publ_section_title
;
Crystal structure of 2,3-dimethylmaleic anhydride: continuous chains of
electrostatic attraction
;
_publ_section_title_footnote     .
loop_
    _publ_author_name
    _publ_author_footnote
    _publ_author_address
    'Wiscons, Ren A.' .
;
Department of Chemistry and Biochemistry, Oberlin College, Oberlin, Ohio 44074,
USA
;
    'Zeller, Matthias' .
;
Department of Chemistry, Youngstown State University, Youngstown, Ohio 44555,
USA
;
    'Rowsell, Jesse L. C.'
;
Dr Jesse Rowsell passed away on January 30, 2015.
;
;
Department of Chemistry and Biochemistry, Oberlin College, Oberlin, Ohio 44074,
USA
;
_publ_section_synopsis
;
In the structure of 2,3-dimethylmaleic anhydride, intermolecular interactions
are dominated by perpendicular and antiparallel ^\d+^C...^\d-^O
carbonyl...carbonyl interactions that give rise to a layered structure, and
weak inter-sheet C---H...O interactions between these layers.
Carbonyl--carbonyl interactions are persistent across 13 previously reported
crystal structures containing a 2,3-disubstituted maleic anhydride moiety.
;
_chemical_name_systematic
;
3,4-Dimethylfuran-2,5-dione
;
_chemical_name_common
;
2,3-Dimethylmaleic anhydride
;
_chemical_formula_moiety     'C6 H6 O3'
_chemical_formula_sum     'C6 H6 O3'
_chemical_formula_weight     126.11
_chemical_melting_point     ?
_shelx_space_group_comment
;
The symmetry employed for this shelxl refinement is uniquely defined
by the following loop, which should always be used as a source of
symmetry information in preference to the above space-group names.
They are only intended as comments.
;
_space_group_crystal_system     orthorhombic
_space_group_name_H-M_alt     'P b c a'
_space_group_name_Hall     '-P 2ac 2ab'
loop_
    _space_group_symop_operation_xyz
    'x, y, z'
    '-x+1/2, -y, z+1/2'
    '-x, y+1/2, -z+1/2'
    'x+1/2, -y+1/2, -z'
    '-x, -y, -z'
    'x-1/2, y, -z-1/2'
    'x, -y-1/2, z-1/2'
    '-x-1/2, y-1/2, z'
_cell_length_a     10.4087(18)
_cell_length_b     8.5848(15)
_cell_length_c     13.095(2)
_cell_angle_alpha     90
_cell_angle_beta     90
_cell_angle_gamma     90
_cell_volume     1170.1(3)
_cell_formula_units_Z     8
_cell_measurement_reflns_used     4877
_cell_measurement_theta_min     3.0753
_cell_measurement_theta_max     31.2695
_cell_measurement_temperature     100(2)
_exptl_crystal_description     plate
_exptl_crystal_colour     colourless
_exptl_crystal_size_max     0.500
_exptl_crystal_size_mid     0.310
_exptl_crystal_size_min     0.190
_exptl_crystal_density_diffrn     1.432
_exptl_crystal_density_meas     ?
_exptl_crystal_density_method     ?
_exptl_crystal_F_000     528
_exptl_absorpt_coefficient_mu     0.116
_exptl_absorpt_correction_type     multi-scan
_exptl_absorpt_process_details
;
(SADABS; Bruker, 2013)
;
_shelx_estimated_absorpt_T_min     0.944
_shelx_estimated_absorpt_T_max     0.978
_exptl_absorpt_correction_T_min     0.6430
_exptl_absorpt_correction_T_max     0.7462
_diffrn_ambient_temperature     100(2)
_diffrn_radiation_type     MoK\a
_diffrn_radiation_wavelength     0.71073
_diffrn_radiation_monochromator     graphite
_diffrn_measurement_device_type     'Bruker APEXII CCD'
_diffrn_measurement_method     'omega and phi scans'
_diffrn_detector_area_resol_mean     ?
_diffrn_reflns_number     16692
_diffrn_reflns_av_R_equivalents     0.0311
_diffrn_reflns_theta_min     3.447
_diffrn_reflns_theta_max     31.479
_diffrn_reflns_theta_full     25.242
_diffrn_measured_fraction_theta_max     0.954
_diffrn_measured_fraction_theta_full     0.998
_diffrn_reflns_limit_h_min     -15
_diffrn_reflns_limit_h_max     15
_diffrn_reflns_limit_k_min     -12
_diffrn_reflns_limit_k_max     12
_diffrn_reflns_limit_l_min     -19
_diffrn_reflns_limit_l_max     19
_refine_special_details     ?
_reflns_number_total     1856
_reflns_number_gt     1688
_reflns_threshold_expression     I>2\s(I)
_refine_ls_structure_factor_coef     Fsqd
_refine_ls_matrix_type     full
_refine_ls_R_factor_all     0.0406
_refine_ls_R_factor_gt     0.0371
_refine_ls_wR_factor_gt     0.0982
_refine_ls_wR_factor_ref     0.1013
_refine_ls_goodness_of_fit_ref     1.073
_refine_ls_restrained_S_all     1.073
_refine_ls_number_reflns     1856
_refine_ls_number_parameters     84
_refine_ls_number_restraints     0
_refine_ls_hydrogen_treatment     constr
_refine_ls_weighting_scheme     calc
_refine_ls_weighting_details
              'w=1/[\s^2^(Fo^2^)+(0.0563P)^2^+0.3420P] where P=(Fo^2^+2Fc^2^)/3'
_atom_sites_solution_hydrogens     geom
_atom_sites_solution_primary     direct
_atom_sites_solution_secondary     difmap
_refine_ls_shift/su_max     0.001
_refine_ls_shift/su_mean     0.000
_refine_diff_density_max     0.529
_refine_diff_density_min     -0.186
_refine_ls_extinction_method     none
_refine_ls_extinction_coef     .
loop_
    _atom_type_symbol
    _atom_type_description
    _atom_type_scat_dispersion_real
    _atom_type_scat_dispersion_imag
    _atom_type_scat_source
    'C' 'C' 0.0033 0.0016
                         'International Tables Vol C Tables 4.2.6.8 and 6.1.1.4'
    'H' 'H' 0.0000 0.0000
                         'International Tables Vol C Tables 4.2.6.8 and 6.1.1.4'
    'O' 'O' 0.0106 0.0060
                         'International Tables Vol C Tables 4.2.6.8 and 6.1.1.4'
_computing_data_collection
;
APEX2 (Bruker, 2013)
;
_computing_cell_refinement
;
SAINT (Bruker, 2013)
;
_computing_data_reduction
;
SAINT (Bruker, 2013)
;
_computing_structure_solution
;
SHELXS97 (Sheldrick, 2008)
;
_computing_structure_refinement
;
SHELXL2014 (Sheldrick, 2015) and
<i>SHELXLE</i> (H\"ubschle <i>et al.</i>, 2011)
;
_computing_molecular_graphics
;
Mercury (Macrae <i>et al.</i>,  2008)
;
_computing_publication_material
;
publCIF (Westrip, 2010)
;
loop_
    _atom_site_type_symbol
    _atom_site_label
    _atom_site_fract_x
    _atom_site_fract_y
    _atom_site_fract_z
    _atom_site_U_iso_or_equiv
    _atom_site_adp_type
    _atom_site_calc_flag
    _atom_site_occupancy
    _atom_site_disorder_assembly
    _atom_site_disorder_group
    C C1 0.21013(8) 0.04947(9) 0.74377(6) 0.01397(17) Uani d 1 . .
    C C2 0.16580(8) 0.09029(9) 0.84811(6) 0.01289(17) Uani d 1 . .
    C C3 0.06175(8) 0.18143(9) 0.83852(6) 0.01265(17) Uani d 1 . .
    C C4 0.03516(8) 0.20010(9) 0.72780(6) 0.01341(17) Uani d 1 . .
    C C5 0.23380(9) 0.03114(10) 0.93985(7) 0.01846(19) Uani d 1 . .
    H H5A 0.2334 -0.0830 0.9392 0.028 Uiso calc 1 . .
    H H5B 0.1902 0.0687 1.0015 0.028 Uiso calc 1 . .
    H H5C 0.3227 0.0687 0.9394 0.028 Uiso calc 1 . .
    C C6 -0.02176(9) 0.25635(10) 0.91611(7) 0.01814(19) Uani d 1 . .
    H H6A -0.0139 0.3698 0.9108 0.027 Uiso calc 1 . .
    H H6B 0.0048 0.2229 0.9845 0.027 Uiso calc 1 . .
    H H6C -0.1113 0.2258 0.9043 0.027 Uiso calc 1 . .
    O O1 0.12815(6) 0.11870(7) 0.67262(5) 0.01582(16) Uani d 1 . .
    O O2 0.29960(6) -0.02770(8) 0.71646(5) 0.01983(17) Uani d 1 . .
    O O3 -0.04983(6) 0.26794(8) 0.68539(5) 0.01860(16) Uani d 1 . .
loop_
    _atom_site_aniso_label
    _atom_site_aniso_U_11
    _atom_site_aniso_U_22
    _atom_site_aniso_U_33
    _atom_site_aniso_U_12
    _atom_site_aniso_U_13
    _atom_site_aniso_U_23
    C1 0.0154(4) 0.0128(3) 0.0137(4) -0.0016(3) 0.0001(3) -0.0002(3)
    C2 0.0145(4) 0.0126(3) 0.0115(3) -0.0023(3) -0.0003(3) 0.0003(3)
    C3 0.0151(4) 0.0125(3) 0.0103(3) -0.0020(3) 0.0005(2) -0.0004(2)
    C4 0.0149(4) 0.0125(3) 0.0129(3) -0.0015(3) 0.0005(3) -0.0004(3)
    C5 0.0194(4) 0.0210(4) 0.0150(4) -0.0005(3) -0.0042(3) 0.0030(3)
    C6 0.0185(4) 0.0208(4) 0.0151(4) 0.0014(3) 0.0037(3) -0.0026(3)
    O1 0.0192(3) 0.0177(3) 0.0106(3) 0.0027(2) 0.0002(2) -0.0011(2)
    O2 0.0188(3) 0.0195(3) 0.0212(3) 0.0035(2) 0.0035(2) -0.0018(2)
    O3 0.0186(3) 0.0191(3) 0.0181(3) 0.0011(2) -0.0039(2) 0.0023(2)
_geom_special_details
;
All e.s.d.'s (except the e.s.d. in the dihedral angle between two l.s. planes)
are estimated using the full covariance matrix. The cell e.s.d.'s are taken
into account individually in the estimation of e.s.d.'s in distances, angles
and torsion angles; correlations between e.s.d.'s in cell parameters are only
used when they are defined by crystal symmetry. An approximate (isotropic)
treatment of cell e.s.d.'s is used for estimating e.s.d.'s involving l.s.
planes.
;
loop_
    _geom_bond_atom_site_label_1
    _geom_bond_atom_site_label_2
    _geom_bond_site_symmetry_2
    _geom_bond_distance
    _geom_bond_publ_flag
    C1 O2 . 1.1976(10) ?
    C1 O1 . 1.3963(10) ?
    C1 C2 . 1.4841(11) ?
    C2 C3 . 1.3420(12) ?
    C2 C5 . 1.4840(11) ?
    C3 C6 . 1.4837(11) ?
    C3 C4 . 1.4848(11) ?
    C4 O3 . 1.1959(10) ?
    C4 O1 . 1.3955(10) ?
    C5 H5A . 0.9800 ?
    C5 H5B . 0.9800 ?
    C5 H5C . 0.9800 ?
    C6 H6A . 0.9800 ?
    C6 H6B . 0.9800 ?
    C6 H6C . 0.9800 ?
loop_
    _geom_angle_atom_site_label_1
    _geom_angle_atom_site_label_2
    _geom_angle_atom_site_label_3
    _geom_angle_site_symmetry_1
    _geom_angle_site_symmetry_3
    _geom_angle
    _geom_angle_publ_flag
    O2 C1 O1 . . 120.76(8) ?
    O2 C1 C2 . . 130.35(8) ?
    O1 C1 C2 . . 108.90(7) ?
    C3 C2 C5 . . 131.32(8) ?
    C3 C2 C1 . . 107.60(7) ?
    C5 C2 C1 . . 121.08(7) ?
    C2 C3 C6 . . 131.41(8) ?
    C2 C3 C4 . . 107.74(7) ?
    C6 C3 C4 . . 120.84(7) ?
    O3 C4 O1 . . 121.09(8) ?
    O3 C4 C3 . . 130.09(8) ?
    O1 C4 C3 . . 108.80(7) ?
    C2 C5 H5A . . 109.5 ?
    C2 C5 H5B . . 109.5 ?
    H5A C5 H5B . . 109.5 ?
    C2 C5 H5C . . 109.5 ?
    H5A C5 H5C . . 109.5 ?
    H5B C5 H5C . . 109.5 ?
    C3 C6 H6A . . 109.5 ?
    C3 C6 H6B . . 109.5 ?
    H6A C6 H6B . . 109.5 ?
    C3 C6 H6C . . 109.5 ?
    H6A C6 H6C . . 109.5 ?
    H6B C6 H6C . . 109.5 ?
    C4 O1 C1 . . 106.95(6) ?
loop_
    _geom_torsion_atom_site_label_1
    _geom_torsion_atom_site_label_2
    _geom_torsion_atom_site_label_3
    _geom_torsion_atom_site_label_4
    _geom_torsion_site_symmetry_1
    _geom_torsion_site_symmetry_2
    _geom_torsion_site_symmetry_3
    _geom_torsion_site_symmetry_4
    _geom_torsion
    _geom_torsion_publ_flag
    O2 C1 C2 C3 . . . . 179.19(8) ?
    O1 C1 C2 C3 . . . . -0.43(9) ?
    O2 C1 C2 C5 . . . . -1.17(13) ?
    O1 C1 C2 C5 . . . . 179.21(7) ?
    C5 C2 C3 C6 . . . . 0.48(15) ?
    C1 C2 C3 C6 . . . . -179.93(8) ?
    C5 C2 C3 C4 . . . . -178.84(8) ?
    C1 C2 C3 C4 . . . . 0.75(9) ?
    C2 C3 C4 O3 . . . . 177.77(8) ?
    C6 C3 C4 O3 . . . . -1.64(14) ?
    C2 C3 C4 O1 . . . . -0.84(9) ?
    C6 C3 C4 O1 . . . . 179.75(7) ?
    O3 C4 O1 C1 . . . . -178.21(7) ?
    C3 C4 O1 C1 . . . . 0.55(8) ?
    O2 C1 O1 C4 . . . . -179.77(7) ?
    C2 C1 O1 C4 . . . . -0.10(8) ?
loop_
    _geom_hbond_atom_site_label_D
    _geom_hbond_atom_site_label_H
    _geom_hbond_atom_site_label_A
    _geom_hbond_site_symmetry_A
    _geom_hbond_distance_DH
    _geom_hbond_distance_HA
    _geom_hbond_distance_DA
    _geom_hbond_angle_DHA
    C6 H6A O1 3_556 0.98 2.68 3.5004(12) 141.8
    C6 H6B O3 7_566 0.98 2.69 3.5445(13) 145.5
_shelx_hkl_file
;
   0  -1   0    0.03    0.02
   0   1   0    0.00    0.01
   0  -1   0    0.00    0.01
   0  -1   0   -0.02    0.01
   0  -2   0    7.08    0.27
   0  -2   0    7.31    0.29
   0   2   0    7.45    0.29
   0  -2   0    7.05    0.28
   0   3   0   -0.08    0.03
   0  -3   0   -0.04    0.04
   0  -3   0    0.00    0.03
   0  -3   0   -0.08    0.03
   0  -4   0  263.71    8.32
   0   4   0  261.69    7.83
   0  -4   0  262.76    7.82
   0  -4   0  275.68    8.19
   0  -5   0    0.01    0.04
   0   5   0    0.01    0.05
   0  -5   0    0.03    0.06
   0  -5   0   -0.01    0.04
   0  -6   0   55.40    1.90
   0   6   0   54.65    1.82
   0  -6   0   55.81    1.83
   0  -6   0   56.93    1.82
   0  -7   0    0.08    0.09
   0   7   0   -0.14    0.06
   0  -7   0    0.00    0.07
   0   8   0    0.43    0.14
   0  -8   0    0.53    0.14
   0  -8   0    0.54    0.15
   0  -9   0   -0.08    0.10
   0  -9   0    0.04    0.10
   0   9   0   -0.07    0.10
   0 -10   0   -0.03    0.12
   0  10   0    0.31    0.17
   0  11   0    0.01    0.15
   0 -11   0   -0.04    0.14
   0 -12   0    7.11    0.74
   0  12   0    6.86    0.65
   1   0   0    0.00    0.01
   1   0   0    0.00    0.01
   1   0   0   -0.01    0.01
   1  -1   0    1.48    0.08
  -1   1   0    1.70    0.08
   1   1   0    1.60    0.09
   1   1   0    1.70    0.08
   1  -2   0   -0.02    0.02
   1  -2   0    0.03    0.04
   1  -2   0   -0.05    0.02
  -1  -2   0   -0.03    0.03
   1   2   0   -0.02    0.03
  -1  -2   0   -0.06    0.02
  -1  -2   0   -0.01    0.03
  -1   2   0    0.09    0.04
   1  -3   0   -0.03    0.02
   1   3   0   -0.01    0.04
   1  -3   0   -0.01    0.03
  -1  -3   0   -0.02    0.03
   1  -3   0    0.11    0.06
  -1   3   0    0.02    0.04
  -1  -3   0   -0.02    0.03
  -1  -3   0   -0.02    0.04
  -1  -4   0    0.02    0.03
   1  -4   0    0.03    0.05
  -1  -4   0    0.02    0.05
  -1  -4   0    0.04    0.05
   1  -4   0    0.00    0.03
  -1   4   0   -0.02    0.04
   1   4   0    0.01    0.05
   1  -4   0    0.02    0.05
   1   5   0    0.11    0.07
   1  -5   0   -0.08    0.04
  -1  -5   0    0.01    0.04
  -1  -5   0   -0.06    0.05
   1  -5   0    0.02    0.05
  -1   5   0   -0.02    0.06
   1  -5   0    0.01    0.03
  -1  -5   0   -0.01    0.04
  -1   6   0   -0.05    0.05
   1  -6   0    0.04    0.07
  -1  -6   0   -0.03    0.05
   1   6   0    0.01    0.07
   1  -6   0    0.09    0.05
  -1  -6   0    0.11    0.06
   1  -6   0   -0.01    0.06
  -1  -6   0   -0.08    0.05
  -1   7   0    0.02    0.08
   1  -7   0   -0.03    0.08
   1   7   0    0.01    0.08
  -1  -7   0    0.03    0.07
  -1  -7   0   -0.01    0.07
   1  -7   0   -0.02    0.05
  -1  -7   0   -0.04    0.07
   1  -7   0   -0.02    0.08
  -1   8   0   -0.03    0.10
  -1  -8   0   -0.04    0.06
  -1  -8   0    0.00    0.09
   1  -8   0    0.15    0.11
  -1  -8   0   -0.01    0.08
   1   8   0   -0.02    0.09
   1  -8   0   -0.02    0.09
  -1  -9   0    0.03    0.11
  -1   9   0   -0.15    0.09
   1   9   0   -0.02    0.10
   1  -9   0    0.15    0.13
   1  -9   0    0.02    0.10
   1 -10   0   -0.05    0.12
  -1  10   0   -0.04    0.12
   1 -10   0    0.05    0.13
   1  10   0   -0.01    0.14
  -1 -10   0    0.06    0.13
   1  11   0   -0.11    0.13
  -1  11   0    0.01    0.16
   1 -11   0    0.09    0.17
  -1 -11   0    0.08    0.16
  -1  12   0    0.07    0.17
   1 -12   0    0.25    0.20
   2   0   0    2.49    0.14
   2   0   0    2.71    0.12
   2   0   0    2.47    0.13
   2   0   0    2.50    0.12
  -2  -1   0  270.44    8.25
   2  -1   0  255.51    7.63
   2   1   0  262.30    7.72
   2   1   0  256.64    8.02
   2  -1   0  264.64    8.11
  -2   1   0  270.91    7.68
   2  -1   0  261.38    8.17
  -2  -1   0  259.90    7.70
   2   3   0  834.29   24.53
   2  -3   0  801.99   24.67
   2  -3   0  863.33   25.66
  -2   3   0  823.59   24.54
  -2  -3   0  827.99   25.67
  -2  -3   0  869.81   26.23
  -2  -3   0  849.71   24.68
   2  -3   0  825.73   26.41
   2  -4   0   22.31    0.81
  -2  -4   0   23.02    0.81
  -2  -4   0   23.28    0.83
   2   4   0   22.64    0.80
  -2   4   0   22.73    0.81
  -2  -4   0   24.12    0.80
   2  -4   0   23.93    0.77
   2  -4   0   22.29    0.85
   2  -5   0   14.86    0.59
  -2  -5   0   14.57    0.59
  -2  -5   0   15.00    0.56
  -2  -5   0   14.77    0.58
   2   5   0   14.09    0.58
   2  -5   0   14.85    0.53
   2  -5   0   13.60    0.60
  -2   5   0   13.79    0.58
  -2  -6   0   14.12    0.57
  -2  -6   0   13.96    0.58
   2  -6   0   14.38    0.53
   2   6   0   13.51    0.59
   2  -6   0   13.77    0.61
  -2   6   0   14.06    0.60
   2  -6   0   14.38    0.63
  -2  -6   0   13.85    0.60
   2  -7   0   19.57    0.83
   2  -7   0   19.16    0.81
  -2  -7   0   20.46    0.78
   2   7   0   19.15    0.80
  -2  -7   0   20.26    0.78
  -2   7   0   19.02    0.80
  -2  -7   0   19.38    0.81
  -2  -8   0    5.07    0.32
   2  -8   0    4.97    0.38
  -2   8   0    5.02    0.36
  -2  -8   0    5.21    0.32
   2   8   0    4.95    0.36
   2  -8   0    4.86    0.36
  -2  -8   0    4.98    0.37
   2  -9   0    4.80    0.38
  -2   9   0    4.96    0.39
   2   9   0    5.02    0.39
   2  -9   0    4.81    0.40
  -2  -9   0    5.63    0.43
   2 -10   0    6.16    0.47
  -2  10   0    6.65    0.47
  -2 -10   0    6.19    0.48
   2 -10   0    7.25    0.50
   2  10   0    5.70    0.45
   2  11   0   26.03    1.13
  -2  11   0   24.01    1.11
   2 -11   0   25.06    1.15
   2 -11   0   25.53    1.15
  -2 -11   0   23.76    1.15
   3   0   0    0.01    0.03
   3   0   0    0.04    0.04
   3   0   0    0.03    0.03
   3   0   0   -0.05    0.02
   3  -1   0    0.01    0.02
  -3  -1   0   -0.02    0.02
   3  -1   0    0.01    0.03
  -3  -1   0    0.03    0.03
   3   1   0    0.04    0.04
   3  -1   0    0.01    0.03
   3   1   0    0.02    0.03
   3  -1   0    0.02    0.03
   3  -2   0   -0.03    0.02
  -3   2   0    0.02    0.04
   3   2   0    0.03    0.04
  -3  -2   0   -0.01    0.03
   3  -2   0    0.03    0.04
   3   2   0   -0.01    0.04
  -3  -2   0    0.12    0.03
   3  -2   0    0.05    0.04
  -3  -3   0   -0.02    0.05
  -3   3   0   -0.08    0.04
   3  -3   0   -0.04    0.03
  -3  -3   0   -0.04    0.02
  -3  -3   0   -0.08    0.04
   3  -3   0   -0.03    0.04
   3   3   0   -0.03    0.04
   3  -3   0   -0.10    0.03
  -3   4   0    0.07    0.06
   3   4   0   -0.07    0.03
   3  -4   0    0.04    0.04
  -3  -4   0    0.02    0.03
   3  -4   0   -0.03    0.04
  -3  -4   0   -0.03    0.05
   3  -4   0   -0.09    0.04
  -3  -4   0   -0.02    0.05
   3  -5   0   -0.05    0.06
   3  -5   0   -0.04    0.06
  -3  -5   0   -0.01    0.06
   3  -5   0    0.01    0.04
  -3   5   0   -0.01    0.07
  -3  -5   0   -0.02    0.04
   3   5   0    0.02    0.06
  -3  -5   0    0.03    0.06
   3   6   0    0.06    0.07
   3  -6   0    0.03    0.04
   3  -6   0   -0.01    0.06
  -3  -6   0    0.07    0.08
  -3  -6   0   -0.02    0.05
   3  -6   0    0.00    0.07
  -3   6   0    0.03    0.08
  -3  -6   0    0.11    0.09
  -3  -7   0   -0.10    0.06
   3  -7   0   -0.01    0.08
  -3   7   0   -0.05    0.07
   3   7   0   -0.08    0.06
   3  -7   0    0.25    0.12
  -3  -7   0   -0.07    0.05
  -3  -7   0    0.01    0.09
  -3  -8   0   -0.03    0.07
   3  -8   0    0.14    0.11
  -3  -8   0    0.04    0.11
  -3   8   0    0.05    0.11
   3   8   0    0.07    0.10
   3  -8   0    0.06    0.09
  -3   9   0   -0.20    0.09
   3  -9   0   -0.04    0.10
   3   9   0    0.12    0.12
   3  -9   0   -0.01    0.11
  -3  -9   0    0.01    0.12
   3 -10   0    0.17    0.15
   3 -10   0    0.21    0.16
  -3  10   0   -0.10    0.13
  -3 -10   0    0.05    0.15
   3  10   0    0.04    0.13
  -3  11   0    0.03    0.17
   3 -11   0   -0.04    0.14
  -3 -11   0    0.04    0.17
   3  11   0   -0.18    0.12
   3 -11   0    0.08    0.16
   4   0   0  257.36    7.88
   4   0   0  254.77    7.48
   4   0   0  258.06    8.00
   4   0   0  255.19    7.50
   4  -1   0  138.72    4.06
  -4  -1   0  142.77    4.30
   4   1   0  139.78    4.06
  -4  -1   0  139.88    4.05
   4  -1   0  130.10    4.33
   4   1   0  133.80    4.28
   4  -1   0  136.84    4.05
   4  -1   0  134.17    4.25
  -4  -2   0    9.27    0.33
  -4   2   0    8.84    0.35
   4  -2   0    8.41    0.38
  -4  -2   0    8.14    0.34
   4  -2   0    8.42    0.35
   4  -2   0    8.70    0.35
   4   2   0    8.45    0.35
   4   2   0    8.61    0.39
   4   3   0   63.55    1.96
  -4  -3   0   61.00    1.95
   4  -3   0   61.18    1.95
   4  -3   0   62.52    2.11
  -4   3   0   65.11    1.97
  -4  -3   0   63.16    2.01
   4  -3   0   64.08    2.00
  -4   4   0  496.11   14.28
  -4  -4   0  481.59   14.24
  -4  -4   0  479.76   14.94
   4   4   0  481.92   14.27
   4  -4   0  469.65   15.24
   4  -4   0  510.94   14.89
  -4  -4   0  491.71   15.17
   4  -4   0  488.37   14.24
   4  -5   0  381.32   11.57
  -4  -5   0  389.86   12.13
  -4  -5   0  379.15   11.57
   4  -5   0  381.35   12.38
   4   5   0  391.06   11.59
  -4  -5   0  415.57   12.26
   4  -5   0  428.93   12.03
  -4   5   0  382.44   11.59
   4   6   0    0.64    0.14
   4  -6   0    0.84    0.16
  -4   6   0    0.89    0.15
   4  -6   0    0.32    0.11
  -4  -6   0    0.63    0.14
  -4  -6   0    0.59    0.10
  -4  -6   0    0.68    0.14
  -4  -7   0   16.32    0.73
  -4   7   0   16.79    0.72
  -4  -7   0   15.85    0.71
   4   7   0   16.87    0.71
   4  -7   0   15.92    0.71
   4  -7   0   16.20    0.76
   4  -8   0    8.87    0.53
  -4  -8   0   10.32    0.53
   4   8   0   10.74    0.55
  -4  -8   0    9.71    0.55
  -4   8   0    9.86    0.54
   4  -8   0   10.29    0.58
   4  -9   0   70.84    2.46
   4   9   0   73.92    2.47
  -4  -9   0   71.26    2.50
  -4   9   0   71.68    2.46
  -4  -9   0   74.04    2.50
   4  -9   0   75.83    2.64
   4 -10   0   19.29    0.89
  -4  10   0   17.64    0.87
   4 -10   0   19.56    0.94
  -4 -10   0   17.00    0.89
   4  10   0   17.54    0.86
   4  11   0    1.06    0.26
  -4  11   0    1.03    0.26
   4 -11   0    0.75    0.23
   4 -11   0    0.94    0.25
  -4 -11   0    1.15    0.31
   4 -12   0    1.08    0.29
   5   0   0    0.08    0.05
   5   0   0    0.05    0.04
   5   0   0   -0.04    0.03
   5   0   0    0.02    0.05
  -5  -1   0   -0.10    0.04
   5  -1   0   -0.14    0.03
  -5  -1   0   -0.08    0.04
   5   1   0   -0.12    0.04
   5  -1   0   -0.13    0.03
   5  -1   0   -0.06    0.04
   5   1   0   -0.09    0.04
   5  -1   0   -0.13    0.04
   5   2   0    0.00    0.05
   5  -2   0   -0.01    0.04
   5  -2   0    0.05    0.05
   5  -2   0    0.02    0.05
  -5  -2   0    0.17    0.06
   5   2   0    0.03    0.04
  -5  -2   0    0.00    0.03
  -5   2   0    0.03    0.04
   5  -3   0   -0.06    0.05
  -5  -3   0   -0.07    0.04
  -5  -3   0    0.06    0.04
   5  -3   0   -0.03    0.05
   5   3   0    0.02    0.05
   5  -3   0    0.01    0.04
  -5   3   0    0.02    0.05
   5  -4   0    0.10    0.07
   5  -4   0    0.03    0.07
  -5  -4   0    0.00    0.04
  -5  -4   0    0.07    0.07
   5  -4   0    0.05    0.05
   5   4   0    0.00    0.05
  -5  -4   0   -0.04    0.05
  -5   4   0    0.20    0.08
  -5  -5   0   -0.03    0.06
  -5  -5   0    0.01    0.07
  -5  -5   0    0.02    0.04
  -5   5   0    0.02    0.06
   5  -5   0   -0.02    0.07
   5  -5   0    0.00    0.04
   5   5   0    0.02    0.07
   5  -5   0   -0.03    0.08
   5  -6   0    0.09    0.09
  -5  -6   0    0.00    0.09
  -5  -6   0   -0.05    0.08
   5   6   0    0.11    0.08
  -5   6   0    0.09    0.09
   5  -6   0   -0.05    0.07
   5   7   0    0.04    0.09
  -5  -7   0   -0.03    0.10
  -5  -7   0   -0.12    0.08
  -5   7   0   -0.04    0.10
   5  -7   0    0.02    0.09
   5  -7   0   -0.16    0.09
  -5  -8   0    0.06    0.10
  -5  -8   0    0.10    0.13
   5  -8   0    0.26    0.15
   5   8   0    0.25    0.13
  -5   8   0   -0.07    0.12
   5  -8   0    0.06    0.12
   5   9   0   -0.04    0.11
   5  -9   0    0.07    0.15
   5  -9   0   -0.16    0.10
  -5  -9   0    0.17    0.16
  -5  -9   0    0.04    0.09
  -5   9   0   -0.05    0.13
  -5 -10   0    0.16    0.18
  -5  10   0    0.06    0.15
   5  10   0   -0.07    0.11
   5 -10   0   -0.02    0.14
   5 -10   0    0.01    0.13
   5 -11   0    0.03    0.16
  -5  11   0    0.21    0.17
   5 -11   0    0.27    0.16
  -5 -11   0    0.02    0.18
   5  11   0   -0.02    0.13
   6   0   0   17.18    0.66
   6   0   0   17.91    0.63
   6   0   0   17.37    0.62
   6   0   0   17.09    0.69
   6  -1   0   21.74    0.83
   6   1   0   22.91    0.79
   6  -1   0   22.92    0.85
   6  -1   0   23.00    0.79
   6   1   0   22.15    0.86
  -6  -1   0   24.25    0.82
   6  -1   0   22.97    0.78
  -6  -1   0   22.46    0.78
  -6   2   0    0.15    0.06
   6  -2   0    0.30    0.08
   6   2   0    0.43    0.09
   6  -2   0    0.33    0.08
   6  -2   0    0.19    0.08
  -6  -2   0    0.32    0.07
   6   2   0    0.29    0.10
  -6  -2   0    0.28    0.08
   6  -3   0   57.21    1.88
   6  -3   0   57.26    1.82
   6   3   0   59.31    1.84
  -6   3   0   56.38    1.83
   6   3   0   57.17    1.96
   6  -3   0   57.05    1.98
  -6  -3   0   57.74    1.83
  -6  -3   0   58.64    1.87
   6  -4   0    5.17    0.27
  -6  -4   0    5.25    0.23
  -6  -4   0    4.91    0.32
   6  -4   0    5.06    0.29
   6  -4   0    4.20    0.31
   6   4   0    4.61    0.29
  -6  -4   0    5.06    0.30
  -6   4   0    4.87    0.29
   6  -5   0   17.71    0.80
   6   5   0   18.59    0.74
  -6   5   0   18.54    0.75
   6  -5   0   18.24    0.73
  -6  -5   0   18.60    0.80
  -6  -5   0   18.58    0.75
  -6   6   0   32.89    1.20
  -6  -6   0   31.57    1.19
   6  -6   0   33.44    1.19
   6   6   0   34.22    1.20
   6  -6   0   32.34    1.30
  -6  -6   0   31.85    1.25
  -6  -7   0  311.81    9.17
   6  -7   0  303.37    9.81
  -6   7   0  310.35    9.17
   6  -7   0  300.98    9.14
  -6  -7   0  307.39    9.59
   6   7   0  303.80    9.16
  -6  -8   0    4.91    0.45
   6  -8   0    4.75    0.42
  -6   8   0    5.10    0.40
   6  -8   0    4.98    0.38
  -6  -8   0    4.99    0.39
   6   8   0    5.06    0.37
   6   9   0    7.28    0.49
  -6  -9   0    8.34    0.55
  -6  -9   0    7.41    0.49
   6  -9   0    9.11    0.59
  -6   9   0    7.32    0.50
   6  -9   0    7.15    0.49
  -6 -10   0    2.84    0.39
  -6  10   0    2.66    0.36
   6 -10   0    2.48    0.35
   6  10   0    2.69    0.35
   6 -10   0    2.98    0.42
  -6  11   0    9.65    0.64
   6 -11   0    9.34    0.62
   6 -11   0    9.13    0.67
   6  11   0    8.60    0.60
  -6 -11   0    9.74    0.69
   7   0   0    0.08    0.06
   7   0   0   -0.01    0.04
   7   1   0    0.00    0.07
  -7  -1   0   -0.03    0.05
   7  -1   0   -0.08    0.05
   7  -1   0    0.01    0.06
   7  -1   0    0.02    0.04
   7   1   0   -0.05    0.04
   7  -1   0   -0.04    0.05
  -7  -1   0    0.02    0.05
  -7   2   0   -0.03    0.04
  -7  -2   0   -0.04    0.04
   7   2   0    0.01    0.06
   7  -2   0    0.05    0.07
   7  -2   0    0.08    0.06
  -7  -2   0    0.03    0.07
   7  -2   0    0.01    0.06
   7   2   0    0.02    0.05
   7  -3   0    0.04    0.07
  -7  -3   0    0.08    0.05
   7  -3   0    0.03    0.06
   7   3   0   -0.06    0.05
  -7  -3   0   -0.03    0.05
   7   3   0   -0.12    0.06
   7  -3   0    0.11    0.07
  -7   3   0   -0.07    0.05
  -7  -4   0    0.10    0.09
   7   4   0    0.06    0.07
   7  -4   0   -0.03    0.08
  -7  -4   0    0.01    0.08
   7  -4   0    0.02    0.05
  -7   4   0    0.08    0.08
   7  -4   0   -0.04    0.07
   7  -5   0    0.21    0.10
   7  -5   0    0.01    0.09
  -7  -5   0   -0.05    0.09
  -7   5   0    0.07    0.09
  -7  -5   0    0.05    0.09
   7   5   0    0.05    0.08
  -7  -6   0   -0.04    0.11
   7   6   0   -0.07    0.08
  -7   6   0    0.05    0.12
  -7  -6   0    0.01    0.10
   7  -6   0    0.04    0.10
   7  -6   0    0.10    0.11
  -7   7   0    0.01    0.10
   7  -7   0    0.03    0.11
   7  -7   0   -0.06    0.12
   7   7   0    0.05    0.10
  -7  -7   0    0.00    0.10
  -7  -7   0    0.00    0.11
   7  -8   0    0.00    0.10
  -7  -8   0    0.07    0.12
  -7   8   0   -0.06    0.11
  -7  -8   0   -0.06    0.12
   7  -8   0   -0.04    0.12
   7   8   0   -0.05    0.10
  -7  -9   0    0.01    0.13
  -7  -9   0    0.13    0.12
   7  -9   0    0.01    0.13
   7   9   0    0.07    0.13
   7  -9   0   -0.06    0.13
  -7   9   0   -0.13    0.12
  -7 -10   0   -0.08    0.18
  -7 -10   0   -0.02    0.13
   7  10   0    0.00    0.12
   7 -10   0    0.05    0.15
  -7  10   0   -0.10    0.13
   7 -10   0   -0.01    0.17
  -7  11   0   -0.09    0.18
   8   0   0   45.89    1.64
   8   0   0   47.44    1.53
  -8   0   0   47.08    1.61
  -8   0   0   46.92    1.52
   8   1   0    4.76    0.32
   8  -1   0    4.97    0.27
   8  -1   0    4.77    0.27
   8   1   0    4.29    0.27
  -8  -1   0    4.70    0.27
   8  -1   0    4.60    0.30
  -8  -1   0    4.71    0.27
   8  -1   0    4.39    0.29
   8   2   0    1.25    0.19
  -8   2   0    1.32    0.17
  -8  -2   0    1.54    0.16
   8  -2   0    1.28    0.16
   8  -2   0    1.43    0.17
   8  -2   0    1.16    0.17
  -8  -2   0    1.39    0.17
   8   2   0    1.70    0.19
   8  -3   0    1.24    0.19
   8  -3   0    1.11    0.16
  -8  -3   0    1.53    0.18
  -8   3   0    1.87    0.20
   8   3   0    1.21    0.17
   8  -3   0    1.55    0.18
  -8  -4   0   36.73    1.42
   8  -4   0   34.99    1.42
   8  -4   0   38.75    1.31
   8   4   0   37.31    1.32
  -8  -4   0   37.56    1.31
  -8   4   0   37.43    1.31
   8  -4   0   39.02    1.33
  -8   5   0   88.77    2.87
  -8  -5   0   91.63    3.07
  -8  -5   0   88.76    2.87
   8   5   0   89.27    2.87
   8  -5   0   89.63    3.11
   8  -5   0   92.78    2.87
   8   6   0    1.66    0.23
   8  -6   0    2.00    0.26
  -8  -6   0    1.72    0.27
  -8   6   0    1.55    0.23
   8  -6   0    1.69    0.27
  -8  -6   0    1.81    0.25
  -8   7   0    5.59    0.40
   8   7   0    5.20    0.38
  -8  -7   0    5.71    0.42
   8  -7   0    5.83    0.40
  -8  -7   0    5.50    0.43
   8  -7   0    6.98    0.49
  -8   8   0   27.71    1.10
  -8  -8   0   25.52    1.14
   8  -8   0   25.33    1.07
   8  -8   0   26.00    1.19
   8   8   0   24.90    1.06
  -8  -8   0   26.34    1.11
   8  -9   0   68.37    2.39
   8  -9   0   72.74    2.64
  -8  -9   0   64.14    2.49
  -8  -9   0   71.71    2.46
   8   9   0   68.46    2.39
  -8   9   0   70.61    2.41
   8  10   0    0.17    0.17
  -8 -10   0    0.57    0.23
  -8 -10   0   -0.06    0.15
   8 -10   0    0.12    0.16
  -8  10   0    0.15    0.19
   8 -10   0   -0.05    0.19
   9   0   0    0.01    0.07
  -9   0   0    0.06    0.07
  -9   0   0    0.00    0.06
   9   0   0   -0.03    0.05
   9   1   0    0.06    0.10
   9  -1   0   -0.07    0.06
   9  -1   0    0.04    0.06
  -9  -1   0    0.05    0.06
   9  -1   0   -0.06    0.06
   9  -1   0   -0.03    0.06
  -9  -1   0   -0.04    0.06
   9   1   0    0.25    0.09
   9  -2   0   -0.15    0.06
   9  -2   0    0.02    0.07
   9   2   0   -0.06    0.05
  -9   2   0    0.02    0.07
  -9  -2   0   -0.10    0.06
   9  -2   0    0.01    0.07
   9   2   0   -0.07    0.08
   9  -3   0    0.15    0.09
   9  -3   0    0.08    0.09
  -9   3   0   -0.03    0.07
   9   3   0    0.01    0.08
   9  -3   0   -0.02    0.08
  -9  -3   0   -0.06    0.09
  -9   4   0    0.13    0.10
  -9  -4   0   -0.02    0.09
   9  -4   0    0.00    0.09
   9   4   0    0.03    0.08
  -9  -4   0    0.15    0.12
   9  -4   0   -0.01    0.08
   9   5   0    0.05    0.08
   9  -5   0   -0.04    0.09
   9  -5   0   -0.11    0.09
  -9  -5   0    0.05    0.11
  -9  -5   0    0.06    0.11
  -9   5   0   -0.10    0.08
   9  -6   0    0.14    0.12
   9   6   0    0.01    0.09
   9  -6   0    0.20    0.12
  -9  -6   0    0.07    0.13
  -9   6   0   -0.02    0.10
  -9  -6   0   -0.09    0.10
   9  -7   0    0.13    0.12
   9   7   0    0.32    0.14
  -9   7   0   -0.12    0.10
  -9  -7   0   -0.07    0.13
  -9  -7   0    0.03    0.12
   9  -7   0   -0.03    0.11
   9  -8   0    0.04    0.14
   9   8   0    0.10    0.12
  -9  -8   0   -0.01    0.14
  -9   8   0    0.02    0.15
   9  -8   0   -0.07    0.13
  -9  -8   0   -0.09    0.12
   9  -9   0   -0.22    0.13
  -9   9   0   -0.12    0.14
  -9  -9   0    0.06    0.20
   9  -9   0    0.07    0.14
  -9  -9   0    0.12    0.17
   9   9   0   -0.14    0.11
  -9 -10   0    0.00    0.16
 -10   0   0   16.36    0.67
 -10   0   0   16.57    0.71
  10   0   0   16.44    0.77
  10   0   0   17.61    0.69
 -10   1   0   -0.04    0.07
 -10  -1   0    0.01    0.07
  10  -1   0    0.10    0.10
  10  -1   0    0.00    0.07
  10   1   0   -0.04    0.06
 -10  -1   0   -0.06    0.08
  10   1   0    0.04    0.10
 -10  -2   0   76.78    2.49
  10   2   0   83.48    2.55
  10  -2   0   80.84    2.49
  10  -2   0   77.59    2.65
  10  -2   0   76.71    2.70
  10   2   0   77.46    2.72
 -10   2   0   77.96    2.51
  10  -3   0   17.41    0.82
 -10  -3   0   17.93    0.87
  10   3   0   18.52    0.77
 -10  -3   0   17.84    0.74
  10  -3   0   18.31    0.74
  10  -3   0   18.54    0.78
 -10   3   0   16.52    0.73
  10   4   0    1.46    0.22
 -10   4   0    1.36    0.20
  10  -4   0    1.18    0.20
  10  -4   0    1.61    0.25
 -10  -4   0    1.67    0.23
 -10  -4   0    1.37    0.26
 -10  -5   0    0.09    0.12
 -10  -5   0    0.14    0.12
 -10   5   0    0.16    0.11
  10  -5   0    0.01    0.09
  10  -5   0    0.20    0.13
  10   5   0    0.03    0.10
 -10   6   0    1.31    0.24
 -10  -6   0    1.37    0.29
 -10  -6   0    1.08    0.22
  10  -6   0    1.23    0.27
  10  -6   0    0.85    0.20
  10   6   0    1.23    0.22
 -10  -7   0    8.73    0.60
  10   7   0    7.66    0.51
 -10  -7   0    9.72    0.58
  10  -7   0    8.66    0.61
 -10  -8   0    0.13    0.15
  10  -8   0    0.20    0.17
 -10  -8   0    0.09    0.16
  10   8   0    0.08    0.13
 -10  -9   0    3.91    0.49
 -10  -9   0    4.80    0.53
  10   9   0    4.49    0.46
  11   0   0    0.01    0.07
 -11   0   0    0.06    0.09
  11   0   0   -0.07    0.09
 -11   0   0   -0.14    0.07
  11   1   0    0.07    0.09
  11   1   0    0.08    0.12
  11  -1   0    0.08    0.09
  11  -1   0    0.05    0.10
 -11   1   0    0.02    0.09
 -11   1   0    0.05    0.11
 -11  -1   0    0.12    0.11
  11   2   0   -0.08    0.07
  11  -2   0    0.03    0.10
 -11  -2   0   -0.03    0.10
  11  -3   0   -0.07    0.09
 -11  -3   0    0.09    0.10
 -11  -3   0    0.01    0.13
  11   3   0    0.07    0.09
  11  -4   0   -0.03    0.11
 -11  -4   0   -0.09    0.09
 -11  -4   0    0.09    0.15
  11   4   0   -0.06    0.08
  11  -5   0   -0.10    0.10
  11   5   0   -0.02    0.09
 -11  -5   0    0.00    0.12
 -11  -5   0   -0.06    0.13
 -11  -6   0   -0.14    0.14
 -11  -6   0   -0.02    0.17
  11   6   0    0.25    0.13
  11  -6   0   -0.11    0.12
 -11  -7   0    0.05    0.17
  11   7   0   -0.07    0.09
 -11  -7   0   -0.20    0.14
  11  -7   0    0.04    0.16
  11   8   0   -0.03    0.12
 -11  -8   0    0.03    0.17
 -11  -8   0   -0.05    0.18
  12   0   0   73.63    2.61
 -12   1   0    5.34    0.38
  12   1   0    4.37    0.45
  12  -1   0    5.61    0.42
 -12  -2   0    2.29    0.33
 -12   2   0    2.17    0.30
  12  -2   0    2.34    0.30
  12  -3   0    0.33    0.15
 -12  -3   0    0.12    0.15
  12  -4   0    9.45    0.61
 -12  -4   0    9.92    0.65
 -12  -5   0   -0.09    0.14
  12  -5   0    0.12    0.16
 -12  -6   0    0.40    0.20
  12  -6   0    0.55    0.21
  13  -1   0    0.25    0.17
 -13  -1   0   -0.24    0.13
 -13   2   0    0.10    0.14
 -13  -2   0   -0.08    0.15
 -13   3   0    0.04    0.15
 -13  -3   0   -0.06    0.16
 -13  -4   0    0.04    0.15
 -13  -5   0    0.16    0.20
  13  -5   0   -0.24    0.13
 -14   0   0   -0.11    0.15
 -14  -1   0    2.31    0.36
 -14  -2   0   10.29    0.70
 -14  -3   0    0.26    0.21
 -14   4   0    1.07    0.29
 -15   0   0    0.03    0.17
   0   0   1    0.01    0.01
   0   0  -1    0.00    0.01
   0   0   1    0.00    0.01
   0   0   1    0.01    0.01
   0  -2   1  962.33   28.68
   0  -2   1  994.71   27.63
   0  -2  -1 1000.00   27.60
   0   2  -1  949.43   27.63
   0  -2  -1  877.15   28.76
   0  -2  -1  901.78   29.30
   0  -2   1  960.47   29.47
   0   2   1  876.82   27.49
   0  -3  -1    0.05    0.03
   0  -3  -1    0.04    0.03
   0   3   1    0.01    0.03
   0  -3  -1   -0.01    0.04
   0  -3   1   -0.03    0.02
   0  -3   1    0.17    0.05
   0   3  -1    0.04    0.04
   0  -3   1    0.04    0.04
   0  -4  -1    0.16    0.07
   0  -4   1    0.09    0.04
   0   4  -1    0.23    0.07
   0  -4   1    0.08    0.06
   0  -4  -1    0.15    0.05
   0  -4  -1    0.12    0.05
   0   4   1    0.08    0.05
   0  -5  -1   -0.01    0.06
   0  -5   1   -0.03    0.05
   0  -5   1    0.03    0.03
   0  -5  -1    0.03    0.05
   0  -5   1    0.00    0.04
   0   5  -1   -0.03    0.05
   0  -5  -1    0.01    0.04
   0   5   1   -0.05    0.05
   0  -6  -1   14.30    0.58
   0  -6   1   13.89    0.59
   0   6   1   13.35    0.58
   0  -6  -1   13.65    0.55
   0  -6   1   13.42    0.52
   0  -6   1   13.22    0.59
   0  -6  -1   14.18    0.59
   0   6  -1   13.18    0.58
   0  -7  -1   -0.04    0.06
   0  -7   1    0.01    0.08
   0  -7  -1   -0.03    0.05
   0  -7  -1   -0.02    0.07
   0   7  -1   -0.04    0.07
   0  -7   1    0.05    0.08
   0  -7   1    0.03    0.05
   0   7   1    0.06    0.09
   0   8  -1    5.50    0.38
   0  -8   1    5.80    0.40
   0   8   1    5.19    0.37
   0  -8  -1    6.33    0.37
   0  -8   1    6.44    0.39
   0  -8  -1    5.99    0.40
   0  -9  -1    0.03    0.09
   0  -9   1    0.13    0.11
   0  -9   1    0.05    0.11
   0  -9  -1   -0.04    0.10
   0   9   1   -0.09    0.09
   0   9  -1   -0.04    0.11
   0 -10   1   25.41    1.16
   0  10   1   26.91    1.14
   0 -10   1   30.15    1.18
   0  10  -1   26.97    1.15
   0 -10  -1   26.57    1.17
   0  11  -1    0.12    0.16
   0 -11  -1   -0.15    0.12
   0  11   1   -0.07    0.14
   0 -11   1    0.10    0.17
   0  12   1   16.06    0.88
   0 -12  -1   14.82    0.89
   1   0   1    0.02    0.01
   1   0   1   -0.01    0.01
   1   0   1   -0.01    0.01
  -1   0   1   -0.01    0.01
  -1   0  -1    0.00    0.01
   1   0  -1   -0.01    0.01
   1  -1  -1    6.20    0.23
   1  -1  -1    6.42    0.26
  -1   1  -1    7.25    0.22
   1  -1  -1    6.36    0.26
  -1  -1   1    6.57    0.24
   1   1   1    6.33    0.25
  -1  -1   1    6.60    0.26
  -1   1  -1    6.51    0.25
  -1  -1  -1    6.40    0.25
  -1   1   1    6.90    0.24
   1  -1   1    6.29    0.26
   1  -1   1    6.33    0.25
   1   1  -1    6.25    0.25
   1   1  -1    6.46    0.24
   1  -2  -1   32.15    1.09
   1  -2  -1   32.26    1.06
   1  -2  -1   34.02    1.02
   1   2   1   33.98    1.03
  -1  -2   1   33.36    1.03
  -1   2  -1   34.16    1.04
  -1  -2   1   32.91    1.08
  -1  -2  -1   32.51    1.05
  -1  -2  -1   33.19    1.03
   1   2  -1   32.43    1.06
  -1  -2  -1   32.76    1.07
  -1   2   1   33.16    1.02
   1   2  -1   33.03    1.03
   1  -2   1   33.18    1.04
   1  -2   1   32.17    1.10
   1  -2   1   33.40    1.01
  -1  -3   1    0.15    0.05
   1  -3  -1    0.11    0.04
   1  -3  -1    0.20    0.05
   1  -3  -1    0.15    0.05
  -1   3  -1    0.25    0.06
   1   3   1    0.12    0.05
  -1  -3   1    0.22    0.05
  -1  -3   1    0.12    0.05
  -1  -3  -1    0.16    0.05
  -1  -3  -1    0.10    0.05
  -1   3   1    0.24    0.06
   1   3  -1    0.16    0.05
   1  -3   1    0.11    0.05
   1  -3   1    0.22    0.03
  -1  -3  -1    0.21    0.04
   1  -3   1    0.17    0.06
   1  -4  -1   55.36    1.75
  -1  -4   1   55.16    1.73
   1  -4  -1   54.44    1.82
  -1  -4   1   57.72    1.76
  -1   4  -1   55.50    1.73
   1  -4  -1   52.72    1.72
   1   4   1   54.15    1.73
  -1  -4   1   54.78    1.80
   1  -4   1   54.34    1.83
   1  -4   1   54.82    1.71
  -1  -4  -1   55.09    1.78
   1  -4   1   55.77    1.73
   1   4  -1   54.80    1.72
  -1  -4  -1   54.75    1.78
  -1   4   1   52.07    1.71
  -1  -4  -1   54.50    1.72
   1   5   1   17.83    0.72
  -1  -5   1   19.33    0.74
  -1   5  -1   19.42    0.73
  -1  -5   1   19.01    0.73
  -1  -5   1   21.13    0.71
   1  -5  -1   19.46    0.70
   1  -5  -1   19.30    0.73
   1  -5  -1   19.23    0.75
   1  -5   1   19.19    0.76
  -1  -5  -1   20.41    0.73
   1  -5   1   19.87    0.67
   1  -5   1   18.62    0.73
  -1  -5  -1   19.68    0.73
  -1   5   1   19.24    0.72
  -1  -5  -1   19.68    0.72
   1   5  -1   19.82    0.73
  -1  -6   1   35.61    1.18
  -1   6  -1   32.56    1.20
   1  -6  -1   33.05    1.24
  -1  -6   1   35.85    1.22
   1  -6  -1   34.52    1.21
  -1  -6   1   34.14    1.23
   1   6   1   35.23    1.21
   1  -6  -1   33.69    1.18
   1  -6   1   35.76    1.14
  -1  -6  -1   33.30    1.20
  -1   6   1   35.18    1.20
   1  -6   1   33.93    1.26
  -1  -6  -1   35.36    1.22
   1  -6   1   34.49    1.22
  -1  -6  -1   34.13    1.21
   1   6  -1   34.28    1.20
  -1  -7   1    5.02    0.34
  -1  -7   1    5.78    0.30
  -1  -7   1    5.52    0.33
   1  -7  -1    5.18    0.33
   1   7   1    4.86    0.34
   1  -7  -1    4.85    0.28
  -1   7  -1    5.10    0.34
   1  -7  -1    5.55    0.36
   1   7  -1    5.63    0.35
   1  -7   1    5.38    0.35
  -1  -7  -1    5.93    0.32
  -1  -7  -1    5.47    0.35
  -1   7   1    5.45    0.34
  -1  -7  -1    5.22    0.31
   1  -7   1    5.02    0.33
   1  -8  -1    7.88    0.44
   1   8   1    6.99    0.43
  -1  -8   1    7.61    0.43
   1  -8  -1    6.90    0.44
  -1  -8   1    7.76    0.46
  -1   8  -1    6.44    0.42
  -1  -8  -1    7.04    0.41
  -1  -8  -1    7.33    0.45
  -1   8   1    6.76    0.42
   1  -8   1    7.13    0.44
   1   8  -1    7.45    0.44
  -1  -8  -1    7.53    0.41
   1  -8   1    7.97    0.47
   1   9   1    1.47    0.24
  -1  -9   1    1.64    0.27
   1  -9  -1    1.55    0.26
   1  -9  -1    1.46    0.23
  -1   9  -1    1.36    0.23
  -1  -9   1    1.55    0.22
  -1   9   1    1.45    0.24
   1   9  -1    1.41    0.23
   1  -9   1    1.34    0.25
   1  -9   1    1.38    0.23
  -1  -9  -1    1.65    0.26
  -1  10  -1    0.00    0.12
   1 -10  -1    0.13    0.15
   1 -10  -1   -0.07    0.11
  -1 -10   1    0.10    0.15
   1  10   1    0.20    0.15
   1 -10   1   -0.09    0.14
   1  10  -1    0.19    0.13
  -1 -10  -1    0.03    0.12
   1 -10   1    0.05    0.14
  -1  10   1   -0.01    0.13
   1 -11  -1    2.82    0.40
   1  11   1    2.58    0.37
  -1 -11   1    1.76    0.32
  -1  11  -1    2.64    0.37
   1  11  -1    2.28    0.35
  -1 -11  -1    2.83    0.41
  -1  11   1    2.39    0.35
   1 -11   1    2.72    0.39
   1 -12  -1    3.48    0.47
  -1  12   1    3.13    0.42
  -2   0   1    0.03    0.03
   2   0  -1    0.04    0.03
   2   0   1   -0.02    0.02
   2   0   1   -0.02    0.02
   2   0  -1    0.00    0.01
   2   0   1   -0.03    0.02
   2   0   1    0.00    0.02
   2   0  -1   -0.03    0.01
   2   1   1  322.37    9.30
   2  -1  -1  315.07    9.68
   2  -1  -1  306.25    9.79
  -2  -1   1  313.83    9.90
  -2  -1   1  320.87    9.21
   2  -1  -1  307.47    9.14
   2   1  -1  306.32    9.14
  -2  -1  -1  307.08    9.55
  -2  -1  -1  327.66    9.76
  -2   1   1  319.86    9.16
   2  -1   1  300.29    9.84
   2  -1   1  308.76    9.25
  -2  -1  -1  314.22    9.25
   2  -1   1  308.58    9.22
   2  -1   1  320.45    9.64
   2   2   1   -0.01    0.04
   2  -2  -1   -0.05    0.03
  -2  -2   1   -0.04    0.03
   2  -2  -1    0.17    0.06
  -2  -2   1   -0.05    0.03
   2  -2  -1   -0.04    0.03
  -2   2  -1    0.02    0.04
  -2  -2  -1    0.00    0.04
  -2  -2  -1   -0.05    0.01
   2   2  -1   -0.04    0.03
  -2  -2  -1   -0.02    0.04
   2  -2   1   -0.05    0.04
   2  -2   1    0.06    0.02
   2   2  -1   -0.02    0.04
  -2   2   1    0.06    0.04
   2  -2   1    0.11    0.05
   2  -3  -1  383.31   11.39
   2  -3  -1  379.65   12.12
   2  -3  -1  400.69   11.89
  -2  -3   1  390.71   12.11
   2   3   1  380.15   11.37
  -2  -3   1  381.18   11.34
  -2   3  -1  392.94   11.38
   2  -3   1  389.29   11.35
   2   3  -1  387.96   11.36
   2  -3   1  388.67   12.13
   2  -3   1  409.72   11.89
  -2   3   1  385.25   11.36
   2   3  -1  395.32   11.88
  -2  -3  -1  360.16   11.33
  -2  -3  -1  395.33   11.89
  -2  -3  -1  403.37   12.18
  -2   4  -1   76.90    2.40
   2  -4  -1   76.63    2.39
   2  -4  -1   78.94    2.45
   2   4   1   74.08    2.39
   2  -4  -1   75.34    2.54
  -2  -4   1   74.48    2.39
  -2  -4   1   76.39    2.47
  -2  -4   1   78.33    2.50
   2  -4   1   76.05    2.55
  -2  -4  -1   76.13    2.39
  -2  -4  -1   81.60    2.48
   2  -4   1   80.14    2.41
   2   4  -1   77.11    2.39
  -2   4   1   77.12    2.39
   2  -4   1   84.39    2.40
  -2  -4  -1   78.51    2.49
  -2  -5   1   25.67    0.92
   2   5   1   25.84    0.92
  -2  -5   1   26.16    0.92
  -2   5  -1   25.79    0.93
   2  -5  -1   24.97    0.91
   2  -5  -1   25.27    0.89
  -2  -5   1   25.70    0.92
   2  -5  -1   26.17    0.96
   2  -5   1   25.87    0.93
  -2  -5  -1   27.46    0.90
  -2  -5  -1   24.93    0.92
  -2   5   1   24.40    0.91
   2  -5   1   25.25    0.97
  -2  -5  -1   25.17    0.93
   2  -5   1   27.38    0.85
   2   5  -1   24.93    0.91
   2  -6  -1    3.98    0.27
   2  -6  -1    3.68    0.22
  -2   6  -1    3.41    0.26
   2   6   1    3.97    0.27
  -2  -6   1    4.08    0.25
   2  -6  -1    3.47    0.26
  -2  -6   1    3.95    0.24
  -2  -6   1    3.53    0.26
   2   6  -1    3.60    0.26
   2  -6   1    3.55    0.26
   2  -6   1    3.30    0.26
  -2  -6  -1    4.27    0.23
  -2   6   1    3.69    0.26
  -2  -6  -1    3.49    0.25
  -2  -6  -1    3.29    0.26
   2  -6   1    3.85    0.19
  -2  -7   1   23.36    0.87
  -2  -7   1   23.24    0.89
  -2   7  -1   19.74    0.88
  -2  -7   1   22.67    0.91
   2  -7  -1   23.50    0.88
   2  -7  -1   23.30    0.94
   2   7   1   22.21    0.89
   2  -7  -1   23.22    0.91
  -2   7   1   22.11    0.89
  -2  -7  -1   25.62    0.88
   2  -7   1   22.46    0.91
  -2  -7  -1   21.09    0.89
   2   7  -1   23.84    0.91
  -2  -7  -1   23.44    0.90
   2  -7   1   23.31    0.95
   2  -8  -1    9.23    0.52
   2  -8  -1    9.04    0.51
   2   8   1    8.80    0.50
  -2   8  -1    9.15    0.51
  -2  -8   1    9.37    0.52
  -2  -8   1    9.78    0.47
  -2  -8   1    9.57    0.48
   2  -8   1    9.26    0.52
  -2  -8  -1    9.30    0.52
   2  -8   1    8.37    0.50
  -2   8   1    8.40    0.49
   2   8  -1    9.07    0.50
  -2  -8  -1    9.09    0.48
   2  -9  -1    6.85    0.46
  -2   9  -1    6.61    0.46
   2  -9  -1    6.92    0.47
   2   9   1    6.83    0.46
  -2  -9   1    7.12    0.48
   2   9  -1    7.58    0.47
   2  -9   1    7.83    0.50
  -2   9   1    7.98    0.49
   2  -9   1    7.27    0.49
  -2  -9  -1    7.03    0.49
   2  10   1    2.23    0.31
  -2 -10   1    2.79    0.37
   2 -10  -1    1.67    0.29
   2 -10  -1    2.59    0.33
  -2  10  -1    2.42    0.33
   2 -10   1    2.47    0.36
   2  10  -1    2.39    0.32
  -2 -10  -1    2.87    0.37
   2 -10   1    2.72    0.34
  -2  10   1    3.30    0.37
  -2 -11   1    0.50    0.20
   2 -11  -1    0.21    0.17
  -2  11  -1    0.36    0.18
   2  11   1    0.23    0.17
  -2  11   1    0.13    0.16
   2 -11   1    0.04    0.16
   2  11  -1    0.34    0.20
  -2 -11  -1    0.10    0.16
   2 -11   1    0.61    0.22
   2 -12  -1   25.46    1.33
  -2  12   1   25.71    1.25
  -3   0   1    0.01    0.03
   3   0  -1   -0.01    0.02
   3   0  -1    0.06    0.04
   3   0  -1   -0.02    0.02
   3   0   1   -0.01    0.02
   3   0   1   -0.03    0.02
   3   0   1   -0.02    0.02
   3   0   1    0.02    0.03
  -3  -1   1   33.89    1.12
   3  -1  -1   33.17    1.12
   3  -1  -1   33.92    1.04
   3   1   1   34.05    1.07
   3  -1  -1   33.34    1.14
  -3  -1  -1   35.57    1.09
   3  -1   1   33.46    1.09
  -3   1   1   35.36    1.05
   3  -1   1   32.77    1.13
  -3  -1  -1   33.87    1.07
   3  -1   1   34.08    1.07
   3   1  -1   35.00    1.05
   3   1  -1   32.09    1.13
   3  -1   1   34.01    1.07
  -3  -2   1   20.26    0.67
   3   2   1   20.30    0.69
   3  -2  -1   19.84    0.74
  -3   2  -1   20.59    0.70
   3  -2  -1   20.83    0.67
   3  -2  -1   20.66    0.71
  -3  -2   1   20.98    0.70
   3  -2   1   20.39    0.69
   3  -2   1   19.43    0.74
  -3  -2  -1   19.62    0.73
  -3   2   1   20.44    0.67
   3   2  -1   20.91    0.68
  -3  -2  -1   20.41    0.69
   3   2  -1   20.00    0.73
  -3  -2  -1   20.72    0.66
   3  -2   1   20.82    0.67
   3  -3  -1   30.41    1.07
   3  -3  -1   32.11    1.02
  -3  -3   1   30.09    1.01
   3   3   1   29.56    1.00
   3  -3  -1   30.32    0.99
  -3   3  -1   30.26    1.01
  -3  -3   1   28.85    0.98
  -3  -3  -1   28.34    0.99
  -3   3   1   30.84    0.99
   3  -3   1   30.04    1.01
   3   3  -1   30.49    0.99
  -3  -3  -1   32.44    0.98
   3  -3   1   29.12    1.07
   3   3  -1   30.71    1.05
   3  -3   1   31.21    0.97
  -3  -3  -1   30.26    1.06
  -3  -4   1   29.19    1.04
   3  -4  -1   28.68    1.00
  -3  -4   1   27.28    1.00
  -3   4  -1   28.97    1.02
  -3  -4   1   30.27    1.02
   3  -4  -1   31.19    1.01
   3  -4  -1   28.51    1.08
   3   4   1   30.09    1.01
  -3  -4  -1   28.92    1.01
  -3  -4  -1   30.04    1.06
   3   4  -1   29.19    1.00
  -3  -4  -1   32.51    0.99
   3  -4   1   31.54    0.95
   3  -4   1   29.68    1.02
  -3   4   1   29.97    1.00
   3  -4   1   28.13    1.08
  -3  -5   1   -0.01    0.05
  -3  -5   1    0.02    0.07
   3  -5  -1    0.08    0.07
   3  -5  -1    0.14    0.08
   3   5   1    0.09    0.07
  -3  -5   1    0.06    0.07
  -3   5  -1    0.01    0.06
   3  -5  -1    0.07    0.05
  -3  -5  -1    0.00    0.05
   3  -5   1    0.09    0.04
   3  -5   1   -0.04    0.05
   3  -5   1    0.00    0.08
  -3   5   1    0.08    0.06
  -3  -5  -1    0.07    0.04
  -3  -5  -1   -0.01    0.06
   3   5  -1    0.13    0.07
  -3   6  -1    5.00    0.32
   3  -6  -1    4.78    0.33
   3   6   1    4.92    0.31
   3  -6  -1    5.44    0.27
  -3  -6   1    5.21    0.29
  -3  -6   1    4.90    0.32
  -3  -6   1    4.79    0.30
   3  -6  -1    5.62    0.33
   3   6  -1    5.44    0.32
  -3  -6  -1    5.41    0.27
  -3   6   1    4.91    0.31
  -3  -6  -1    5.17    0.32
   3  -6   1    4.90    0.32
   3  -6   1    4.84    0.33
  -3  -6  -1    4.86    0.32
  -3  -7   1    1.90    0.24
  -3  -7   1    2.23    0.23
   3  -7  -1    2.13    0.25
   3  -7  -1    1.94    0.24
  -3   7  -1    1.82    0.23
  -3  -7   1    2.33    0.20
   3   7   1    2.15    0.24
   3  -7   1    1.73    0.23
   3  -7   1    2.57    0.27
  -3  -7  -1    2.39    0.25
  -3  -7  -1    1.97    0.24
  -3   7   1    2.07    0.24
   3   7  -1    2.09    0.24
  -3  -8   1    0.71    0.17
   3   8   1    0.94    0.18
   3  -8  -1    1.46    0.23
  -3   8  -1    0.94    0.19
   3  -8  -1    1.35    0.22
  -3  -8   1    1.17    0.18
   3  -8   1    1.06    0.20
  -3  -8  -1    0.96    0.20
  -3   8   1    0.92    0.18
  -3  -8  -1    1.03    0.17
   3   8  -1    0.99    0.19
   3  -8   1    0.88    0.19
   3  -9  -1   -0.05    0.11
   3  -9  -1   -0.02    0.11
  -3   9  -1    0.12    0.14
  -3  -9   1   -0.07    0.12
   3   9   1   -0.11    0.10
   3   9  -1    0.01    0.11
  -3  -9  -1   -0.04    0.09
   3  -9   1    0.06    0.10
  -3   9   1   -0.03    0.11
   3  -9   1   -0.01    0.12
  -3  -9  -1    0.08    0.13
   3  10   1   16.70    0.83
  -3 -10   1   16.04    0.85
   3 -10  -1   16.85    0.83
   3 -10  -1   17.92    0.87
  -3  10  -1   16.25    0.82
   3  10  -1   16.87    0.83
  -3 -10  -1   15.87    0.85
  -3  10   1   18.02    0.83
   3 -10   1   14.86    0.81
   3 -10   1   16.38    0.85
  -3 -11   1    0.36    0.20
   3 -11  -1    0.52    0.22
   3 -11  -1    0.50    0.21
   3  11   1    0.51    0.19
  -3  11  -1    0.79    0.23
  -3  11   1    0.70    0.24
   3 -11   1    0.67    0.23
   3  11  -1    0.83    0.22
  -3 -11  -1    0.35    0.20
   3 -11   1    0.42    0.21
   3 -12   1   -0.05    0.18
   4   0   1   -0.04    0.05
   4   0  -1   -0.19    0.03
   4   0  -1   -0.11    0.03
   4   0   1   -0.09    0.05
   4   0  -1   -0.16    0.03
  -4   0   1   -0.17    0.03
   4   0   1   -0.10    0.04
   4   0   1   -0.12    0.03
   4  -1  -1   23.61    0.77
   4  -1  -1   23.02    0.85
   4   1   1   24.41    0.85
   4   1   1   23.34    0.80
  -4  -1   1   25.20    0.83
  -4  -1   1   25.20    0.78
   4  -1  -1   25.80    0.78
   4  -1  -1   22.90    0.84
   4  -1   1   24.66    0.80
   4   1  -1   24.78    0.78
   4  -1   1   24.34    0.82
   4  -1   1   24.02    0.80
  -4  -1  -1   24.06    0.80
  -4  -1  -1   24.78    0.80
   4  -1   1   22.36    0.84
   4   1  -1   23.25    0.85
   4  -2  -1  100.69    3.01
   4   2   1   96.75    3.04
   4  -2  -1  101.62    3.17
  -4  -2   1   99.58    3.01
  -4   2  -1  102.92    3.05
   4  -2  -1  100.74    3.26
  -4  -2   1  102.31    3.20
   4  -2   1  100.28    3.14
  -4   2   1  102.74    3.02
   4   2  -1   98.89    3.02
   4   2  -1   97.77    3.20
  -4  -2  -1   98.90    3.03
   4  -2   1  101.19    3.04
  -4  -2  -1  101.19    3.20
   4  -2   1   99.49    3.25
  -4  -2  -1  108.21    3.17
  -4  -3   1   40.93    1.30
  -4   3  -1   39.83    1.32
  -4  -3   1   40.52    1.34
   4  -3  -1   40.31    1.41
   4  -3  -1   42.69    1.35
   4  -3  -1   40.87    1.30
   4   3   1   39.71    1.31
   4  -3   1   39.46    1.41
  -4  -3  -1   39.93    1.31
   4  -3   1   41.07    1.30
  -4  -3  -1   39.71    1.39
  -4  -3  -1   42.27    1.30
   4   3  -1   39.49    1.38
   4  -3   1   39.71    1.31
   4   3  -1   41.03    1.30
  -4   3   1   40.80    1.30
   4   4   1    6.69    0.34
  -4  -4   1    7.16    0.33
  -4  -4   1    6.57    0.29
   4  -4  -1    7.04    0.37
  -4   4  -1    6.59    0.34
   4  -4  -1    6.30    0.32
   4  -4  -1    7.29    0.32
   4  -4   1    6.57    0.34
  -4  -4  -1    6.29    0.35
   4  -4   1    6.90    0.27
   4   4  -1    6.53    0.32
  -4  -4  -1    6.88    0.27
   4  -4   1    7.13    0.38
  -4   4   1    6.80    0.33
  -4  -4  -1    6.72    0.34
   4  -5  -1  274.45    7.97
   4  -5  -1  250.30    8.21
   4  -5  -1  254.46    7.66
  -4   5  -1  258.73    7.71
  -4  -5   1  266.64    8.11
  -4  -5   1  247.54    7.67
   4   5   1  255.29    7.69
  -4  -5   1  253.99    8.03
  -4  -5  -1  246.71    7.67
  -4  -5  -1  281.47    8.08
   4  -5   1  274.10    7.90
  -4  -5  -1  254.90    8.04
  -4   5   1  252.85    7.68
   4  -5   1  255.57    8.22
   4   5  -1  258.40    7.68
   4  -5   1  253.15    7.68
   4   6   1   57.43    1.86
  -4  -6   1   56.18    1.86
   4  -6  -1   59.72    1.85
  -4  -6   1   58.22    1.88
   4  -6  -1   56.67    1.85
   4  -6  -1   54.27    1.98
  -4   6  -1   53.52    1.86
  -4  -6   1   56.81    1.92
  -4  -6  -1   55.01    1.86
   4  -6   1   56.09    1.87
   4   6  -1   55.07    1.84
   4  -6   1   54.60    1.99
  -4  -6  -1   55.92    1.93
  -4   6   1   55.38    1.85
  -4  -7   1    0.47    0.12
   4  -7  -1    0.62    0.16
  -4  -7   1    0.71    0.17
  -4   7  -1    0.32    0.12
   4  -7  -1    0.36    0.12
   4   7   1    0.41    0.12
   4  -7   1    0.39    0.13
   4   7  -1    0.42    0.12
  -4  -7  -1    0.62    0.15
   4  -7   1    0.54    0.15
  -4   7   1    0.58    0.14
  -4  -7  -1    0.36    0.13
  -4  -8   1    8.26    0.49
  -4   8  -1    7.48    0.47
   4   8   1    7.15    0.45
   4  -8  -1    7.26    0.49
   4  -8  -1    7.61    0.46
  -4  -8   1    8.05    0.45
   4  -8   1    7.47    0.49
  -4   8   1    7.87    0.47
  -4  -8  -1    8.62    0.51
   4   8  -1    7.44    0.45
  -4  -8  -1    8.28    0.47
   4  -8   1    8.43    0.49
   4  -9  -1    7.55    0.49
  -4  -9   1    8.38    0.53
   4   9   1    7.14    0.48
  -4   9  -1    7.61    0.50
   4  -9  -1    7.86    0.53
  -4  -9  -1    7.74    0.47
   4  -9   1    7.74    0.53
   4  -9   1    8.23    0.51
  -4  -9  -1    7.85    0.52
   4   9  -1    7.91    0.50
  -4   9   1    7.31    0.49
   4  10   1    6.53    0.49
  -4 -10   1    5.80    0.48
   4 -10  -1    5.81    0.47
   4 -10  -1    6.75    0.51
  -4  10  -1    6.67    0.48
   4 -10   1    6.07    0.49
   4  10  -1    6.59    0.48
  -4  10   1    6.42    0.47
  -4 -10  -1    6.10    0.50
   4 -10   1    5.90    0.48
  -4 -11   1   -0.14    0.15
   4 -11  -1    0.10    0.15
   4  11   1   -0.02    0.14
   4 -11  -1    0.04    0.16
  -4  11  -1   -0.08    0.14
   4 -11   1    0.18    0.17
  -4 -11  -1   -0.08    0.15
   4  11  -1   -0.02    0.14
   4 -11   1   -0.01    0.15
  -4  11   1   -0.02    0.15
   5   0  -1   -0.02    0.03
   5   0  -1    0.00    0.04
  -5   0   1   -0.02    0.04
   5   0   1   -0.05    0.03
   5   0   1    0.02    0.04
   5   0   1   -0.02    0.04
   5   0  -1   -0.01    0.03
   5   0   1    0.04    0.04
   5  -1  -1   56.13    1.73
   5   1   1   55.51    1.76
   5  -1  -1   56.26    1.85
   5  -1  -1   55.38    1.88
  -5  -1   1   58.70    1.85
   5  -1  -1   55.30    1.72
   5   1   1   55.42    1.86
  -5  -1   1   57.62    1.73
   5  -1   1   55.48    1.87
  -5  -1  -1   56.28    1.76
   5   1  -1   54.07    1.87
   5  -1   1   55.20    1.83
   5   1  -1   57.65    1.74
  -5  -1  -1   57.72    1.82
   5  -1   1   57.44    1.76
   5  -1   1   56.60    1.76
  -5   2  -1    8.32    0.37
  -5  -2   1    8.36    0.34
   5  -2  -1    8.43    0.39
   5  -2  -1    7.72    0.36
   5  -2  -1    8.34    0.34
   5   2   1    8.10    0.36
  -5  -2   1    8.27    0.35
  -5  -2  -1    7.52    0.39
   5  -2   1    8.00    0.36
   5  -2   1    8.22    0.35
   5   2  -1    8.43    0.35
   5   2  -1    8.36    0.40
  -5  -2  -1    9.25    0.32
  -5   2   1    8.44    0.34
   5  -2   1    8.07    0.39
  -5  -2  -1    7.84    0.36
   5  -3  -1   13.27    0.50
   5  -3  -1   12.14    0.51
   5  -3  -1   12.93    0.56
  -5  -3   1   13.29    0.50
  -5  -3   1   12.60    0.50
  -5   3  -1   13.06    0.53
   5   3   1   13.15    0.52
   5  -3   1   13.12    0.48
   5  -3   1   12.67    0.52
   5   3  -1   12.42    0.56
   5  -3   1   12.92    0.57
  -5  -3  -1   12.99    0.45
   5   3  -1   13.57    0.51
  -5   3   1   13.02    0.50
  -5  -3  -1   12.97    0.52
  -5  -3  -1   12.37    0.55
   5  -4  -1    0.36    0.08
  -5  -4   1    0.35    0.07
  -5  -4   1    0.22    0.08
   5  -4  -1    0.25    0.09
   5  -4  -1    0.20    0.10
  -5   4  -1    0.41    0.11
   5   4   1    0.39    0.10
   5  -4   1    0.38    0.11
   5  -4   1    0.29    0.06
   5   4  -1    0.23    0.08
  -5   4   1    0.29    0.09
  -5  -4  -1    0.37    0.10
  -5  -4  -1    0.37    0.05
  -5  -4  -1    0.45    0.12
   5  -4   1    0.27    0.09
  -5  -5   1    3.79    0.26
   5  -5  -1    3.82    0.26
   5   5   1    3.35    0.25
   5  -5  -1    3.20    0.27
  -5  -5   1    3.85    0.21
  -5  -5   1    4.01    0.28
   5  -5  -1    3.78    0.23
  -5   5  -1    3.41    0.26
   5   5  -1    3.70    0.25
  -5   5   1    3.83    0.25
   5  -5   1    3.55    0.28
   5  -5   1    3.65    0.27
  -5  -5  -1    3.61    0.27
  -5  -5  -1    3.78    0.28
   5  -6  -1    0.20    0.11
   5   6   1    0.25    0.11
  -5  -6   1    0.25    0.11
  -5   6  -1    0.24    0.10
  -5  -6   1    0.43    0.13
   5  -6  -1    0.28    0.10
  -5  -6  -1    0.51    0.13
   5  -6   1    0.16    0.10
   5   6  -1    0.37    0.11
   5  -6   1    0.33    0.12
  -5   6   1    0.27    0.10
  -5  -6  -1    0.42    0.13
  -5  -7   1    0.91    0.19
   5  -7  -1    0.41    0.13
  -5  -7   1    0.46    0.14
   5   7   1    0.53    0.14
  -5   7  -1    0.90    0.18
   5  -7  -1    0.58    0.17
  -5   7   1    0.74    0.16
  -5  -7  -1    0.75    0.18
  -5  -7  -1    0.61    0.16
   5  -7   1    0.86    0.19
   5  -7   1    0.73    0.18
   5   7  -1    0.79    0.17
  -5  -8   1   16.84    0.77
  -5  -8   1   15.82    0.73
  -5   8  -1   16.03    0.76
   5  -8  -1   15.25    0.79
   5   8   1   16.60    0.75
   5  -8  -1   16.38    0.74
  -5  -8  -1   15.55    0.75
  -5  -8  -1   15.87    0.76
  -5   8   1   17.74    0.76
   5  -8   1   15.11    0.79
   5   8  -1   14.80    0.72
   5  -8   1   15.93    0.75
   5  -9  -1    0.53    0.16
  -5   9  -1    0.43    0.16
  -5  -9   1    0.43    0.14
  -5  -9   1    0.30    0.18
   5  -9  -1    0.47    0.19
   5   9   1    0.48    0.16
   5  -9   1    0.38    0.17
   5  -9   1    0.23    0.16
  -5  -9  -1    0.27    0.13
  -5   9   1    0.39    0.17
  -5  -9  -1    0.35    0.19
   5   9  -1    0.49    0.17
  -5  10  -1    1.76    0.29
   5 -10  -1    1.60    0.30
   5 -10  -1    1.40    0.25
  -5 -10   1    1.76    0.32
   5  10   1    1.30    0.26
   5 -10   1    1.65    0.30
  -5  10   1    1.90    0.30
   5  10  -1    1.87    0.31
   5 -10   1    1.19    0.25
  -5 -10  -1    1.03    0.24
  -5 -11   1   -0.04    0.16
   5 -11  -1   -0.03    0.12
  -5  11  -1    0.13    0.16
   5  11   1   -0.05    0.14
   5 -11  -1    0.06    0.17
  -5  11   1   -0.33    0.10
   5 -11   1   -0.08    0.12
   5 -11   1    0.08    0.18
   5  11  -1   -0.10    0.14
  -5 -11  -1   -0.09    0.14
   6   0   1   -0.07    0.05
   6   0  -1   -0.11    0.03
   6   0   1   -0.11    0.04
   6   0  -1   -0.02    0.07
   6   0   1   -0.04    0.05
  -6   0   1   -0.11    0.04
   6   0   1   -0.13    0.05
   6  -1  -1    8.57    0.40
   6   1   1    8.25    0.37
   6  -1  -1    8.54    0.40
  -6  -1   1    8.88    0.38
   6   1   1    8.65    0.42
  -6  -1   1    8.57    0.35
   6  -1  -1    8.13    0.34
   6  -1  -1    7.99    0.34
   6   1  -1    8.83    0.36
  -6  -1  -1    8.35    0.37
   6  -1   1    8.20    0.39
   6  -1   1    8.34    0.37
   6   1  -1    9.10    0.43
   6  -1   1    8.38    0.39
   6  -1   1    9.17    0.38
  -6  -1  -1    8.82    0.36
   6  -2  -1    3.69    0.21
   6  -2  -1    3.44    0.23
  -6  -2   1    3.52    0.21
  -6  -2   1    3.99    0.21
   6   2   1    3.47    0.23
   6  -2  -1    3.52    0.24
   6  -2   1    3.68    0.22
   6  -2   1    3.46    0.21
   6   2  -1    3.43    0.25
   6   2  -1    3.33    0.21
  -6  -2  -1    4.05    0.19
  -6  -2  -1    3.91    0.23
  -6   2   1    3.20    0.20
   6  -2   1    3.04    0.23
   6  -3  -1   42.70    1.40
  -6   3  -1   42.95    1.44
   6   3   1   41.97    1.43
   6  -3  -1   43.65    1.47
   6  -3  -1   41.74    1.54
  -6  -3   1   45.43    1.46
  -6  -3   1   42.90    1.40
   6   3  -1   42.64    1.41
  -6  -3  -1   45.70    1.41
   6  -3   1   43.16    1.43
   6  -3   1   42.88    1.54
  -6   3   1   44.42    1.42
  -6  -3  -1   41.85    1.52
   6   3  -1   43.97    1.53
  -6  -3  -1   42.67    1.42
   6  -3   1   43.42    1.43
  -6  -4   1    3.09    0.19
   6  -4  -1    3.01    0.22
   6  -4  -1    2.98    0.25
   6  -4  -1    3.15    0.21
   6   4   1    2.70    0.22
  -6  -4   1    2.61    0.22
  -6   4  -1    2.81    0.23
   6  -4   1    3.19    0.26
   6   4  -1    3.18    0.26
  -6  -4  -1    3.08    0.26
   6  -4   1    3.95    0.20
   6   4  -1    3.44    0.23
   6  -4   1    3.32    0.24
  -6   4   1    3.26    0.22
  -6  -4  -1    3.44    0.25
   6  -5  -1   79.99    2.75
   6  -5  -1   80.13    2.53
  -6  -5   1   78.53    2.68
   6   5   1   78.68    2.55
  -6  -5   1   78.02    2.53
   6  -5  -1   88.48    2.60
  -6   5  -1   77.01    2.55
   6   5  -1   80.77    2.54
  -6   5   1   80.64    2.54
  -6  -5  -1   78.70    2.69
   6  -5   1   81.80    2.56
   6  -5   1   78.86    2.75
  -6  -5  -1   80.45    2.55
  -6  -6   1    6.60    0.41
   6  -6  -1    6.24    0.43
   6   6   1    6.70    0.40
   6  -6  -1    7.30    0.40
  -6   6  -1    6.66    0.41
  -6  -6   1    6.85    0.43
  -6  -6  -1    5.87    0.41
   6  -6   1    7.70    0.47
   6  -6   1    6.31    0.40
  -6   6   1    6.71    0.39
  -6  -6  -1    6.67    0.40
   6   6  -1    6.55    0.38
  -6   7  -1   78.06    2.60
  -6  -7   1   77.66    2.70
   6   7   1   79.90    2.60
  -6  -7   1   83.38    2.61
   6  -7  -1   76.80    2.56
   6  -7  -1   79.24    2.79
  -6  -7  -1   79.31    2.61
   6   7  -1   76.59    2.56
   6  -7   1   80.91    2.81
  -6  -7  -1   78.10    2.71
  -6   7   1   80.96    2.59
   6  -7   1   79.78    2.60
  -6  -8   1   24.83    1.01
  -6  -8   1   22.34    0.98
  -6   8  -1   22.54    0.99
   6  -8  -1   23.34    0.97
   6  -8  -1   25.80    1.10
   6   8   1   22.13    0.97
  -6   8   1   23.05    0.97
   6   8  -1   23.67    0.97
   6  -8   1   23.38    0.99
   6  -8   1   23.52    1.07
  -6  -8  -1   24.13    1.02
  -6  -8  -1   22.97    1.00
   6  -9  -1    6.22    0.44
   6   9   1    6.15    0.45
  -6  -9   1    5.62    0.42
   6  -9  -1    6.15    0.48
  -6   9  -1    6.13    0.45
  -6  -9   1    5.84    0.46
  -6  -9  -1    5.86    0.43
  -6  -9  -1    6.55    0.48
  -6   9   1    5.43    0.43
   6  -9   1    5.68    0.43
   6   9  -1    5.98    0.44
   6  -9   1    5.71    0.48
   6  10   1    0.16    0.15
  -6  10  -1    0.25    0.17
   6 -10  -1    0.10    0.13
   6 -10  -1    0.23    0.18
  -6 -10   1    0.23    0.18
  -6  10   1    0.09    0.17
  -6 -10  -1    0.26    0.18
   6 -10   1    0.47    0.19
   6  10  -1    0.12    0.13
  -6 -10  -1    0.17    0.14
   6 -10   1    0.20    0.17
   6  11   1    0.61    0.22
   6 -11  -1    0.30    0.19
  -6  11  -1    0.56    0.23
  -6 -11   1    0.63    0.25
   6 -11  -1    0.58    0.24
   6 -11   1    0.77    0.26
   6  11  -1    0.33    0.18
  -6 -11  -1    0.62    0.28
   6 -11   1    0.62    0.22
  -6  11   1    0.37    0.22
   7   0  -1   -0.01    0.04
  -7   0   1   -0.04    0.04
   7   0   1    0.10    0.06
  -7   0   1    0.03    0.05
   7   0  -1    0.08    0.07
   7   0   1   -0.04    0.04
   7   0   1    0.01    0.05
   7   0   1   -0.05    0.05
   7   1   1   32.22    1.21
  -7  -1   1   33.61    1.17
   7  -1  -1   32.91    1.10
   7  -1  -1   33.49    1.09
  -7  -1   1   34.57    1.10
   7   1   1   32.31    1.13
   7  -1  -1   32.83    1.20
   7  -1  -1   32.34    1.20
   7  -1   1   33.87    1.19
   7   1  -1   32.98    1.22
   7  -1   1   33.78    1.13
  -7  -1  -1   33.93    1.13
   7  -1   1   33.50    1.13
   7   1  -1   33.54    1.11
  -7  -1  -1   35.52    1.16
   7  -1   1   32.31    1.19
  -7  -2   1   15.14    0.58
   7  -2  -1   14.37    0.61
   7  -2  -1   13.83    0.62
   7   2   1   13.38    0.57
   7  -2  -1   14.13    0.54
  -7  -2   1   15.40    0.56
   7  -2   1   12.84    0.57
   7  -2   1   13.30    0.61
  -7  -2  -1   15.13    0.58
  -7  -2  -1   15.55    0.55
  -7   2   1   14.08    0.55
   7  -2   1   14.56    0.58
   7   2  -1   13.92    0.56
   7   2  -1   13.65    0.64
  -7   3  -1    0.57    0.12
  -7  -3   1    0.83    0.12
   7  -3  -1    0.52    0.11
   7  -3  -1    0.67    0.12
  -7  -3   1    0.74    0.12
   7   3   1    0.54    0.12
   7  -3  -1    0.61    0.13
  -7  -3  -1    0.55    0.13
   7  -3   1    0.89    0.14
  -7  -3  -1    0.82    0.14
   7  -3   1    0.60    0.11
   7   3  -1    0.58    0.14
   7   3  -1    0.65    0.12
   7  -3   1    0.73    0.14
  -7   3   1    0.46    0.10
   7  -4  -1    0.85    0.14
  -7   4  -1    0.66    0.13
  -7  -4   1    0.81    0.11
   7  -4  -1    0.64    0.15
   7   4   1    0.93    0.16
   7  -4  -1    1.01    0.15
  -7  -4   1    0.78    0.14
  -7   4   1    0.74    0.13
  -7  -4  -1    0.94    0.16
   7  -4   1    0.60    0.13
   7   4  -1    0.51    0.11
   7  -4   1    0.91    0.12
   7   4  -1    0.63    0.15
   7  -4   1    0.72    0.16
  -7  -4  -1    0.83    0.18
   7  -5  -1    6.92    0.45
  -7  -5   1    7.49    0.42
   7  -5  -1    7.74    0.41
  -7  -5   1    7.59    0.46
  -7   5  -1    8.23    0.44
   7   5   1    7.22    0.41
  -7  -5  -1    8.07    0.43
  -7  -5  -1    7.86    0.47
   7   5  -1    8.10    0.41
  -7   5   1    7.33    0.41
   7  -5   1    7.27    0.46
   7  -5   1    7.37    0.42
   7  -6  -1    7.57    0.48
   7   6   1    6.92    0.43
   7  -6  -1    7.36    0.42
  -7  -6   1    6.83    0.42
  -7  -6   1    6.69    0.46
  -7   6  -1    7.45    0.44
  -7  -6  -1    8.05    0.46
   7   6  -1    7.83    0.43
   7  -6   1    7.29    0.48
  -7   6   1    7.59    0.43
   7  -6   1    7.45    0.43
  -7  -6  -1    6.92    0.47
   7   7   1    0.36    0.14
   7  -7  -1    0.57    0.16
   7  -7  -1    0.56    0.18
  -7   7  -1    0.54    0.16
  -7  -7   1    0.46    0.17
  -7  -7   1    0.24    0.15
  -7   7   1    0.63    0.16
  -7  -7  -1    0.25    0.14
  -7  -7  -1    0.25    0.14
   7  -7   1    0.51    0.17
   7  -7   1    0.24    0.14
   7   7  -1    0.33    0.13
   7  -8  -1    4.16    0.44
  -7   8  -1    3.46    0.36
  -7  -8   1    3.30    0.37
  -7  -8   1    3.58    0.37
   7   8   1    3.57    0.37
   7  -8  -1    3.78    0.37
   7   8  -1    3.55    0.36
  -7  -8  -1    4.38    0.43
  -7  -8  -1    3.45    0.38
  -7   8   1    3.92    0.37
   7  -8   1    4.08    0.40
   7  -8   1    4.08    0.45
  -7  -9   1    0.33    0.19
   7  -9  -1    0.18    0.16
   7   9   1    0.26    0.16
  -7  -9   1   -0.07    0.10
   7  -9  -1    0.20    0.15
  -7   9  -1    0.03    0.14
  -7   9   1   -0.09    0.14
  -7  -9  -1   -0.02    0.15
   7  -9   1    0.28    0.18
   7  -9   1    0.40    0.17
   7   9  -1   -0.04    0.11
  -7  -9  -1   -0.02    0.11
   7  10   1    2.00    0.32
   7 -10  -1    1.90    0.35
   7 -10  -1    1.63    0.30
  -7 -10   1    2.79    0.39
  -7  10  -1    2.98    0.39
   7 -10   1    1.91    0.35
  -7 -10  -1    2.34    0.33
  -7  10   1    2.10    0.33
   7  10  -1    1.90    0.30
   7 -10   1    1.66    0.31
  -7 -10  -1    1.96    0.33
   7 -11  -1    1.17    0.26
  -7  11   1    1.08    0.28
   8   0  -1    0.02    0.05
   8   0   1   -0.02    0.07
  -8   0   1    0.08    0.06
  -8   0   1    0.01    0.06
   8   0  -1    0.01    0.07
   8   0   1    0.00    0.05
   8   0   1    0.03    0.05
   8   1   1   10.94    0.53
   8  -1  -1   10.68    0.44
  -8  -1   1   11.29    0.48
   8  -1  -1   10.48    0.44
   8   1   1   11.12    0.49
  -8  -1   1   10.02    0.44
   8  -1  -1   10.42    0.52
  -8  -1  -1   10.02    0.45
   8   1  -1   10.51    0.54
  -8  -1  -1   10.86    0.47
   8  -1   1   11.08    0.47
   8  -1   1   10.68    0.50
   8  -1   1   10.43    0.49
   8   1  -1   10.00    0.45
   8  -1   1   10.35    0.47
  -8  -2   1    2.63    0.20
  -8  -2   1    2.38    0.19
   8  -2  -1    3.19    0.24
   8   2   1    2.71    0.25
   8  -2  -1    2.47    0.19
   8  -2  -1    2.89    0.24
  -8  -2  -1    2.16    0.22
  -8  -2  -1    2.83    0.18
   8  -2   1    2.44    0.21
   8   2  -1    2.53    0.20
   8  -2   1    2.57    0.24
  -8   2   1    2.45    0.19
   8   2  -1    1.92    0.24
   8  -2   1    2.52    0.25
   8  -3  -1   23.47    0.97
  -8  -3   1   24.92    0.88
  -8   3  -1   22.31    0.88
   8  -3  -1   22.88    0.85
   8   3   1   22.17    0.89
   8  -3  -1   23.62    0.91
  -8  -3   1   23.83    0.87
  -8  -3  -1   24.31    0.98
   8  -3   1   23.68    0.88
   8   3  -1   23.93    0.88
   8  -3   1   24.31    0.89
   8   3  -1   23.36    0.98
  -8  -3  -1   22.86    0.88
  -8   3   1   24.03    0.87
   8  -3   1   23.01    0.96
   8  -4  -1    7.10    0.38
  -8  -4   1    7.07    0.39
   8  -4  -1    7.09    0.45
   8   4   1    7.60    0.42
   8  -4  -1    7.54    0.40
  -8   4  -1    7.60    0.42
  -8  -4  -1    7.72    0.42
   8   4  -1    7.28    0.39
   8  -4   1    6.65    0.39
   8  -4   1    6.86    0.44
  -8  -4  -1    6.93    0.45
  -8   4   1    6.83    0.38
  -8  -5   1    8.03    0.44
   8  -5  -1    7.29    0.48
   8  -5  -1    8.21    0.43
  -8   5  -1    7.27    0.43
   8   5   1    7.92    0.45
  -8  -5   1    7.74    0.49
   8  -5   1    8.12    0.51
   8  -5   1    8.82    0.46
  -8  -5  -1    7.90    0.51
  -8   5   1    8.29    0.44
   8   5  -1    7.74    0.43
  -8  -5  -1    7.31    0.44
  -8  -6   1    1.56    0.25
  -8   6  -1    1.54    0.23
   8  -6  -1    2.06    0.25
  -8  -6   1    1.59    0.23
   8  -6  -1    1.61    0.26
   8   6   1    1.43    0.22
   8   6  -1    1.57    0.23
  -8   6   1    1.65    0.22
   8  -6   1    1.64    0.24
  -8  -6  -1    1.16    0.21
  -8  -6  -1    1.17    0.24
   8  -6   1    1.33    0.24
  -8   7  -1    7.63    0.48
  -8  -7   1    7.36    0.51
   8  -7  -1    7.91    0.46
  -8  -7   1    7.19    0.48
   8   7   1    6.59    0.44
   8  -7  -1    7.39    0.52
   8   7  -1    7.00    0.44
  -8   7   1    7.40    0.46
   8  -7   1    7.20    0.46
  -8  -7  -1    6.93    0.49
  -8  -7  -1    8.19    0.50
   8  -7   1    7.42    0.52
   8   8   1    0.31    0.16
   8  -8  -1    0.27    0.14
   8  -8  -1    0.08    0.14
  -8  -8   1    0.14    0.13
  -8   8  -1    0.38    0.16
  -8  -8   1    0.27    0.17
  -8  -8  -1    0.11    0.14
  -8   8   1    0.45    0.17
   8   8  -1    0.15    0.12
   8  -8   1    0.23    0.16
   8  -8   1    0.18    0.14
  -8  -8  -1    0.35    0.17
  -8   9  -1   19.30    0.90
   8  -9  -1   17.59    0.85
  -8  -9   1   18.42    0.90
  -8  -9   1   17.98    0.90
   8   9   1   18.43    0.88
   8  -9  -1   19.12    0.98
   8  -9   1   16.63    0.96
  -8  -9  -1   19.65    0.94
   8   9  -1   17.10    0.84
  -8   9   1   18.07    0.86
  -8  -9  -1   16.60    0.88
   8  -9   1   17.60    0.86
   8 -10  -1   42.93    1.77
  -8  10  -1   43.16    1.62
  -8 -10   1   41.95    1.64
   8  10   1   37.42    1.57
  -8 -10   1   39.38    1.61
   8 -10   1   37.80    1.56
   8  10  -1   39.25    1.56
   8 -10   1   41.74    1.81
  -8 -10  -1   37.42    1.61
  -8 -10  -1   40.84    1.64
   9   0  -1   -0.03    0.05
  -9   0  -1    0.06    0.08
   9   0   1    0.05    0.09
  -9   0   1   -0.06    0.06
   9   0   1   -0.02    0.06
  -9   0  -1   -0.01    0.07
   9   0  -1    0.18    0.11
  -9   0   1   -0.02    0.05
  -9  -1   1    0.34    0.10
  -9  -1   1    0.35    0.10
   9  -1  -1    0.17    0.08
   9   1   1    0.41    0.12
   9  -1  -1    0.31    0.09
   9  -1  -1    0.13    0.10
   9   1   1    0.20    0.12
  -9   1   1    0.21    0.11
   9   1  -1    0.39    0.13
   9  -1   1    0.30    0.10
   9  -1   1    0.53    0.12
  -9  -1  -1    0.34    0.11
  -9  -1  -1    0.27    0.09
   9  -1   1    0.39    0.12
   9  -1   1    0.21    0.09
   9   1  -1    0.30    0.09
   9   2   1    3.68    0.27
   9  -2  -1    3.72    0.25
  -9  -2   1    4.30    0.27
   9  -2  -1    3.73    0.30
   9  -2  -1    3.86    0.30
  -9  -2   1    4.03    0.26
   9  -2   1    3.37    0.28
  -9   2   1    3.51    0.25
   9  -2   1    3.90    0.27
  -9  -2  -1    4.15    0.38
   9   2  -1    3.44    0.35
  -9  -2  -1    3.76    0.27
   9   2  -1    3.65    0.26
   9  -2   1    3.94    0.28
  -9   3  -1   19.81    0.81
   9  -3  -1   19.74    0.77
   9  -3  -1   20.82    0.85
   9   3   1   21.25    0.84
  -9  -3   1   20.50    0.79
   9  -3  -1   20.03    0.88
   9   3  -1   21.18    0.81
   9  -3   1   19.34    0.80
  -9  -3  -1   20.13    0.80
  -9   3   1   19.42    0.77
   9   3  -1   19.07    0.90
   9  -3   1   21.40    0.82
   9  -3   1   20.63    0.88
  -9  -3  -1   19.70    0.89
  -9  -4   1    0.46    0.14
   9  -4  -1    0.59    0.17
   9  -4  -1    0.72    0.14
   9   4   1    0.78    0.17
  -9   4  -1    0.52    0.14
   9  -4  -1    0.55    0.16
  -9  -4  -1    0.49    0.16
   9  -4   1    0.43    0.13
  -9   4   1    0.47    0.13
  -9  -4  -1    0.72    0.16
   9  -4   1    0.63    0.17
   9   4  -1    0.65    0.14
  -9  -5   1    2.75    0.30
  -9  -5   1    2.63    0.34
   9   5   1    2.56    0.29
  -9   5  -1    2.06    0.26
   9  -5  -1    2.52    0.27
   9  -5  -1    2.67    0.34
   9   5  -1    2.47    0.27
  -9   5   1    2.48    0.27
  -9  -5  -1    2.90    0.35
   9  -5   1    2.82    0.34
   9  -5   1    2.65    0.30
  -9  -5  -1    2.31    0.29
   9   6   1    1.40    0.23
   9  -6  -1    1.22    0.24
  -9   6  -1    1.59    0.23
   9  -6  -1    1.88    0.24
  -9  -6   1    1.72    0.27
  -9  -6   1    1.08    0.20
  -9   6   1    1.66    0.23
   9   6  -1    1.13    0.20
  -9  -6  -1    1.28    0.25
   9  -6   1    1.38    0.26
   9  -6   1    1.43    0.22
  -9  -6  -1    1.55    0.25
  -9   7  -1    3.08    0.34
  -9  -7   1    4.16    0.43
   9  -7  -1    3.47    0.42
  -9  -7   1    3.31    0.37
   9   7   1    3.60    0.38
   9  -7   1    2.73    0.34
  -9  -7  -1    3.97    0.44
   9  -7   1    3.83    0.42
   9   7  -1    2.89    0.32
  -9  -7  -1    3.25    0.37
   9   8   1    0.06    0.13
  -9   8  -1    0.56    0.18
   9  -8  -1    0.38    0.20
  -9  -8   1    0.51    0.19
  -9  -8   1    0.44    0.18
   9   8  -1    0.77    0.19
  -9  -8  -1    0.27    0.17
   9  -8   1    0.66    0.19
   9  -8   1    0.26    0.17
  -9  -8  -1    0.30    0.18
  -9  -9   1    1.77    0.31
  -9   9  -1    1.67    0.30
  -9  -9   1    1.78    0.31
   9  -9  -1    1.87    0.36
   9   9   1    2.15    0.32
   9   9  -1    1.82    0.30
   9  -9   1    2.10    0.33
   9  -9   1    2.04    0.37
  -9  -9  -1    1.71    0.30
  -9  -9  -1    1.71    0.32
  -9 -10   1    0.14    0.17
  -9  10  -1   -0.05    0.18
   9 -10   1    0.20    0.17
  10   0  -1   -0.04    0.09
 -10   0   1    0.08    0.09
  10   0  -1   -0.09    0.05
 -10   0  -1    0.01    0.07
 -10   0   1    0.02    0.07
 -10   0  -1    0.08    0.09
  10   0   1    0.00    0.10
  10   0   1    0.01    0.07
  10  -1  -1    9.10    0.44
 -10  -1   1    9.71    0.47
  10  -1  -1    9.19    0.52
 -10  -1   1    9.88    0.45
  10   1   1    8.86    0.47
  10   1  -1    9.31    0.45
  10  -1   1    9.93    0.52
 -10   1   1    8.61    0.49
  10  -1   1    9.04    0.49
  10  -1   1    9.35    0.46
  10  -1   1    9.66    0.47
 -10  -1  -1    8.80    0.46
  10   1  -1    9.79    0.55
 -10   2  -1   10.15    0.51
  10  -2  -1   11.32    0.57
  10   2   1   10.33    0.53
 -10  -2   1   11.05    0.50
  10  -2   1   10.91    0.57
  10  -2   1   10.88    0.54
 -10  -2  -1   10.41    0.60
  10  -2   1   10.31    0.51
  10   2  -1   11.29    0.52
 -10  -2  -1   10.64    0.52
  10   2  -1   10.15    0.60
  10  -3  -1    0.09    0.10
 -10  -3   1   -0.05    0.08
  10  -3  -1    0.03    0.10
  10   3   1    0.08    0.09
 -10   3  -1    0.14    0.10
  10  -3   1    0.25    0.12
  10  -3   1    0.03    0.10
  10   3  -1    0.12    0.10
  10   3  -1    0.27    0.15
 -10  -3  -1    0.15    0.11
 -10  -3  -1    0.14    0.13
 -10  -4   1    0.92    0.22
  10   4   1    0.64    0.16
 -10   4  -1    0.66    0.16
  10  -4  -1    0.69    0.18
 -10  -4   1    0.63    0.16
 -10  -4  -1    0.64    0.17
 -10  -4  -1    1.07    0.22
  10  -4   1    0.52    0.15
  10   4  -1    0.80    0.17
  10  -4   1    0.76    0.19
  10   5   1    1.20    0.21
  10  -5  -1    1.43    0.25
 -10  -5   1    1.02    0.23
 -10  -5   1    1.60    0.24
 -10   5  -1    1.36    0.22
  10  -5   1    0.97    0.23
  10  -5   1    1.27    0.22
  10   5  -1    1.39    0.22
 -10  -5  -1    1.21    0.25
 -10  -5  -1    1.44    0.23
 -10   6  -1    0.11    0.13
  10  -6  -1    0.37    0.16
 -10  -6   1    0.66    0.21
 -10  -6   1    0.31    0.14
  10   6   1    0.65    0.17
 -10  -6  -1    0.37    0.17
 -10  -6  -1    0.03    0.13
  10  -6   1    0.48    0.16
  10  -6   1    0.71    0.22
  10   6  -1    0.55    0.16
 -10   7  -1   -0.13    0.11
 -10  -7   1   -0.06    0.14
 -10  -7   1    0.13    0.16
  10   7   1    0.02    0.10
  10  -7  -1    0.12    0.17
  10   7  -1    0.11    0.11
  10  -7   1    0.01    0.13
 -10  -7  -1    0.07    0.15
 -10  -7  -1   -0.07    0.12
  10  -7   1   -0.04    0.15
  10   8   1    2.41    0.33
  10  -8  -1    2.02    0.36
 -10  -8   1    2.42    0.36
 -10  -8   1    1.89    0.32
 -10   8  -1    3.10    0.38
 -10  -8  -1    2.72    0.37
  10  -8   1    2.60    0.35
  10  -8   1    2.99    0.43
 -10  -8  -1    1.72    0.31
  10   8  -1    2.49    0.32
 -10  -9   1    2.87    0.42
  10   9   1    2.57    0.35
 -10  -9   1    2.51    0.38
 -10  -9  -1    2.69    0.41
 -10  -9  -1    3.22    0.43
  10   9  -1    2.82    0.35
  11   0   1    0.00    0.08
  11   0  -1   -0.02    0.11
 -11   0   1    0.07    0.10
 -11   0  -1    0.03    0.10
  11  -1  -1    0.37    0.15
  11   1   1    0.43    0.13
 -11   1  -1    0.15    0.12
 -11   1  -1    0.16    0.12
 -11  -1  -1    0.56    0.18
 -11   1   1    0.21    0.12
  11   1  -1    0.31    0.14
  11  -1   1    0.17    0.13
  11  -1   1    0.38    0.13
 -11  -1  -1    0.60    0.15
 -11   2  -1    7.48    0.44
  11  -2  -1    8.21    0.49
 -11   2   1    7.92    0.48
 -11  -2  -1    7.27    0.43
  11  -2   1    7.61    0.47
  11  -2   1    7.31    0.42
  11   2  -1    7.65    0.52
 -11  -2  -1    7.41    0.50
  11  -2   1    7.53    0.45
  11  -3  -1    1.76    0.25
 -11   3  -1    2.10    0.25
  11  -3  -1    1.83    0.28
  11   3   1    1.55    0.23
 -11  -3  -1    1.46    0.22
  11  -3   1    1.11    0.20
  11  -3   1    1.95    0.27
 -11  -3  -1    1.95    0.30
  11  -4  -1   -0.05    0.12
 -11  -4   1   -0.02    0.13
 -11   4  -1    0.25    0.13
  11   4   1    0.07    0.10
  11  -4   1    0.27    0.13
  11  -4   1    0.07    0.12
 -11  -4  -1    0.08    0.16
 -11  -4  -1   -0.01    0.12
  11   5   1    8.66    0.52
  11  -5  -1    7.90    0.56
 -11   5  -1    7.64    0.49
 -11  -5   1    8.22    0.58
  11  -5   1    8.72    0.51
 -11  -5  -1    8.00    0.51
 -11  -5  -1    8.57    0.59
  11  -5   1    8.92    0.58
 -11  -6   1   -0.08    0.15
  11   6   1    0.04    0.11
  11  -6  -1    0.16    0.15
 -11  -6  -1   -0.05    0.12
  11  -6   1    0.17    0.17
 -11  -6  -1    0.02    0.17
 -11  -7   1    0.13    0.17
  11  -7  -1    0.42    0.21
  11   7   1    0.13    0.13
 -11  -7  -1    0.06    0.16
 -11  -7  -1    0.13    0.19
  11  -7   1    0.20    0.18
 -11  -8   1    0.19    0.18
  11   8   1   -0.09    0.10
 -11  -8  -1    0.25    0.20
 -11  -8  -1   -0.11    0.17
 -12   0  -1    0.03    0.12
  12   0   1    0.02    0.09
  12   0  -1    0.01    0.12
 -12   0  -1    0.11    0.12
  12   1   1   12.98    0.62
  12  -1  -1   10.92    0.65
 -12  -1  -1   12.48    0.69
 -12  -1  -1   13.04    0.60
 -12   1   1   11.33    0.62
  12   1  -1   12.20    0.71
  12  -2  -1    3.86    0.39
  12   2   1    3.32    0.34
 -12  -2  -1    3.24    0.32
 -12   2   1    3.08    0.35
 -12  -2  -1    2.93    0.37
  12   2  -1    2.63    0.36
  12   3   1    0.12    0.11
 -12   3   1   -0.02    0.13
 -12  -3  -1    0.14    0.13
  12  -3   1    0.01    0.11
 -12  -3  -1    0.26    0.16
  12  -4  -1    3.19    0.39
 -12  -4   1    3.50    0.44
  12   4   1    3.12    0.36
  12  -4   1    2.54    0.35
 -12  -4  -1    2.68    0.39
 -12  -4  -1    2.71    0.32
 -12  -5   1    2.78    0.41
  12  -5  -1    3.23    0.42
  12   5   1    3.93    0.41
  12  -5   1    3.13    0.39
 -12  -5  -1    3.43    0.46
 -12  -5  -1    3.19    0.36
  12   6   1    0.19    0.14
  12  -6  -1    0.07    0.15
 -12  -6   1   -0.07    0.17
  12  -6   1   -0.26    0.12
 -12  -6  -1    0.50    0.23
 -12  -6  -1    0.02    0.15
  12   7   1    1.01    0.25
 -12  -7  -1    0.85    0.25
  13   0  -1   -0.10    0.13
 -13   0  -1    0.19    0.16
  13  -1  -1    5.61    0.46
 -13   1  -1    6.06    0.45
  13   1  -1    4.88    0.51
 -13  -1  -1    5.55    0.47
 -13  -2  -1    1.63    0.32
 -13   2   1    2.08    0.30
 -13  -3   1    0.44    0.20
 -13   3   1    0.21    0.17
 -13  -3  -1    0.24    0.17
 -13  -4   1    2.21    0.37
 -13  -4  -1    1.62    0.32
  13  -4   1    2.32    0.34
 -13   4   1    2.31    0.37
 -13  -5   1    0.13    0.18
  13  -5   1    0.12    0.18
 -13  -5  -1   -0.16    0.16
 -14   0  -1   -0.08    0.15
  14   0  -1    0.05    0.15
  14  -1  -1    1.36    0.29
 -14  -1  -1    0.62    0.24
 -14  -2   1    0.13    0.19
 -14  -2  -1    0.06    0.17
 -14  -3   1   15.51    0.92
 -14  -3  -1   15.77    0.92
 -14   3   1   17.10    0.88
 -14   4   1    1.13    0.29
 -15   0   1   -0.08    0.16
 -15  -1  -1    3.41    0.47
   0   1  -2   -0.25    0.03
   0  -1   2   -0.24    0.03
   0  -1  -2   -0.20    0.04
   0   1   2   -0.24    0.02
   0   1   2   -0.25    0.02
   0  -1   2   -0.24    0.03
   0   1  -2   -0.20    0.02
   0   2  -2   -0.11    0.02
   0  -2   2    0.03    0.05
   0   2   2   -0.04    0.04
   0  -2  -2    0.16    0.05
   0  -2   2   -0.14    0.03
   0   2  -2   -0.12    0.03
   0  -2  -2   -0.03    0.04
   0  -2  -2   -0.18    0.02
   0  -3   2   -0.04    0.03
   0  -3  -2    0.00    0.04
   0  -3   2   -0.03    0.04
   0  -3  -2   -0.04    0.02
   0  -3  -2    0.00    0.04
   0   3  -2    0.14    0.05
   0  -3   2   -0.04    0.02
   0   3   2   -0.01    0.03
   0  -4   2   12.69    0.43
   0  -4  -2   11.97    0.48
   0   4  -2   11.31    0.48
   0   4   2   11.72    0.47
   0  -4  -2   11.55    0.47
   0  -4   2   12.45    0.49
   0  -4  -2   12.11    0.48
   0  -4   2   12.77    0.50
   0  -5   2   -0.04    0.06
   0   5   2    0.00    0.05
   0  -5  -2    0.04    0.06
   0  -5   2    0.00    0.04
   0   5  -2    0.02    0.05
   0  -5   2   -0.02    0.05
   0  -6  -2    0.50    0.12
   0   6  -2    0.62    0.13
   0  -6   2    0.60    0.12
   0  -6  -2    0.51    0.10
   0  -6   2    0.75    0.15
   0   6   2    0.52    0.11
   0  -6   2    0.74    0.10
   0  -6  -2    0.89    0.13
   0  -7  -2   -0.07    0.07
   0  -7   2   -0.03    0.07
   0   7  -2    0.08    0.08
   0  -7  -2    0.08    0.08
   0  -7   2   -0.06    0.06
   0   7   2    0.12    0.09
   0  -7  -2    0.00    0.06
   0  -8   2    9.57    0.51
   0   8  -2    7.93    0.48
   0  -8   2    8.05    0.50
   0   8   2    8.81    0.49
   0  -8  -2    9.58    0.52
   0  -8  -2    9.64    0.48
   0  -8  -2    9.72    0.47
   0  -9   2    0.08    0.13
   0  -9  -2   -0.03    0.10
   0   9  -2   -0.03    0.09
   0   9   2   -0.12    0.08
   0  -9   2   -0.04    0.10
   0 -10  -2    4.39    0.46
   0  10  -2    4.24    0.43
   0 -10   2    4.52    0.37
   0 -10   2    4.10    0.44
   0  10   2    3.50    0.38
   0 -11  -2   -0.01    0.14
   0  11  -2   -0.13    0.12
   0 -11   2   -0.03    0.14
   0  11   2   -0.30    0.12
   0 -12  -2   11.51    0.84
   0  12   2   11.80    0.77
   1   0  -2   49.36    1.56
   1   0   2   48.17    1.48
   1   0   2   48.05    1.47
  -1   0  -2   47.24    1.54
  -1   0   2   52.15    1.43
   1   0   2   49.65    1.56
  -1   0   2   48.82    1.58
  -1   1  -2    8.63    0.32
  -1  -1   2    8.84    0.30
   1  -1  -2    8.94    0.29
  -1  -1   2    8.75    0.33
   1   1   2    8.78    0.31
  -1   1  -2    8.95    0.29
   1  -1  -2    8.17    0.33
   1   1   2    9.25    0.29
  -1   1   2    8.73    0.33
   1  -1   2    9.24    0.32
  -1  -1  -2    8.70    0.33
  -1  -1  -2    8.89    0.31
   1  -1   2    8.71    0.33
  -1   1   2    8.67    0.29
   1   1  -2    8.31    0.32
   1   1  -2    8.68    0.30
   1   2   2    1.02    0.09
  -1  -2   2    1.41    0.10
  -1  -2   2    1.03    0.09
  -1   2  -2    1.14    0.10
   1  -2  -2    1.13    0.09
   1  -2  -2    1.16    0.09
   1  -2  -2    1.21    0.09
  -1  -2  -2    1.32    0.10
   1   2  -2    1.10    0.09
   1   2  -2    1.15    0.09
   1  -2   2    1.26    0.10
  -1  -2  -2    1.09    0.10
  -1  -2  -2    1.27    0.07
  -1   2   2    1.32    0.08
   1  -2   2    1.03    0.10
   1  -3  -2    3.88    0.20
   1   3   2    4.30    0.21
  -1  -3   2    4.61    0.22
  -1  -3   2    4.16    0.21
   1  -3  -2    4.40    0.21
   1  -3  -2    4.19    0.21
  -1   3  -2    4.14    0.22
  -1  -3  -2    4.15    0.22
   1  -3   2    3.92    0.22
   1  -3   2    4.21    0.15
  -1  -3  -2    4.24    0.21
  -1   3   2    4.40    0.20
   1  -3   2    4.11    0.22
  -1  -3  -2    4.30    0.18
   1   3  -2    3.76    0.20
   1   3  -2    4.40    0.20
  -1  -4   2    6.00    0.26
  -1   4  -2    5.41    0.29
  -1  -4   2    5.67    0.28
  -1  -4   2    5.63    0.29
   1  -4  -2    6.08    0.29
   1   4   2    5.58    0.28
   1  -4  -2    5.89    0.28
   1  -4  -2    5.79    0.28
   1  -4   2    5.73    0.21
   1  -4   2    5.38    0.29
  -1  -4  -2    5.77    0.29
   1   4  -2    6.09    0.29
  -1   4   2    5.74    0.28
  -1  -4  -2    5.76    0.25
  -1  -4  -2    5.97    0.29
   1  -4   2    5.68    0.30
   1  -5  -2    0.34    0.08
   1   5   2    0.20    0.08
  -1  -5   2    0.17    0.08
   1  -5  -2    0.12    0.07
   1  -5  -2    0.15    0.07
  -1  -5   2    0.27    0.07
  -1  -5   2    0.14    0.07
  -1   5  -2   -0.01    0.06
  -1  -5  -2    0.10    0.06
   1  -5   2    0.19    0.04
  -1  -5  -2    0.25    0.09
   1  -5   2    0.12    0.08
  -1  -5  -2    0.22    0.06
   1   5  -2    0.26    0.08
  -1   5   2    0.39    0.10
   1  -5   2    0.19    0.08
  -1  -6   2    6.69    0.35
  -1  -6   2    6.43    0.36
   1  -6  -2    5.95    0.32
   1  -6  -2    6.09    0.35
   1  -6  -2    6.44    0.35
   1   6   2    5.90    0.34
  -1  -6   2    6.57    0.31
  -1   6  -2    6.20    0.36
  -1  -6  -2    6.02    0.33
  -1   6   2    6.19    0.34
  -1  -6  -2    5.99    0.35
   1  -6   2    6.32    0.37
   1  -6   2    6.56    0.26
   1   6  -2    5.82    0.34
  -1  -6  -2    6.52    0.32
   1  -6   2    6.12    0.36
   1  -7  -2    7.33    0.38
  -1   7  -2    7.02    0.42
   1   7   2    7.41    0.41
   1  -7  -2    7.41    0.42
  -1  -7   2    7.57    0.43
  -1  -7   2    7.73    0.42
  -1  -7   2    7.73    0.36
   1  -7  -2    7.53    0.41
   1  -7   2    7.56    0.44
   1  -7   2    7.60    0.43
  -1   7   2    7.35    0.41
  -1  -7  -2    7.49    0.40
   1   7  -2    7.37    0.42
  -1  -7  -2    8.29    0.39
  -1  -7  -2    7.54    0.43
   1  -8  -2   12.71    0.63
   1  -8  -2   13.21    0.62
   1   8   2   13.37    0.63
  -1   8  -2   13.29    0.64
  -1  -8   2   13.11    0.62
  -1  -8   2   12.62    0.65
   1  -8   2   12.96    0.65
  -1  -8  -2   12.76    0.60
   1   8  -2   12.60    0.62
  -1   8   2   14.01    0.63
   1  -8   2   13.21    0.65
  -1  -8  -2   12.55    0.63
   1  -9  -2    6.65    0.42
  -1  -9   2    5.73    0.40
  -1   9  -2    6.06    0.42
   1   9   2    5.91    0.41
  -1  -9   2    6.15    0.44
   1  -9  -2    5.70    0.42
   1  -9   2    5.68    0.43
  -1  -9  -2    5.83    0.43
   1  -9   2    5.42    0.41
  -1   9   2    4.68    0.38
   1   9  -2    6.00    0.42
  -1 -10   2    1.08    0.25
   1 -10  -2    1.11    0.25
   1  10   2    0.66    0.19
  -1  10  -2    1.07    0.24
  -1 -10  -2    0.77    0.21
   1 -10   2    0.91    0.23
   1 -10   2    0.87    0.21
   1  10  -2    1.02    0.22
  -1  10   2    0.72    0.19
  -1 -11   2    7.58    0.58
  -1  11  -2    7.38    0.55
   1 -11  -2    7.06    0.55
   1  11   2    7.78    0.55
   1 -11   2    8.52    0.57
  -1 -11  -2    8.00    0.57
   1  11  -2    6.35    0.51
   1 -11   2    8.06    0.58
  -1  11   2    7.53    0.54
   1 -12  -2    6.38    0.70
  -1  12   2    5.61    0.59
  -2   0   2    2.48    0.09
   2   0   2    2.05    0.13
  -2   0  -2    2.02    0.12
   2   0   2    2.26    0.13
  -2   0   2    2.00    0.13
   2   0   2    2.13    0.12
   2   0  -2    1.95    0.13
   2   1   2  155.15    4.78
   2  -1  -2  151.22    4.75
  -2  -1   2  155.88    4.49
  -2  -1   2  151.62    4.82
   2  -1  -2  148.68    4.83
   2  -1  -2  159.68    4.53
   2   1   2  155.72    4.54
  -2   1  -2  157.59    4.70
   2  -1   2  156.57    4.53
   2  -1   2  151.74    4.83
  -2  -1  -2  153.18    4.52
   2   1  -2  161.24    4.50
  -2   1   2  156.71    4.49
   2   1  -2  148.27    4.75
  -2  -1  -2  150.78    4.74
   2  -1   2  149.94    4.54
  -2   2  -2  332.21    9.58
  -2  -2   2  336.11    9.56
   2  -2  -2  325.75    9.69
  -2  -2   2  325.29   10.34
   2   2   2  333.48    9.57
   2  -2  -2  327.34   10.06
   2  -2  -2  325.18   10.21
  -2  -2  -2  322.02    9.55
   2   2  -2  341.25    9.69
   2  -2   2  319.77    9.56
   2   2  -2  324.92   10.01
  -2   2   2  333.37    9.61
   2  -2   2  314.05   10.21
  -2  -2  -2  325.67   10.02
   2   3   2  172.78    5.19
   2  -3  -2  170.75    5.52
  -2  -3   2  172.88    5.16
  -2  -3   2  179.03    5.50
   2  -3  -2  173.48    5.41
  -2   3  -2  179.76    5.21
   2  -3  -2  177.68    5.16
   2  -3   2  173.94    5.54
   2   3  -2  173.51    5.41
   2  -3   2  168.71    5.19
  -2  -3  -2  176.76    5.18
  -2  -3  -2  178.95    5.44
   2   3  -2  180.34    5.18
  -2   3   2  173.81    5.16
  -2  -3  -2  174.13    5.43
  -2  -4   2    0.34    0.08
   2   4   2    0.51    0.09
  -2   4  -2    0.37    0.09
  -2  -4   2    0.46    0.08
   2  -4  -2    0.48    0.08
   2  -4  -2    0.36    0.08
   2  -4  -2    0.39    0.08
   2   4  -2    0.46    0.09
  -2  -4  -2    0.52    0.06
  -2   4   2    0.39    0.08
  -2  -4  -2    0.47    0.10
   2  -4   2    0.53    0.11
  -2  -4  -2    0.39    0.09
   2  -4   2    0.45    0.10
   2   5   2   -0.02    0.05
  -2  -5   2    0.00    0.05
  -2  -5   2    0.00    0.06
   2  -5  -2   -0.03    0.05
  -2   5  -2   -0.03    0.05
   2  -5  -2   -0.04    0.04
   2  -5  -2    0.03    0.05
  -2  -5   2   -0.01    0.04
   2  -5   2    0.04    0.02
   2  -5   2   -0.06    0.05
   2   5  -2    0.00    0.06
   2  -5   2    0.13    0.08
  -2  -5  -2    0.03    0.07
  -2   5   2    0.02    0.05
  -2  -5  -2    0.06    0.07
  -2  -6   2    2.28    0.18
  -2  -6   2    1.91    0.19
   2  -6  -2    1.87    0.16
  -2   6  -2    1.54    0.20
   2  -6  -2    1.56    0.19
   2  -6  -2    1.78    0.21
   2   6   2    2.12    0.22
  -2  -6   2    1.91    0.22
   2   6  -2    1.74    0.20
   2  -6   2    2.16    0.24
   2  -6   2    2.15    0.24
  -2   6   2    1.84    0.20
  -2  -6  -2    1.81    0.15
  -2  -6  -2    1.71    0.19
  -2  -6  -2    1.74    0.20
  -2  -7   2    8.80    0.42
  -2   7  -2    7.77    0.45
   2   7   2    9.14    0.46
   2  -7  -2    8.41    0.46
   2  -7  -2    8.96    0.46
   2  -7  -2    8.83    0.41
  -2  -7   2    8.41    0.44
  -2  -7   2    8.54    0.46
   2   7  -2    8.28    0.45
  -2   7   2    8.19    0.44
   2  -7   2    8.29    0.47
  -2  -7  -2    8.35    0.46
  -2  -7  -2    8.59    0.45
   2  -7   2    8.48    0.47
   2  -8  -2    2.99    0.32
  -2  -8   2    2.78    0.31
   2   8   2    2.78    0.29
  -2  -8   2    2.94    0.28
  -2   8  -2    1.83    0.26
   2  -8  -2    2.52    0.28
  -2  -8  -2    2.81    0.32
  -2  -8  -2    3.32    0.31
   2   8  -2    2.93    0.31
   2  -8   2    3.11    0.33
   2  -8   2    2.62    0.29
  -2   8   2    2.60    0.28
   2  -9  -2   -0.08    0.10
   2   9   2    0.28    0.15
   2  -9  -2    0.13    0.11
  -2  -9   2    0.14    0.11
  -2  -9   2    0.14    0.14
  -2   9  -2    0.13    0.13
  -2  -9  -2    0.06    0.10
   2  -9   2    0.17    0.13
   2  -9   2    0.21    0.15
  -2  -9  -2    0.16    0.14
  -2   9   2    0.04    0.11
   2   9  -2    0.14    0.12
   2  10   2   17.96    0.86
  -2 -10   2   17.65    0.89
   2 -10  -2   19.12    0.88
   2 -10  -2   17.24    0.86
  -2  10  -2   18.32    0.88
   2 -10   2   18.18    0.89
  -2 -10  -2   16.72    0.87
   2 -10   2   17.00    0.87
   2  10  -2   17.81    0.86
  -2  10   2   17.96    0.85
   2  11   2    6.35    0.50
   2 -11  -2    6.69    0.52
  -2 -11   2    6.71    0.54
  -2  11  -2    6.36    0.51
  -2 -11  -2    8.03    0.58
   2 -11   2    7.05    0.55
   2 -11   2    7.71    0.55
   2  11  -2    7.53    0.53
  -2  11   2    7.65    0.54
   2 -12  -2    0.32    0.23
  -2  12   2   -0.13    0.15
   3   0   2    0.57    0.08
   3   0   2    0.66    0.07
   3   0  -2    0.59    0.08
  -3   0   2    0.89    0.09
   3   0  -2    0.63    0.05
   3   0   2    0.58    0.08
  -3   0   2    0.74    0.05
  -3   0  -2    0.76    0.08
  -3   1  -2   22.04    0.72
   3  -1  -2   21.35    0.76
  -3  -1   2   22.39    0.68
   3  -1  -2   21.27    0.77
   3   1   2   21.60    0.70
  -3  -1   2   21.97    0.76
   3  -1  -2   21.79    0.67
   3   1   2   21.31    0.73
  -3  -1  -2   21.68    0.76
  -3  -1  -2   21.79    0.73
   3  -1   2   20.31    0.72
  -3   1   2   22.86    0.68
   3  -1   2   21.16    0.72
   3   1  -2   22.99    0.68
   3   1  -2   21.47    0.77
  -3  -2   2   80.62    2.58
   3  -2  -2   77.27    2.61
  -3   2  -2   82.45    2.47
   3   2   2   77.86    2.45
   3  -2  -2   83.03    2.41
   3  -2  -2   83.17    2.56
  -3  -2   2   80.74    2.41
   3   2  -2   83.11    2.42
   3   2  -2   79.29    2.57
   3  -2   2   80.15    2.45
  -3  -2  -2   81.30    2.45
  -3  -2  -2   81.15    2.57
   3  -2   2   76.28    2.61
  -3   2   2   84.55    2.42
   3  -3  -2    0.46    0.08
   3  -3  -2    0.33    0.08
  -3  -3   2    0.30    0.07
  -3   3  -2    0.21    0.08
   3  -3  -2    0.57    0.09
   3   3   2    0.27    0.07
  -3  -3   2    0.23    0.06
  -3   3   2    0.41    0.07
  -3  -3  -2    0.18    0.07
   3   3  -2    0.38    0.07
   3  -3   2    0.44    0.04
  -3  -3  -2    0.36    0.08
   3  -3   2    0.32    0.08
   3   3  -2    0.28    0.08
   3  -3   2    0.21    0.07
   3  -4  -2   28.17    1.07
   3  -4  -2   29.75    1.00
   3   4   2   29.38    1.01
   3  -4  -2   30.82    1.03
  -3   4  -2   30.25    1.04
  -3  -4   2   28.84    1.01
  -3  -4   2   30.76    1.04
  -3   4   2   30.16    1.00
   3   4  -2   29.78    1.05
  -3  -4  -2   28.50    1.06
   3  -4   2   30.06    1.03
   3   4  -2   30.50    1.01
   3  -4   2   29.12    1.09
  -3  -4  -2   29.33    1.02
  -3  -4  -2   31.02    0.97
   3  -5  -2    8.36    0.37
   3  -5  -2    8.04    0.39
   3  -5  -2    8.31    0.42
  -3  -5   2    8.65    0.40
  -3  -5   2    8.51    0.40
  -3  -5   2    8.04    0.37
  -3   5  -2    7.64    0.40
   3   5   2    8.48    0.40
  -3  -5  -2    8.05    0.41
  -3   5   2    8.26    0.39
  -3  -5  -2    8.74    0.33
   3  -5   2    7.84    0.42
   3   5  -2    8.47    0.40
  -3  -5  -2    8.30    0.41
   3  -5   2    8.17    0.41
   3   6   2    4.17    0.28
  -3  -6   2    3.75    0.25
  -3  -6   2    4.41    0.26
  -3  -6   2    3.73    0.28
   3  -6  -2    3.88    0.24
   3  -6  -2    4.11    0.28
   3  -6  -2    3.85    0.28
  -3   6  -2    3.63    0.28
   3  -6   2    3.45    0.28
   3  -6   2    4.31    0.31
  -3  -6  -2    4.26    0.29
  -3  -6  -2    3.57    0.27
   3   6  -2    3.96    0.27
  -3   6   2    3.71    0.26
  -3  -7   2    0.14    0.11
  -3   7  -2    0.33    0.13
   3   7   2    0.22    0.11
  -3  -7   2    0.25    0.10
  -3  -7   2    0.44    0.11
   3  -7  -2    0.29    0.11
   3  -7  -2    0.30    0.11
   3  -7   2    0.39    0.13
  -3  -7  -2    0.17    0.10
  -3   7   2    0.38    0.12
  -3  -7  -2    0.51    0.14
   3   7  -2    0.34    0.11
   3  -7   2    0.11    0.10
   3  -8  -2    9.56    0.55
   3  -8  -2   10.05    0.54
  -3  -8   2   10.95    0.58
  -3  -8   2    9.76    0.49
  -3  -8   2   10.76    0.51
   3   8   2    9.65    0.53
  -3   8  -2    9.78    0.54
   3  -8   2   10.31    0.57
  -3   8   2   10.31    0.54
  -3  -8  -2   10.12    0.54
   3   8  -2    9.20    0.52
   3  -8   2    9.55    0.56
  -3  -8  -2   10.73    0.57
   3   9   2   18.16    0.85
  -3  -9   2   18.76    0.88
   3  -9  -2   20.30    0.90
  -3   9  -2   18.32    0.87
   3  -9  -2   19.03    0.86
   3  -9   2   18.58    0.88
   3  -9   2   18.66    0.90
   3   9  -2   18.60    0.85
  -3  -9  -2   18.90    0.84
  -3   9   2   19.68    0.85
  -3  -9  -2   19.23    0.88
   3  10   2    0.11    0.15
   3 -10  -2   -0.03    0.14
   3 -10  -2    0.22    0.15
  -3  10  -2    0.20    0.15
  -3 -10   2   -0.01    0.14
  -3  10   2    0.15    0.15
   3  10  -2    0.00    0.13
   3 -10   2    0.10    0.14
   3 -10   2   -0.08    0.11
  -3 -10  -2    0.07    0.14
   3 -11  -2    0.30    0.18
   3  11   2    0.27    0.17
  -3 -11   2    0.10    0.17
  -3  11  -2    0.31    0.20
  -3  11   2    0.01    0.16
   3  11  -2    0.16    0.16
   3 -11   2   -0.02    0.16
   3 -11   2   -0.07    0.14
  -3 -11  -2    0.53    0.21
   3 -12   2    3.61    0.46
   4   0  -2   12.06    0.40
   4   0   2   12.41    0.45
   4   0   2   12.08    0.46
   4   0   2   11.78    0.45
   4   0  -2   11.68    0.49
  -4   0   2   12.46    0.48
  -4  -1   2    4.54    0.19
   4  -1  -2    4.14    0.23
   4  -1  -2    4.65    0.24
   4   1   2    4.52    0.23
   4  -1  -2    4.51    0.18
  -4  -1   2    4.55    0.23
   4   1   2    4.45    0.19
  -4  -1  -2    4.32    0.24
   4  -1   2    4.22    0.23
  -4  -1  -2    4.72    0.23
   4  -1   2    4.37    0.23
  -4   1   2    4.65    0.19
   4  -1   2    4.77    0.23
   4   1  -2    4.52    0.19
   4  -1   2    4.39    0.21
   4   1  -2    4.51    0.25
  -4  -2   2    2.34    0.15
  -4  -2   2    2.30    0.14
   4  -2  -2    2.62    0.14
   4  -2  -2    2.23    0.17
   4   2   2    2.37    0.16
  -4   2  -2    2.40    0.17
   4  -2  -2    2.39    0.17
   4   2  -2    2.56    0.18
   4   2  -2    2.61    0.15
  -4  -2  -2    2.33    0.16
   4  -2   2    2.26    0.17
  -4   2   2    2.49    0.14
  -4  -2  -2    2.38    0.18
   4  -2   2    2.17    0.17
  -4  -2  -2    2.60    0.10
   4  -2   2    2.50    0.14
   4   3   2   56.26    1.82
   4  -3  -2   56.77    1.94
   4  -3  -2   57.31    1.78
  -4  -3   2   57.72    1.89
   4  -3  -2   57.59    1.88
  -4  -3   2   56.80    1.78
  -4   3  -2   56.94    1.83
  -4   3   2   61.36    1.79
  -4  -3  -2   57.10    1.81
   4   3  -2   58.61    1.79
  -4  -3  -2   57.69    1.92
   4  -3   2   54.84    1.94
   4  -3   2   60.66    1.80
   4  -3   2   58.30    1.82
   4   3  -2   55.06    1.90
  -4  -4   2   34.95    1.19
  -4   4  -2   33.44    1.19
   4   4   2   35.45    1.19
   4  -4  -2   36.14    1.16
   4  -4  -2   33.03    1.25
   4  -4  -2   35.40    1.20
  -4  -4   2   34.08    1.16
   4  -4   2   38.19    1.10
  -4  -4  -2   34.80    1.24
   4   4  -2   35.26    1.16
  -4  -4  -2   36.79    1.11
  -4   4   2   36.11    1.16
   4   4  -2   33.85    1.23
   4  -4   2   32.74    1.26
   4  -4   2   34.47    1.19
  -4  -4  -2   33.31    1.18
   4  -5  -2  105.16    3.48
  -4  -5   2  107.66    3.40
   4  -5  -2  112.03    3.36
  -4  -5   2  104.72    3.39
  -4  -5   2  106.03    3.25
  -4   5  -2  105.70    3.29
   4  -5  -2  104.35    3.23
   4   5   2  106.62    3.27
  -4  -5  -2  101.12    3.26
  -4  -5  -2  103.12    3.41
   4  -5   2  103.40    3.49
  -4   5   2  107.10    3.24
   4   5  -2  104.13    3.24
   4  -5   2  107.31    3.28
  -4  -6   2    3.99    0.28
   4   6   2    4.21    0.29
   4  -6  -2    3.77    0.27
   4  -6  -2    4.44    0.26
  -4  -6   2    4.53    0.29
   4  -6  -2    4.01    0.30
  -4  -6   2    4.44    0.26
  -4   6  -2    3.98    0.29
  -4  -6  -2    4.17    0.30
  -4   6   2    3.59    0.27
  -4  -6  -2    4.19    0.30
   4  -6   2    3.59    0.29
   4  -6   2    4.59    0.33
   4   6  -2    3.95    0.27
  -4  -7   2    0.01    0.09
   4  -7  -2    0.14    0.10
  -4  -7   2    0.16    0.10
  -4   7  -2    0.33    0.12
  -4  -7   2    0.14    0.08
   4   7   2    0.12    0.09
   4  -7  -2    0.11    0.09
  -4  -7  -2    0.03    0.08
  -4  -7  -2    0.03    0.09
  -4   7   2    0.00    0.09
   4  -7   2    0.10    0.10
   4  -7   2   -0.04    0.08
   4   7  -2    0.13    0.09
  -4   8  -2   23.37    0.97
   4  -8  -2   21.57    0.92
   4  -8  -2   22.85    1.00
  -4  -8   2   23.51    0.97
  -4  -8   2   22.70    0.92
   4   8   2   23.34    0.96
  -4  -8  -2   23.38    0.97
   4  -8   2   22.22    0.96
  -4   8   2   22.56    0.93
   4   8  -2   22.37    0.93
  -4  -8  -2   22.31    0.96
   4  -8   2   23.18    1.02
   4  -9  -2   22.69    1.00
   4   9   2   24.64    1.04
  -4  -9   2   23.77    1.05
   4  -9  -2   26.14    1.10
  -4   9  -2   23.63    1.04
  -4  -9  -2   24.44    1.06
   4   9  -2   23.74    1.01
   4  -9   2   25.19    1.11
  -4  -9  -2   25.21    1.05
  -4   9   2   23.80    1.01
   4  -9   2   24.61    1.06
  -4  10  -2    0.10    0.14
  -4 -10   2   -0.25    0.14
   4 -10  -2    0.24    0.15
   4 -10  -2    0.01    0.13
   4  10   2    0.08    0.13
   4 -10   2    0.05    0.14
   4  10  -2   -0.05    0.12
   4 -10   2    0.02    0.12
  -4 -10  -2    0.03    0.15
  -4  10   2    0.10    0.13
   4  11   2    0.27    0.16
   4 -11  -2    0.36    0.17
   4 -11  -2    0.33    0.20
  -4 -11   2    0.21    0.19
  -4  11  -2    0.28    0.19
   4 -11   2    0.45    0.23
   4  11  -2    0.52    0.20
   4 -11   2    0.52    0.22
  -4  11   2    0.55    0.22
  -4 -11  -2    0.28    0.18
   5   0  -2  137.57    4.39
  -5   0   2  138.24    4.44
   5   0  -2  136.13    4.11
   5   0   2  142.03    4.17
   5   0   2  140.38    4.18
   5   0   2  143.04    4.41
   5  -1  -2   26.48    0.87
  -5  -1   2   28.32    0.88
   5  -1  -2   26.67    0.98
   5   1   2   26.64    0.93
   5  -1  -2   28.39    0.88
   5  -1  -2   27.15    0.99
  -5  -1   2   27.72    0.97
   5   1   2   28.20    0.92
  -5  -1  -2   27.09    0.98
   5  -1   2   27.47    0.93
   5  -1   2   27.45    0.95
  -5  -1  -2   26.98    0.93
   5   1  -2   28.05    0.89
   5  -1   2   27.41    0.98
   5  -1   2   28.05    0.93
  -5  -2   2   19.62    0.72
   5   2   2   18.81    0.71
   5  -2  -2   18.95    0.75
   5  -2  -2   19.84    0.74
   5  -2  -2   18.86    0.65
  -5  -2   2   19.44    0.66
   5  -2   2   19.57    0.71
   5   2  -2   17.70    0.75
   5  -2   2   18.27    0.74
  -5   2   2   20.06    0.66
  -5  -2  -2   21.83    0.65
   5   2  -2   19.98    0.67
  -5  -2  -2   18.96    0.70
   5  -2   2   19.20    0.68
  -5   3  -2    6.25    0.33
  -5  -3   2    6.60    0.30
  -5  -3   2    6.35    0.30
   5  -3  -2    6.88    0.33
   5  -3  -2    5.82    0.34
   5  -3  -2    6.13    0.29
   5   3   2    6.06    0.32
  -5  -3  -2    6.79    0.22
   5   3  -2    6.30    0.35
  -5  -3  -2    5.59    0.33
  -5  -3  -2    6.55    0.33
   5  -3   2    5.77    0.34
   5  -3   2    6.17    0.32
   5   3  -2    6.01    0.29
   5  -3   2    6.25    0.26
  -5   3   2    6.24    0.29
   5  -4  -2    1.79    0.18
  -5  -4   2    1.72    0.14
  -5   4  -2    1.52    0.18
   5   4   2    1.42    0.18
   5  -4  -2    1.76    0.18
  -5  -4   2    1.84    0.18
   5  -4  -2    1.59    0.20
   5  -4   2    1.79    0.11
   5   4  -2    2.08    0.22
  -5  -4  -2    1.54    0.19
   5   4  -2    1.80    0.17
   5  -4   2    1.49    0.19
  -5  -4  -2    1.54    0.18
   5  -4   2    1.68    0.19
  -5   4   2    2.00    0.16
   5   5   2    0.31    0.10
   5  -5  -2    0.55    0.12
  -5   5  -2    0.39    0.11
   5  -5  -2    0.60    0.11
  -5  -5   2    0.77    0.14
  -5  -5   2    0.42    0.09
   5  -5  -2    0.52    0.13
   5  -5   2    0.62    0.14
   5  -5   2    0.40    0.12
  -5   5   2    0.65    0.12
  -5  -5  -2    0.64    0.13
   5   5  -2    0.70    0.13
  -5  -5  -2    0.41    0.13
  -5  -6   2   13.15    0.60
   5  -6  -2   12.50    0.57
   5  -6  -2   14.52    0.57
   5   6   2   12.46    0.60
   5  -6  -2   14.03    0.66
  -5   6  -2   12.10    0.60
  -5  -6   2   13.96    0.56
  -5  -6   2   12.95    0.61
  -5  -6  -2   12.04    0.59
  -5  -6  -2   13.48    0.64
  -5   6   2   13.51    0.59
   5  -6   2   13.85    0.67
   5   6  -2   13.21    0.58
   5  -6   2   12.71    0.60
  -5  -7   2   38.46    1.35
  -5   7  -2   36.62    1.36
   5  -7  -2   35.18    1.30
   5   7   2   36.72    1.35
  -5  -7   2   37.47    1.37
   5  -7  -2   37.40    1.44
  -5  -7  -2   35.39    1.38
  -5   7   2   38.28    1.33
   5   7  -2   36.39    1.32
   5  -7   2   37.24    1.46
   5  -7   2   37.31    1.36
  -5  -7  -2   35.88    1.35
   5  -8  -2    0.73    0.17
  -5  -8   2    1.08    0.19
   5   8   2    0.91    0.19
  -5   8  -2    0.93    0.20
   5  -8  -2    0.78    0.20
  -5  -8   2    0.95    0.21
   5  -8   2    1.23    0.24
  -5  -8  -2    1.37    0.23
   5   8  -2    1.05    0.20
   5  -8   2    1.31    0.23
  -5  -8  -2    1.20    0.24
  -5   8   2    1.45    0.23
  -5  -9   2    1.26    0.25
   5   9   2    0.94    0.22
  -5   9  -2    0.79    0.20
   5  -9  -2    1.10    0.23
   5  -9  -2    1.03    0.21
  -5  -9  -2    1.10    0.22
   5  -9   2    1.27    0.25
   5   9  -2    1.02    0.21
   5  -9   2    1.01    0.24
  -5   9   2    1.25    0.23
  -5  -9  -2    1.63    0.28
  -5  10  -2    0.39    0.18
   5 -10  -2    0.50    0.20
  -5 -10   2    0.16    0.17
   5 -10  -2    0.68    0.19
   5  10   2    0.37    0.17
  -5  10   2    0.52    0.19
   5  10  -2    0.67    0.20
   5 -10   2    0.67    0.24
   5 -10   2    0.29    0.19
  -5 -10  -2    0.40    0.21
  -5 -10  -2    0.58    0.19
  -5 -11   2    0.20    0.19
  -5  11  -2    0.33    0.19
   5  11   2    0.14    0.15
   5 -11  -2    0.37    0.19
   5 -11  -2    0.65    0.24
   5 -11   2    0.43    0.20
   5  11  -2    0.19    0.17
  -5  11   2    0.07    0.17
   5 -11   2    0.39    0.21
  -5 -11  -2   -0.08    0.15
   6   0   2    4.22    0.23
   6   0  -2    4.17    0.20
   6   0   2    4.69    0.25
  -6   0   2    4.09    0.25
   6   0   2    4.23    0.25
  -6   0   2    4.15    0.20
   6   0  -2    3.96    0.26
  -6  -1   2    2.83    0.19
   6  -1  -2    3.03    0.17
   6  -1  -2    2.88    0.16
   6   1   2    2.94    0.17
   6  -1  -2    2.68    0.21
  -6  -1   2    3.03    0.17
   6   1   2    2.67    0.19
   6  -1   2    2.67    0.19
   6  -1   2    2.78    0.20
   6  -1   2    2.65    0.19
  -6  -1  -2    2.82    0.20
   6   1  -2    2.85    0.22
  -6  -1  -2    2.60    0.21
   6   1  -2    2.74    0.16
   6  -1   2    2.81    0.19
   6  -2  -2   59.85    1.85
   6  -2  -2   55.75    2.04
  -6  -2   2   64.15    1.87
  -6  -2   2   60.56    2.00
   6  -2  -2   58.89    2.01
   6   2   2   59.58    1.93
   6  -2   2   59.54    1.91
   6  -2   2   61.11    2.05
   6  -2   2   59.70    1.92
  -6  -2  -2   59.45    2.03
  -6  -2  -2   58.16    1.91
   6   2  -2   58.52    2.03
  -6  -2  -2   67.24    1.94
  -6   2   2   61.73    1.87
   6  -2   2   59.10    1.95
   6   2  -2   61.21    1.88
  -6  -3   2    5.35    0.28
   6  -3  -2    5.42    0.31
   6   3   2    5.27    0.31
   6  -3  -2    5.57    0.27
  -6   3  -2    5.09    0.31
   6  -3  -2    5.47    0.34
  -6  -3   2    7.28    0.31
  -6   3   2    6.20    0.29
  -6  -3  -2    5.40    0.34
   6  -3   2    5.39    0.31
   6   3  -2    4.66    0.32
  -6  -3  -2    5.28    0.31
   6  -3   2    5.77    0.34
   6   3  -2    5.97    0.29
   6  -3   2    5.58    0.26
  -6  -4   2    0.36    0.09
  -6  -4   2    0.29    0.08
   6   4   2    0.35    0.10
   6  -4  -2    0.29    0.10
   6  -4  -2    0.45    0.10
   6  -4  -2    0.42    0.10
  -6   4  -2    0.27    0.10
   6   4  -2    0.21    0.10
  -6  -4  -2    0.25    0.10
  -6  -4  -2    0.24    0.10
  -6   4   2    0.40    0.10
   6   4  -2    0.41    0.09
   6  -4   2    0.29    0.10
   6  -4   2    0.29    0.10
  -6   5  -2   22.26    0.88
  -6  -5   2   21.72    0.82
   6  -5  -2   22.77    0.83
   6   5   2   21.38    0.86
   6  -5  -2   24.23    0.86
   6  -5  -2   21.82    0.93
  -6  -5   2   21.16    0.84
  -6  -5  -2   22.27    0.87
  -6   5   2   22.72    0.84
  -6  -5  -2   22.89    0.93
   6  -5   2   20.43    0.92
   6  -5   2   22.30    0.87
   6  -6  -2    1.54    0.20
  -6  -6   2    1.32    0.20
  -6   6  -2    1.60    0.22
   6  -6  -2    1.57    0.23
   6   6   2    1.40    0.20
  -6  -6   2    1.13    0.19
   6   6  -2    1.24    0.18
  -6   6   2    1.24    0.18
   6  -6   2    1.60    0.23
  -6  -6  -2    1.79    0.24
  -6  -6  -2    1.40    0.22
   6  -6   2    1.65    0.25
  -6  -7   2   77.58    2.64
  -6  -7   2   78.02    2.54
   6  -7  -2   75.80    2.50
   6   7   2   74.90    2.54
  -6   7  -2   78.07    2.56
   6  -7  -2   75.72    2.72
  -6   7   2   83.72    2.53
   6  -7   2   75.90    2.54
  -6  -7  -2   76.31    2.55
   6   7  -2   74.34    2.50
   6  -7   2   78.52    2.74
  -6  -7  -2   78.34    2.67
   6  -8  -2    0.32    0.14
  -6  -8   2    0.21    0.13
   6   8   2    0.14    0.12
  -6  -8   2    0.31    0.15
   6  -8  -2   -0.05    0.11
  -6   8  -2    0.25    0.16
   6  -8   2    0.04    0.11
   6   8  -2    0.29    0.13
   6  -8   2   -0.02    0.13
  -6   8   2    0.10    0.14
  -6  -8  -2    0.11    0.12
  -6  -8  -2    0.16    0.15
  -6   9  -2    1.41    0.26
  -6  -9   2    1.63    0.25
   6  -9  -2    1.26    0.27
   6   9   2    1.29    0.25
   6  -9  -2    1.80    0.26
  -6  -9   2    1.73    0.28
  -6  -9  -2    1.52    0.25
   6  -9   2    1.99    0.30
   6  -9   2    1.65    0.31
  -6  -9  -2    1.51    0.29
   6   9  -2    1.43    0.24
  -6   9   2    1.44    0.24
  -6  10  -2    1.41    0.29
  -6 -10   2    1.85    0.33
   6  10   2    1.63    0.29
   6 -10  -2    2.57    0.38
   6 -10  -2    2.52    0.34
  -6  10   2    1.61    0.28
   6  10  -2    1.86    0.29
  -6 -10  -2    1.83    0.32
  -6 -10  -2    2.52    0.34
   6 -10   2    1.83    0.31
   6 -10   2    2.43    0.37
  -6  11  -2    0.76    0.25
  -6 -11   2    1.09    0.29
   6 -11  -2    1.00    0.28
   6 -11  -2    0.78    0.22
   6 -11   2    0.87    0.30
  -6  11   2    1.23    0.28
   6  11  -2    0.51    0.19
   6 -11   2    0.80    0.25
   7   0   2   22.98    0.88
  -7   0   2   26.70    0.84
   7   0  -2   24.93    0.96
   7   0   2   26.07    0.91
   7   0  -2   24.72    0.84
   7   0   2   24.49    0.90
  -7   0   2   25.40    0.94
  -7  -1   2    0.06    0.06
  -7  -1   2    0.10    0.07
   7  -1  -2    0.09    0.05
   7  -1  -2    0.07    0.05
   7  -1  -2    0.25    0.09
   7   1   2    0.11    0.07
  -7   1   2    0.06    0.08
   7  -1   2    0.07    0.07
  -7  -1  -2    0.06    0.07
   7   1  -2    0.12    0.09
   7  -1   2    0.09    0.07
   7   1  -2    0.00    0.04
  -7  -1  -2   -0.02    0.06
   7  -1   2    0.07    0.07
   7  -1   2    0.14    0.07
  -7  -2   2    7.31    0.36
  -7  -2   2    7.74    0.34
   7  -2  -2    6.97    0.40
   7   2   2    7.64    0.38
   7  -2  -2    7.51    0.40
   7  -2  -2    7.19    0.32
  -7  -2  -2    7.58    0.31
  -7  -2  -2    7.25    0.40
  -7  -2  -2    6.98    0.36
   7  -2   2    7.74    0.40
  -7   2   2    7.57    0.33
   7  -2   2    7.59    0.38
   7  -2   2    6.70    0.35
   7  -2   2    6.80    0.36
   7   2  -2    7.52    0.34
   7   2  -2    6.80    0.41
   7  -3  -2   13.37    0.53
  -7  -3   2   14.56    0.57
  -7   3  -2   13.47    0.59
   7  -3  -2   13.79    0.60
   7  -3  -2   13.47    0.63
  -7  -3   2   14.05    0.55
   7   3   2   13.59    0.59
   7  -3   2   13.28    0.58
  -7  -3  -2   13.89    0.58
   7  -3   2   13.44    0.54
   7   3  -2   13.57    0.55
   7   3  -2   12.74    0.63
   7  -3   2   13.51    0.63
  -7  -3  -2   12.74    0.62
  -7   3   2   13.22    0.54
  -7  -4   2   30.29    1.08
   7  -4  -2   30.50    1.13
   7  -4  -2   29.89    1.21
  -7   4  -2   30.81    1.13
   7  -4  -2   32.16    1.07
  -7  -4   2   32.16    1.11
   7   4   2   30.28    1.12
   7   4  -2   31.14    1.09
   7  -4   2   29.71    1.21
  -7  -4  -2   30.55    1.20
  -7  -4  -2   30.76    1.12
  -7   4   2   32.74    1.09
   7   4  -2   30.39    1.20
   7  -4   2   32.18    1.13
   7  -5  -2   40.52    1.54
  -7   5  -2   40.14    1.43
  -7  -5   2   41.86    1.40
   7  -5  -2   40.49    1.37
   7  -5  -2   43.77    1.44
   7   5   2   38.05    1.41
  -7  -5  -2   39.36    1.42
   7  -5   2   38.41    1.53
   7   5  -2   39.62    1.38
  -7   5   2   40.85    1.38
  -7  -5  -2   40.98    1.52
   7  -5   2   39.70    1.42
   7  -6  -2    9.11    0.48
  -7   6  -2    9.30    0.52
   7   6   2    9.37    0.52
  -7  -6   2    9.64    0.51
  -7  -6   2   10.43    0.56
   7  -6  -2   10.05    0.57
  -7  -6  -2    9.61    0.53
   7   6  -2   10.22    0.50
   7  -6   2   10.04    0.52
  -7  -6  -2    9.62    0.56
   7  -6   2   10.33    0.59
  -7   6   2    9.41    0.48
   7  -7  -2    9.06    0.58
  -7  -7   2   10.87    0.57
  -7  -7   2   10.54    0.58
  -7   7  -2    9.66    0.56
   7  -7  -2    9.74    0.52
   7   7   2   10.21    0.55
  -7   7   2   10.63    0.53
  -7  -7  -2   10.82    0.58
  -7  -7  -2    9.13    0.57
   7  -7   2    9.98    0.56
   7  -7   2    9.28    0.59
   7   7  -2   10.10    0.53
  -7  -8   2    0.02    0.11
   7  -8  -2   -0.10    0.10
   7   8   2    0.05    0.11
  -7  -8   2    0.14    0.15
  -7   8  -2    0.06    0.12
   7  -8  -2   -0.07    0.11
  -7  -8  -2    0.06    0.12
   7  -8   2   -0.07    0.11
   7  -8   2   -0.05    0.10
   7   8  -2   -0.04    0.10
  -7   8   2    0.01    0.12
  -7  -8  -2   -0.06    0.14
  -7  -9   2    1.00    0.25
   7   9   2    1.11    0.24
  -7   9  -2    1.04    0.25
  -7  -9   2    1.30    0.25
   7  -9  -2    0.98    0.25
   7  -9  -2    1.14    0.23
  -7  -9  -2    1.28    0.28
  -7   9   2    0.99    0.23
   7  -9   2    0.91    0.26
   7   9  -2    1.01    0.21
   7  -9   2    1.11    0.25
  -7  -9  -2    1.07    0.25
   7 -10  -2    6.14    0.54
   7  10   2    5.25    0.51
   7 -10  -2    5.46    0.44
  -7 -10   2    5.46    0.53
  -7  10  -2    5.05    0.51
  -7 -10  -2    5.71    0.55
   7  10  -2    4.82    0.47
   7 -10   2    5.70    0.59
   7 -10   2    6.28    0.50
  -7  10   2    6.77    0.50
  -7 -10  -2    5.19    0.51
   8   0  -2  116.03    3.60
  -8   0   2  124.66    3.60
   8   0   2  118.68    3.86
   8   0   2  120.04    3.68
   8   0  -2  119.13    3.89
   8   0   2  120.83    3.66
  -8   0   2  120.36    3.90
   8   1   2    6.21    0.34
  -8  -1   2    6.13    0.29
   8  -1  -2    5.68    0.36
  -8  -1   2    5.42    0.32
   8  -1  -2    6.17    0.28
   8  -1  -2    5.94    0.29
  -8  -1  -2    5.64    0.36
   8   1  -2    5.92    0.30
  -8  -1  -2    5.61    0.29
  -8  -1  -2    5.79    0.33
   8  -1   2    6.15    0.34
   8  -1   2    5.67    0.33
   8   1  -2    6.19    0.39
  -8   1   2    5.45    0.34
   8  -1   2    5.63    0.33
   8  -1   2    5.65    0.33
   8   2   2    0.18    0.09
  -8  -2   2    0.27    0.09
   8  -2  -2    0.31    0.12
   8  -2  -2    0.31    0.11
  -8  -2   2    0.35    0.10
   8  -2  -2    0.18    0.07
   8  -2   2    0.28    0.10
   8  -2   2    0.19    0.09
   8  -2   2    0.32    0.11
  -8  -2  -2    0.18    0.11
  -8  -2  -2    0.22    0.09
   8   2  -2    0.30    0.09
   8   2  -2    0.31    0.12
  -8   2   2    0.30    0.08
   8  -2   2    0.30    0.09
  -8   3  -2    7.64    0.43
   8   3   2    8.80    0.45
   8  -3  -2    8.22    0.45
   8  -3  -2    8.16    0.47
  -8  -3   2    8.60    0.41
  -8  -3   2    8.62    0.41
   8  -3  -2    8.56    0.39
  -8  -3  -2    8.53    0.44
  -8  -3  -2    7.80    0.47
   8  -3   2    8.28    0.40
   8   3  -2    8.26    0.41
  -8   3   2    8.11    0.39
   8   3  -2    8.17    0.48
   8  -3   2    7.94    0.46
   8  -3   2    9.10    0.44
   8  -4  -2   70.87    2.20
   8  -4  -2   72.40    2.35
  -8  -4   2   72.53    2.23
  -8   4  -2   66.61    2.27
   8  -4  -2   67.83    2.43
   8   4   2   69.18    2.28
  -8  -4  -2   68.97    2.26
   8  -4   2   70.68    2.27
   8  -4   2   69.32    2.43
  -8   4   2   72.32    2.22
   8   4  -2   64.44    2.40
   8   4  -2   67.71    2.22
  -8  -4  -2   68.38    2.41
   8  -5  -2   10.03    0.47
   8  -5  -2    8.98    0.55
  -8   5  -2    8.37    0.49
  -8  -5   2    9.69    0.48
   8   5   2    9.21    0.50
   8  -5   2    9.16    0.55
  -8  -5  -2   10.18    0.52
  -8   5   2    9.86    0.47
   8   5  -2    8.79    0.46
   8  -5   2    9.40    0.50
  -8  -5  -2    9.39    0.55
   8  -6  -2    0.29    0.12
  -8   6  -2    0.27    0.13
   8  -6  -2    0.43    0.17
  -8  -6   2    0.37    0.14
  -8  -6   2    0.54    0.16
   8   6   2    0.36    0.14
   8  -6   2    0.47    0.17
  -8  -6  -2    0.27    0.14
  -8  -6  -2    0.09    0.11
   8   6  -2    0.23    0.10
  -8   6   2    0.49    0.13
   8  -6   2    0.43    0.14
   8  -7  -2    2.73    0.35
   8  -7  -2    3.14    0.32
   8   7   2    2.86    0.34
  -8  -7   2    2.22    0.30
  -8  -7   2    2.07    0.30
  -8   7  -2    2.63    0.32
  -8  -7  -2    2.36    0.32
  -8   7   2    2.71    0.30
   8  -7   2    3.30    0.40
  -8  -7  -2    2.63    0.33
   8   7  -2    3.14    0.32
   8  -7   2    2.47    0.31
  -8  -8   2    2.62    0.34
  -8  -8   2    2.47    0.33
  -8   8  -2    2.81    0.34
   8   8   2    2.72    0.33
   8  -8  -2    2.58    0.37
  -8  -8  -2    2.30    0.32
  -8  -8  -2    3.32    0.39
   8  -8   2    3.77    0.39
   8  -8   2    2.33    0.35
   8   8  -2    3.16    0.34
   8  -9  -2    8.51    0.62
  -8  -9   2    8.50    0.58
  -8   9  -2    8.31    0.56
  -8  -9   2    8.47    0.55
   8   9   2    6.79    0.51
   8  -9   2    8.13    0.55
  -8  -9  -2    6.89    0.54
   8   9  -2    6.94    0.48
  -8  -9  -2    7.37    0.54
   8  -9   2    8.04    0.60
  -8 -10   2    2.09    0.37
   8  10   2    2.19    0.35
   8 -10  -2    1.64    0.34
  -8  10  -2    2.52    0.36
   8  10  -2    2.09    0.32
  -8 -10  -2    1.57    0.33
   8 -10   2    2.42    0.36
  -8 -10  -2    1.83    0.32
  -9   0   2    9.07    0.39
   9   0  -2    8.14    0.38
   9   0  -2    7.55    0.48
   9   0   2    8.60    0.44
  -9   0  -2    8.87    0.44
  -9   0  -2    8.09    0.46
  -9   0   2    8.38    0.44
   9   0   2    9.48    0.43
   9   1   2    0.62    0.14
   9  -1  -2    0.49    0.15
  -9  -1   2    0.69    0.14
   9  -1  -2    0.60    0.11
  -9  -1   2    0.89    0.13
  -9   1   2    0.76    0.15
   9  -1   2    0.64    0.13
  -9  -1  -2    0.50    0.14
  -9  -1  -2    0.52    0.13
   9  -1   2    0.44    0.12
   9  -1   2    0.68    0.13
   9   1  -2    0.46    0.14
  -9  -2   2   24.96    0.85
  -9  -2   2   24.00    0.91
   9   2   2   22.72    0.90
   9  -2  -2   23.44    0.95
   9  -2   2   23.95    0.95
  -9  -2  -2   22.57    0.96
   9   2  -2   20.98    0.96
   9   2  -2   23.05    0.85
  -9  -2  -2   22.34    0.88
   9  -2   2   23.02    0.90
   9  -2   2   21.72    0.88
   9  -2   2   22.69    0.88
   9  -3  -2   43.59    1.67
   9   3   2   44.19    1.56
  -9  -3   2   48.82    1.62
  -9  -3   2   46.67    1.51
  -9   3  -2   43.15    1.55
   9  -3  -2   44.78    1.62
   9   3  -2   44.14    1.68
   9  -3   2   44.65    1.55
   9   3  -2   46.58    1.52
  -9  -3  -2   42.64    1.53
  -9  -3  -2   43.95    1.67
   9  -3   2   45.25    1.66
   9   4   2    7.64    0.46
   9  -4  -2    7.89    0.50
  -9   4  -2    8.17    0.47
   9  -4  -2    8.24    0.46
  -9  -4   2    8.69    0.44
   9   4  -2    8.24    0.52
   9  -4   2    8.75    0.47
  -9  -4  -2    8.06    0.46
   9  -4   2    7.87    0.50
   9   4  -2    7.95    0.43
  -9  -4  -2    8.79    0.54
   9   5   2   16.49    0.76
  -9  -5   2   17.57    0.73
   9  -5  -2   16.35    0.82
  -9   5  -2   17.09    0.76
  -9  -5  -2   16.22    0.82
  -9  -5  -2   15.88    0.74
   9  -5   2   16.57    0.83
   9   5  -2   16.22    0.71
   9  -5   2   17.12    0.76
   9  -6  -2    2.34    0.32
  -9  -6   2    2.85    0.36
  -9   6  -2    2.93    0.32
   9   6   2    2.27    0.30
  -9  -6   2    2.76    0.31
   9  -6   2    2.73    0.32
  -9  -6  -2    2.37    0.31
   9   6  -2    2.72    0.29
   9  -6   2    2.03    0.31
  -9  -6  -2    2.44    0.33
  -9  -7   2    0.14    0.14
  -9   7  -2    0.22    0.15
   9   7   2    0.04    0.11
   9  -7  -2    0.24    0.17
  -9  -7   2    0.25    0.15
   9  -7   2    0.19    0.16
   9   7  -2    0.06    0.11
  -9  -7  -2    0.09    0.14
   9  -7   2    0.06    0.13
  -9  -7  -2    0.23    0.15
  -9  -8   2    2.49    0.35
  -9   8  -2    1.44    0.27
   9  -8  -2    2.23    0.35
  -9  -8   2    2.28    0.33
   9   8   2    1.82    0.28
  -9  -8  -2    1.82    0.32
   9  -8   2    2.39    0.33
   9   8  -2    1.58    0.25
   9  -8   2    2.01    0.35
  -9  -8  -2    2.10    0.34
  -9   9  -2   15.56    0.83
   9  -9  -2   17.26    0.95
  -9  -9   2   17.65    0.88
   9   9   2   16.41    0.85
   9   9  -2   16.53    0.80
   9  -9   2   16.69    0.85
   9  -9   2   15.82    0.93
  -9  -9  -2   17.02    0.90
  -9  -9  -2   15.11    0.87
  -9 -10   2    0.04    0.20
   9  10  -2    0.33    0.17
  10   0  -2   -0.01    0.11
  10   0   2    0.81    0.16
 -10   0  -2    0.04    0.09
 -10   0   2    0.11    0.09
 -10   0  -2    0.10    0.09
 -10   0  -2    0.12    0.11
 -10  -1   2   13.35    0.61
  10   1   2   13.55    0.62
  10  -1  -2   13.02    0.67
 -10   1   2   13.48    0.64
  10  -1   2   13.96    0.62
 -10  -1  -2   13.44    0.66
  10  -1   2   12.57    0.60
 -10  -1  -2   12.41    0.59
  10  -1   2   13.41    0.60
  10   1  -2   12.15    0.67
  10  -2  -2   98.65    3.32
  10   2   2  100.72    3.17
 -10  -2   2  105.61    3.31
 -10   2   2   95.23    3.35
 -10  -2  -2   97.75    3.34
  10   2  -2   98.84    3.37
 -10  -2  -2   96.58    3.12
  10  -2   2  102.40    3.35
  10  -2   2   98.57    3.13
  10  -3  -2    1.42    0.23
 -10   3  -2    1.35    0.21
  10   3   2    1.25    0.20
 -10  -3  -2    1.03    0.22
  10   3  -2    1.43    0.25
  10  -3   2    1.04    0.20
  10  -3   2    1.38    0.22
 -10  -3  -2    1.34    0.21
  10  -4  -2    2.14    0.29
 -10   4  -2    2.13    0.28
  10   4   2    2.57    0.30
  10   4  -2    1.95    0.24
 -10  -4  -2    2.07    0.30
  10   4  -2    1.91    0.30
 -10  -4  -2    1.97    0.26
  10  -4   2    1.91    0.26
  10  -4   2    2.41    0.31
 -10  -5   2    0.23    0.16
  10  -5  -2    0.45    0.17
  10   5   2    0.76    0.19
 -10   5  -2    0.82    0.19
  10  -5   2    0.56    0.16
 -10  -5  -2    0.82    0.18
 -10  -5  -2    0.92    0.22
  10  -5   2    0.37    0.18
  10   5  -2    0.81    0.17
 -10   6  -2    2.96    0.33
 -10  -6   2    2.84    0.33
  10  -6  -2    2.78    0.38
 -10  -6   2    2.74    0.37
  10   6   2    2.69    0.33
  10  -6   2    2.88    0.34
  10   6  -2    2.74    0.31
  10  -6   2    2.84    0.37
 -10  -6  -2    2.72    0.33
 -10  -6  -2    3.22    0.41
 -10  -7   2    1.72    0.28
 -10   7  -2    1.76    0.29
  10   7   2    1.74    0.29
 -10  -7   2    2.05    0.34
  10  -7  -2    1.85    0.33
 -10  -7  -2    2.17    0.34
  10  -7   2    1.85    0.29
 -10  -7  -2    1.56    0.28
  10  -7   2    1.48    0.30
  10   7  -2    2.60    0.30
  10   8   2    0.16    0.14
 -10   8  -2    0.47    0.18
 -10  -8   2    0.40    0.20
  10  -8  -2    0.36    0.20
  10  -8   2    0.21    0.17
  10   8  -2    0.31    0.15
  10  -8   2    0.45    0.21
 -10  -8  -2    0.20    0.20
 -10  -8  -2    0.51    0.22
 -10   9  -2    0.03    0.18
 -10  -9   2   -0.04    0.15
  10   9   2   -0.03    0.13
 -10  -9  -2    0.26    0.23
  10  -9   2    0.08    0.15
 -11   0   2  110.15    3.75
 -11   0  -2  116.52    3.75
  11   0   2  113.75    3.57
 -11   0  -2  113.43    3.54
  11   0  -2  111.41    3.80
 -11  -1   2   13.80    0.63
  11   1   2   13.55    0.64
  11  -1  -2   13.12    0.69
 -11   1  -2   13.27    0.65
  11  -1   2   12.16    0.62
  11   1  -2   12.92    0.71
 -11  -1  -2   13.79    0.62
  11  -1   2   12.67    0.62
 -11  -1  -2   12.45    0.67
  11   2   2    1.91    0.26
  11  -2  -2    1.72    0.26
 -11   2  -2    1.78    0.24
  11  -2   2    1.74    0.24
 -11  -2  -2    2.16    0.31
 -11  -2  -2    1.66    0.24
 -11   2   2    1.69    0.25
  11  -2   2    1.59    0.23
  11   2  -2    1.39    0.26
  11  -3  -2    0.01    0.10
 -11   3  -2    0.04    0.09
  11   3   2    0.02    0.09
  11  -3   2   -0.04    0.09
  11   3  -2   -0.03    0.14
  11  -3   2    0.05    0.11
 -11  -3  -2    0.14    0.12
 -11   3   2    0.00    0.12
 -11  -3  -2    0.10    0.15
 -11   4  -2    1.16    0.22
  11   4   2    0.87    0.18
  11  -4  -2    0.82    0.21
 -11  -4  -2    0.82    0.22
 -11  -4  -2    1.10    0.22
  11  -4   2    1.32    0.23
  11  -4   2    0.65    0.19
  11  -5  -2    0.03    0.15
 -11  -5   2    0.03    0.13
 -11   5  -2   -0.14    0.08
  11   5   2    0.18    0.13
  11  -5   2    0.18    0.14
  11  -5   2    0.14    0.14
 -11  -5  -2    0.04    0.17
 -11  -5  -2    0.08    0.14
 -11   6  -2    3.03    0.35
 -11  -6   2    2.93    0.41
  11   6   2    3.10    0.37
  11  -6  -2    3.11    0.41
  11  -6   2    3.09    0.40
 -11  -6  -2    3.51    0.39
 -11  -6  -2    2.92    0.40
  11  -6   2    4.27    0.43
 -11  -7   2   21.56    1.05
  11  -7  -2   18.72    1.01
 -11   7  -2   18.76    0.91
  11   7   2   17.69    0.90
 -11  -7  -2   19.08    0.92
  11  -7   2   19.16    1.02
 -11  -7  -2   19.33    1.02
  11  -7   2   20.29    0.93
  11   8   2    0.29    0.19
 -11  -8   2    0.06    0.17
 -11  -8  -2    0.00    0.20
 -12   0  -2   75.76    2.50
 -12   0  -2   74.57    2.66
 -12   0   2   75.78    2.65
  12   0  -2   79.29    2.74
  12   0   2   77.86    2.54
 -12   1  -2    5.14    0.39
  12  -1  -2    6.26    0.46
  12   1   2    5.37    0.38
 -12   1  -2    4.62    0.37
 -12   1   2    4.89    0.38
  12  -1   2    4.78    0.36
 -12  -1  -2    4.56    0.35
 -12  -1  -2    4.81    0.40
  12   1  -2    4.70    0.48
  12   2   2    0.79    0.18
 -12   2  -2    0.46    0.15
  12  -2  -2    0.48    0.17
  12  -2   2    0.37    0.14
 -12  -2  -2    0.55    0.19
 -12   2   2    0.53    0.18
  12  -2   2    0.19    0.13
  12   2  -2    0.73    0.23
 -12  -2  -2    0.67    0.18
 -12   3  -2    1.58    0.26
  12   3   2    2.50    0.32
  12   3  -2    1.67    0.32
 -12  -3  -2    2.36    0.29
 -12   3   2    1.59    0.27
  12  -3   2    1.78    0.26
 -12  -3  -2    1.98    0.33
  12  -3   2    2.16    0.31
  12   4   2   11.54    0.62
 -12   4  -2    9.02    0.55
 -12   4   2   10.10    0.64
  12  -4   2    8.77    0.54
  12  -4   2   10.17    0.63
 -12  -4  -2    9.43    0.56
 -12  -4  -2    9.22    0.64
  12   5   2   16.09    0.79
 -12  -5   2   14.43    0.86
 -12  -5  -2   15.27    0.88
  12  -5   2   16.85    0.88
 -12  -5  -2   15.03    0.77
 -12  -6   2    0.25    0.19
  12   6   2    0.00    0.12
  12  -6  -2    0.00    0.15
 -12  -6  -2   -0.14    0.16
  12  -6   2    0.36    0.18
 -12  -6  -2    0.25    0.20
  12   7   2    0.37    0.18
 -12  -7  -2   -0.17    0.16
 -13   0  -2    0.31    0.17
  13   0  -2    0.42    0.19
  13  -1  -2   10.75    0.66
 -13  -1  -2    9.91    0.64
 -13   1   2   10.56    0.60
  13   1  -2   10.45    0.67
  13   2   2   36.05    1.40
  13  -2  -2   36.21    1.47
 -13   2   2   33.78    1.43
  13   2  -2   36.41    1.53
 -13  -2  -2   34.09    1.47
  13   3   2    2.88    0.36
 -13  -3  -2    2.85    0.40
 -13   3   2    2.64    0.37
  13  -3   2    2.67    0.37
 -13  -3  -2    3.15    0.39
 -13  -4   2   15.41    0.92
  13   4   2   17.49    0.84
  13  -4   2   16.36    0.88
 -13  -4  -2   15.12    0.91
 -13   4   2   17.65    0.91
  13   5   2    1.54    0.30
 -13  -5   2    1.40    0.33
 -13  -5  -2    1.49    0.34
 -13   5   2    1.21    0.29
  13  -5   2    1.30    0.30
  13   6   2    0.75    0.21
 -14   0  -2    0.97    0.26
  14   0  -2    1.01    0.27
  14  -1  -2    0.07    0.14
 -14  -1  -2   -0.02    0.16
  14   1  -2    0.16    0.17
 -14  -2  -2    9.80    0.67
 -14   2   2    9.71    0.61
 -14  -3   2   15.92    0.94
 -14   3   2   15.07    0.84
 -14  -3  -2   14.64    0.88
 -14   4   2   -0.16    0.17
  15   0  -2    8.26    0.65
 -15  -1  -2    1.02    0.30
   0   0   3   -0.03    0.02
   0   0  -3   -0.02    0.03
   0   0   3    0.00    0.03
   0   0   3   -0.03    0.02
   0  -1   3   -0.10    0.03
   0   1  -3   -0.13    0.03
   0   1   3   -0.17    0.02
   0   1  -3   -0.09    0.03
   0   1   3   -0.07    0.03
   0  -1   3   -0.10    0.03
   0  -1  -3   -0.04    0.04
   0  -1  -3   -0.10    0.03
   0   2   3    4.69    0.21
   0   2  -3    4.75    0.23
   0  -2   3    5.01    0.24
   0  -2   3    5.00    0.23
   0  -2  -3    4.76    0.22
   0   2   3    4.76    0.22
   0   2  -3    5.10    0.21
   0  -2  -3    4.60    0.24
   0  -3  -3   -0.02    0.03
   0  -3  -3    0.02    0.03
   0  -3   3    0.03    0.05
   0  -3  -3   -0.07    0.03
   0  -3   3    0.00    0.03
   0   3  -3    0.00    0.02
   0   3  -3    0.00    0.04
   0   3   3   -0.03    0.03
   0  -4   3   56.33    1.81
   0  -4  -3   57.24    1.79
   0   4   3   57.85    1.79
   0  -4  -3   55.95    1.86
   0  -4  -3   56.93    1.87
   0  -4   3   58.68    1.79
   0  -4   3   56.24    1.91
   0   4  -3   57.57    1.81
   0  -5  -3    0.01    0.05
   0  -5  -3   -0.02    0.06
   0  -5  -3   -0.04    0.04
   0  -5   3   -0.05    0.04
   0   5   3   -0.10    0.05
   0   5  -3   -0.07    0.04
   0  -5   3   -0.03    0.06
   0  -5   3    0.01    0.06
   0   6   3    3.07    0.23
   0  -6  -3    2.82    0.20
   0  -6  -3    2.71    0.22
   0  -6  -3    2.44    0.24
   0   6  -3    2.68    0.26
   0  -6   3    3.18    0.17
   0  -6   3    2.60    0.26
   0  -6   3    2.55    0.22
   0  -7  -3    0.00    0.07
   0   7   3    0.04    0.07
   0  -7   3    0.01    0.07
   0   7  -3    0.01    0.08
   0  -7  -3   -0.02    0.08
   0  -7   3    0.05    0.10
   0  -7  -3   -0.08    0.05
   0  -8  -3   17.15    0.77
   0   8  -3   17.61    0.78
   0  -8   3   16.88    0.79
   0  -8  -3   18.15    0.74
   0   8   3   16.70    0.75
   0  -8  -3   18.16    0.76
   0  -8   3   16.28    0.77
   0  -9   3    0.02    0.09
   0   9  -3   -0.02    0.11
   0  -9  -3    0.05    0.11
   0  -9   3    0.06    0.12
   0   9   3   -0.01    0.10
   0  10   3    8.02    0.51
   0 -10   3    8.14    0.52
   0 -10  -3    8.15    0.55
   0 -10   3    6.64    0.51
   0  10  -3    8.10    0.53
   0 -11   3    0.13    0.16
   0  11  -3    0.10    0.15
   0  11   3   -0.02    0.13
   0 -11  -3    0.07    0.16
  -1   0   3   -0.09    0.02
   1   0   3   -0.13    0.02
  -1   0  -3   -0.12    0.03
  -1   0   3   -0.11    0.01
   1   0   3   -0.05    0.03
   1   0  -3   -0.08    0.03
   1   0   3   -0.05    0.03
   1  -1  -3    3.94    0.16
  -1  -1   3    4.35    0.21
  -1  -1   3    4.55    0.17
  -1   1  -3    4.25    0.18
   1   1   3    4.49    0.17
   1   1   3    4.29    0.19
   1  -1  -3    4.42    0.21
  -1  -1  -3    4.37    0.19
   1  -1   3    4.33    0.20
   1  -1   3    4.29    0.19
   1  -1   3    4.31    0.19
   1   1  -3    4.15    0.20
  -1   1   3    4.21    0.20
  -1  -1  -3    4.35    0.21
  -1   1   3    4.56    0.16
   1   1  -3    4.37    0.17
   1   2   3    2.70    0.15
  -1  -2   3    3.13    0.17
  -1   2  -3    2.93    0.12
  -1  -2   3    3.28    0.16
   1  -2  -3    3.24    0.18
   1   2   3    3.09    0.13
   1  -2  -3    3.09    0.14
  -1   2  -3    3.13    0.17
   1  -2  -3    2.72    0.16
   1  -2   3    3.09    0.17
   1  -2   3    3.15    0.18
  -1  -2  -3    3.25    0.18
   1   2  -3    2.95    0.16
  -1   2   3    3.02    0.14
   1   2  -3    3.02    0.16
  -1  -3   3    2.35    0.16
   1  -3  -3    2.25    0.14
  -1   3  -3    2.17    0.16
   1   3   3    2.25    0.15
   1  -3  -3    2.26    0.16
   1  -3  -3    2.38    0.15
  -1  -3   3    2.27    0.15
   1   3  -3    2.20    0.15
  -1   3   3    2.21    0.14
   1  -3   3    2.34    0.16
  -1  -3  -3    2.55    0.16
   1   3  -3    2.36    0.14
  -1  -3  -3    2.14    0.16
   1  -3   3    2.35    0.17
  -1  -3  -3    2.31    0.12
  -1  -4   3    5.95    0.30
   1   4   3    6.45    0.30
  -1   4  -3    6.27    0.31
  -1  -4   3    5.96    0.30
   1  -4  -3    5.91    0.29
   1  -4  -3    5.82    0.30
   1  -4  -3    5.92    0.29
   1  -4   3    5.67    0.30
  -1  -4  -3    5.89    0.25
   1  -4   3    6.25    0.32
   1  -4   3    6.10    0.21
   1   4  -3    6.03    0.30
  -1   4   3    5.66    0.28
   1   4  -3    6.16    0.27
  -1  -4  -3    6.04    0.31
  -1  -4  -3    5.99    0.30
  -1  -5   3   60.75    1.96
  -1   5  -3   59.80    1.96
   1  -5  -3   61.32    2.01
   1  -5  -3   61.34    1.94
   1   5   3   61.09    1.94
  -1  -5   3   63.66    1.96
  -1  -5   3   60.39    2.05
   1  -5  -3   61.01    2.03
   1  -5   3   60.79    1.97
  -1  -5  -3   60.89    1.99
   1  -5   3   60.32    2.07
  -1  -5  -3   60.43    1.95
  -1   5   3   61.26    1.93
   1   5  -3   60.48    1.95
  -1  -5  -3   61.40    2.03
   1  -5   3   62.59    1.89
   1  -6  -3   12.92    0.55
  -1  -6   3   11.73    0.55
  -1   6  -3   11.79    0.55
   1   6   3   12.11    0.53
   1  -6  -3   12.31    0.53
   1  -6  -3   12.38    0.53
  -1  -6   3   12.91    0.49
  -1  -6   3   12.52    0.55
   1   6  -3   11.32    0.53
  -1  -6  -3   12.46    0.55
   1  -6   3   12.24    0.56
  -1   6   3   12.45    0.53
  -1  -6  -3   11.44    0.54
   1  -6   3   10.47    0.55
  -1  -6  -3   12.51    0.50
  -1  -7   3   18.33    0.80
  -1   7  -3   18.18    0.80
  -1  -7   3   20.65    0.82
   1   7   3   17.88    0.77
   1  -7  -3   19.53    0.78
   1  -7  -3   19.02    0.78
   1  -7  -3   19.33    0.79
  -1   7   3   20.03    0.79
   1  -7   3   18.58    0.81
  -1  -7  -3   19.47    0.80
  -1  -7  -3   19.79    0.80
   1  -7   3   18.84    0.83
   1   7  -3   19.67    0.80
  -1  -7  -3   19.89    0.75
  -1   8  -3    0.20    0.11
   1  -8  -3    0.33    0.12
  -1  -8   3    0.18    0.10
   1  -8  -3    0.29    0.10
   1   8   3    0.29    0.12
   1  -8  -3    0.26    0.11
  -1  -8   3    0.25    0.15
   1  -8   3    0.24    0.12
  -1  -8  -3    0.07    0.10
  -1  -8  -3    0.43    0.13
   1   8  -3    0.30    0.12
  -1   8   3    0.20    0.11
   1  -8   3    0.05    0.12
  -1  -9   3    1.04    0.20
   1   9   3    0.75    0.18
  -1   9  -3    0.95    0.21
   1  -9  -3    1.22    0.20
   1  -9  -3    1.22    0.23
  -1  -9   3    0.68    0.19
   1  -9   3    0.99    0.21
  -1   9   3    1.08    0.20
   1   9  -3    0.78    0.19
  -1  -9  -3    1.18    0.23
   1  -9   3    1.14    0.25
   1  10   3   12.83    0.69
   1 -10  -3   12.20    0.70
  -1 -10   3   13.87    0.71
  -1 -10   3   14.19    0.77
  -1  10  -3   12.25    0.70
   1 -10   3   13.63    0.72
  -1  10   3   12.48    0.68
   1 -10   3   13.73    0.75
  -1 -10  -3   14.01    0.74
   1  10  -3   12.70    0.70
  -1 -11   3    2.30    0.36
   1  11   3    1.75    0.30
   1 -11  -3    2.63    0.38
  -1  11  -3    2.31    0.35
   1  11  -3    2.07    0.33
  -1  11   3    1.81    0.31
   1 -11   3    2.93    0.41
  -1 -11  -3    2.08    0.34
   1 -11   3    2.22    0.33
  -1  12   3    2.68    0.40
   2   0   3   -0.46    0.04
   2   0  -3   -0.37    0.05
   2   0   3   -0.53    0.03
  -2   0  -3   -0.50    0.04
  -2   0   3   -0.50    0.04
   2   0   3   -0.47    0.04
   2   1   3    8.40    0.28
   2   1   3    7.97    0.32
   2  -1  -3    7.71    0.34
  -2   1  -3    8.14    0.29
  -2  -1   3    7.75    0.33
   2  -1  -3    8.43    0.26
  -2  -1   3    8.45    0.27
   2   1  -3    7.99    0.27
   2  -1   3    7.84    0.32
  -2   1   3    7.79    0.33
  -2  -1  -3    7.57    0.32
  -2   1   3    7.94    0.26
   2  -1   3    8.16    0.33
   2   1  -3    7.46    0.33
   2  -1   3    8.06    0.32
  -2  -1  -3    7.64    0.31
   2   2   3   37.77    1.17
  -2   2  -3   37.95    1.16
   2  -2  -3   38.03    1.25
   2  -2  -3   38.57    1.14
   2   2   3   36.87    1.19
   2  -2  -3   37.08    1.26
  -2  -2   3   36.66    1.25
  -2   2  -3   38.32    1.20
  -2  -2   3   36.60    1.16
  -2  -2  -3   37.09    1.25
  -2   2   3   37.99    1.14
   2  -2   3   36.66    1.19
  -2  -2  -3   37.61    1.18
   2   2  -3   37.52    1.16
   2  -2   3   37.52    1.27
   2   2  -3   35.69    1.23
   2   3   3   42.78    1.27
   2  -3  -3   39.93    1.36
   2   3   3   42.00    1.29
  -2  -3   3   39.28    1.34
  -2  -3   3   40.15    1.27
   2  -3  -3   39.77    1.34
  -2   3  -3   40.99    1.31
   2  -3  -3   39.80    1.25
  -2  -3  -3   38.25    1.28
   2   3  -3   39.39    1.32
   2   3  -3   39.07    1.26
   2  -3   3   39.55    1.37
  -2   3   3   38.89    1.25
   2  -3   3   40.94    1.30
  -2  -3  -3   38.82    1.35
  -2   4  -3    0.68    0.12
  -2  -4   3    0.63    0.10
   2  -4  -3    0.64    0.10
   2   4   3    0.67    0.11
   2  -4  -3    0.64    0.10
  -2  -4   3    0.66    0.11
   2  -4  -3    0.84    0.11
   2   4  -3    0.69    0.10
   2   4  -3    0.72    0.10
  -2   4   3    0.73    0.10
  -2  -4  -3    0.79    0.07
  -2  -4  -3    0.74    0.12
  -2  -4  -3    0.74    0.11
   2  -4   3    0.59    0.11
   2  -4   3    0.69    0.12
  -2   5  -3    0.04    0.07
  -2  -5   3    0.17    0.07
   2  -5  -3    0.04    0.05
  -2  -5   3    0.00    0.05
   2   5   3    0.14    0.07
   2  -5  -3    0.13    0.07
  -2  -5   3    0.05    0.07
   2  -5  -3   -0.01    0.05
  -2  -5  -3    0.02    0.06
  -2  -5  -3    0.05    0.06
  -2   5   3   -0.01    0.05
   2  -5   3    0.05    0.07
  -2  -5  -3    0.05    0.04
   2  -5   3   -0.06    0.05
   2   5  -3    0.02    0.06
   2   6   3   25.22    0.94
  -2  -6   3   25.51    0.91
   2  -6  -3   24.45    0.96
  -2  -6   3   25.60    0.95
   2  -6  -3   24.79    0.93
  -2   6  -3   25.91    0.96
  -2  -6   3   24.34    0.95
   2  -6  -3   26.94    0.94
  -2  -6  -3   25.55    0.97
   2   6  -3   25.28    0.94
  -2  -6  -3   25.55    0.95
   2  -6   3   25.68    1.01
  -2   6   3   23.65    0.91
   2  -6   3   24.74    0.96
  -2  -6  -3   25.45    0.88
  -2  -7   3    7.95    0.46
   2  -7  -3    8.28    0.45
   2   7   3    8.23    0.45
  -2   7  -3    8.27    0.46
   2  -7  -3    7.93    0.44
   2  -7  -3    8.34    0.42
  -2  -7   3    8.91    0.40
  -2  -7   3    8.33    0.44
   2  -7   3    8.65    0.48
  -2  -7  -3    7.78    0.45
  -2  -7  -3    8.04    0.45
   2   7  -3    7.60    0.43
  -2   7   3    7.71    0.42
   2  -7   3    8.80    0.48
  -2   8  -3    2.26    0.28
  -2  -8   3    2.21    0.25
   2  -8  -3    1.96    0.26
   2  -8  -3    2.24    0.26
   2   8   3    1.57    0.24
  -2  -8   3    1.79    0.26
   2  -8   3    1.97    0.27
  -2   8   3    2.44    0.27
   2   8  -3    2.19    0.26
   2  -8   3    2.08    0.28
  -2  -8  -3    1.64    0.24
  -2  -8  -3    2.15    0.26
  -2   9  -3    0.23    0.16
   2  -9  -3   -0.02    0.10
  -2  -9   3    0.04    0.10
   2  -9  -3    0.11    0.11
   2   9   3    0.09    0.12
  -2  -9   3    0.10    0.15
   2   9  -3    0.06    0.12
  -2  -9  -3    0.06    0.11
  -2   9   3    0.26    0.14
  -2  -9  -3    0.07    0.11
   2  -9   3    0.00    0.12
   2  -9   3   -0.03    0.10
  -2 -10   3    7.92    0.57
   2  10   3    8.71    0.55
   2 -10  -3   10.31    0.61
  -2  10  -3    8.98    0.58
  -2  10   3    9.96    0.57
  -2 -10  -3    8.41    0.58
   2 -10   3    8.76    0.59
   2  10  -3   10.04    0.59
   2 -10   3    9.59    0.59
  -2  11  -3    1.37    0.28
  -2 -11   3    1.19    0.29
   2  11   3    1.65    0.30
   2 -11  -3    1.91    0.33
   2 -11   3    1.32    0.27
  -2  11   3    1.50    0.28
  -2 -11  -3    1.50    0.29
   2 -11   3    1.37    0.31
   2  11  -3    1.26    0.28
   2 -12   3   12.15    0.76
  -3   0  -3    0.02    0.03
  -3   0   3    0.05    0.04
   3   0  -3    0.04    0.04
   3   0  -3    0.00    0.01
   3   0   3    0.05    0.04
   3   0   3   -0.05    0.03
  -3   0   3    0.03    0.01
   3   0   3    0.01    0.03
   3   1   3    4.62    0.23
   3   1   3    4.83    0.19
  -3  -1   3    4.52    0.24
  -3   1  -3    5.15    0.21
  -3  -1   3    4.79    0.18
   3  -1  -3    4.46    0.24
   3  -1  -3    4.91    0.17
   3  -1   3    4.69    0.23
  -3   1   3    4.76    0.17
   3   1  -3    5.17    0.19
  -3  -1  -3    4.80    0.24
   3   1  -3    4.83    0.25
  -3  -1  -3    4.78    0.24
   3  -1   3    4.77    0.23
   3  -1   3    4.68    0.23
  -3   1   3    4.77    0.24
  -3  -2   3   20.16    0.75
   3  -2  -3   20.59    0.76
  -3   2  -3   21.54    0.74
  -3  -2   3   19.81    0.68
   3   2   3   21.16    0.73
  -3   2  -3   23.10    0.69
   3  -2  -3   22.52    0.67
   3  -2  -3   20.32    0.77
   3  -2   3   20.97    0.73
  -3  -2  -3   21.25    0.77
  -3   2   3   21.74    0.67
   3   2  -3   19.35    0.75
   3  -2   3   19.72    0.76
  -3  -2  -3   21.06    0.72
   3   2  -3   20.70    0.68
   3  -3  -3   72.88    2.49
   3  -3  -3   79.35    2.30
   3   3   3   75.46    2.34
  -3  -3   3   74.63    2.30
  -3  -3   3   75.76    2.46
  -3   3  -3   76.96    2.37
   3  -3  -3   78.17    2.45
  -3  -3  -3   73.46    2.45
   3   3  -3   75.86    2.44
  -3   3   3   75.69    2.29
  -3  -3  -3   74.53    2.33
   3   3  -3   77.54    2.31
   3  -3   3   76.65    2.35
   3  -3   3   76.63    2.50
   3  -4  -3    4.23    0.24
  -3  -4   3    3.54    0.22
   3  -4  -3    3.99    0.23
  -3  -4   3    4.20    0.24
  -3   4  -3    4.12    0.26
   3   4   3    4.08    0.25
   3  -4  -3    4.01    0.25
   3   4  -3    4.28    0.24
  -3   4   3    4.51    0.23
  -3  -4  -3    4.38    0.15
  -3  -4  -3    3.80    0.24
   3  -4   3    3.70    0.25
   3   4  -3    3.99    0.23
   3  -4   3    3.71    0.26
  -3  -4  -3    4.17    0.26
   3  -5  -3    0.04    0.06
   3  -5  -3    0.02    0.06
  -3  -5   3    0.03    0.07
   3  -5  -3    0.03    0.07
  -3  -5   3    0.04    0.05
   3   5   3    0.06    0.06
  -3   5  -3   -0.04    0.06
  -3  -5  -3   -0.07    0.05
  -3  -5  -3   -0.03    0.05
   3   5  -3    0.03    0.06
   3   5  -3   -0.01    0.05
  -3   5   3   -0.02    0.05
  -3  -5  -3    0.00    0.03
   3  -5   3   -0.07    0.05
   3  -5   3    0.11    0.08
   3  -6  -3    3.33    0.26
  -3   6  -3    2.77    0.27
   3  -6  -3    3.22    0.23
  -3  -6   3    3.26    0.23
   3  -6  -3    3.13    0.23
   3   6   3    3.29    0.25
  -3  -6   3    2.79    0.21
  -3  -6   3    3.20    0.25
  -3  -6  -3    3.02    0.26
  -3   6   3    3.33    0.24
  -3  -6  -3    2.97    0.25
   3  -6   3    3.51    0.28
   3  -6   3    2.54    0.27
   3   6  -3    3.27    0.24
  -3  -7   3    3.29    0.25
  -3   7  -3    3.29    0.32
   3   7   3    3.38    0.28
   3  -7  -3    2.96    0.29
  -3  -7   3    3.22    0.24
   3  -7  -3    3.58    0.29
  -3  -7   3    3.25    0.31
   3  -7  -3    3.41    0.24
   3   7  -3    2.90    0.29
  -3  -7  -3    3.33    0.28
   3  -7   3    3.14    0.32
   3  -7   3    2.77    0.30
  -3  -7  -3    3.28    0.32
  -3   7   3    3.20    0.25
  -3  -8   3   12.83    0.67
   3   8   3   14.83    0.69
  -3   8  -3   13.46    0.69
  -3  -8   3   14.00    0.66
   3  -8  -3   14.51    0.68
   3  -8  -3   14.72    0.70
  -3  -8  -3   14.64    0.69
  -3  -8  -3   13.69    0.69
   3  -8   3   15.17    0.72
   3  -8   3   14.57    0.73
  -3   8   3   15.11    0.67
   3   8  -3   14.81    0.68
  -3   9  -3    0.95    0.22
   3   9   3    1.14    0.23
   3  -9  -3    0.97    0.21
   3  -9  -3    1.28    0.24
  -3  -9   3    1.28    0.24
   3   9  -3    1.48    0.24
   3  -9   3    0.95    0.23
   3  -9   3    1.02    0.23
  -3   9   3    1.58    0.24
  -3  -9  -3    1.50    0.25
  -3  -9  -3    1.48    0.25
   3 -10  -3   25.27    1.11
  -3  10  -3   25.20    1.13
  -3 -10   3   25.73    1.15
   3  10   3   24.35    1.10
   3 -10  -3   27.27    1.16
   3 -10   3   25.71    1.18
   3  10  -3   26.68    1.12
   3 -10   3   26.34    1.16
  -3 -10  -3   27.16    1.17
  -3  10   3   27.82    1.12
   3  11   3    8.40    0.59
  -3 -11   3    9.79    0.65
   3 -11  -3    9.04    0.61
  -3  11  -3    9.09    0.62
  -3  11   3    9.66    0.61
   3 -11   3    9.52    0.64
   3  11  -3    9.51    0.61
  -3 -11  -3    8.16    0.62
   3 -11   3    8.79    0.62
   3 -12   3    2.87    0.42
  -4   0  -3    0.01    0.04
  -4   0   3    0.03    0.02
   4   0   3    0.03    0.04
   4   0  -3    0.05    0.05
   4   0   3   -0.02    0.03
   4   0  -3    0.01    0.02
   4   0   3    0.05    0.05
  -4   0   3   -0.01    0.04
  -4   1  -3   52.28    1.62
   4  -1  -3   51.05    1.49
   4  -1  -3   48.47    1.66
  -4  -1   3   51.04    1.51
   4   1   3   49.87    1.59
  -4  -1   3   49.52    1.67
   4   1   3   49.73    1.60
   4  -1   3   50.75    1.59
   4  -1   3   49.20    1.66
  -4   1   3   49.39    1.68
   4   1  -3   47.74    1.67
   4   1  -3   50.54    1.51
  -4  -1  -3   49.99    1.65
  -4   1   3   53.76    1.50
  -4  -1  -3   49.50    1.58
   4  -1   3   48.71    1.58
  -4  -2   3    6.78    0.28
   4   2   3    5.72    0.31
   4  -2  -3    7.05    0.27
   4  -2  -3    6.38    0.33
  -4  -2   3    6.59    0.32
  -4   2  -3    7.32    0.28
   4  -2  -3    6.82    0.34
  -4  -2  -3    6.64    0.34
   4   2  -3    7.49    0.28
   4  -2   3    7.41    0.33
  -4  -2  -3    6.71    0.32
  -4   2   3    6.97    0.27
   4  -3  -3    0.52    0.10
  -4  -3   3    0.82    0.10
  -4  -3   3    0.87    0.11
   4  -3  -3    0.71    0.11
   4  -3  -3    0.93    0.11
   4   3   3    0.91    0.12
  -4   3  -3    1.00    0.07
  -4   3  -3    0.72    0.12
   4  -3   3    0.73    0.12
   4  -3   3    0.92    0.13
  -4  -3  -3    0.78    0.13
   4   3  -3    1.04    0.11
   4   3  -3    0.93    0.13
  -4   3   3    0.83    0.09
   4  -4  -3   13.83    0.56
  -4  -4   3   13.76    0.53
  -4   4  -3   13.73    0.58
  -4  -4   3   13.52    0.54
   4   4   3   12.79    0.55
   4  -4  -3   13.14    0.59
   4  -4  -3   13.16    0.52
  -4   4   3   14.46    0.52
   4  -4   3   12.60    0.59
   4   4  -3   13.59    0.57
   4  -4   3   12.88    0.56
   4   4  -3   13.86    0.53
  -4  -4  -3   14.30    0.60
  -4  -4  -3   13.68    0.56
  -4  -5   3   41.22    1.41
   4   5   3   40.39    1.39
   4  -5  -3   39.90    1.47
   4  -5  -3   39.86    1.40
  -4  -5   3   41.59    1.37
  -4   5  -3   38.87    1.40
   4  -5  -3   40.34    1.35
   4  -5   3   39.28    1.39
   4   5  -3   42.37    1.36
  -4   5   3   39.97    1.34
  -4  -5  -3   41.93    1.39
   4  -5   3   40.92    1.49
   4   5  -3   41.98    1.43
  -4  -5  -3   40.93    1.45
  -4  -6   3    0.46    0.13
   4  -6  -3    0.46    0.12
  -4  -6   3    0.68    0.13
   4  -6  -3    0.55    0.11
  -4  -6   3    0.56    0.11
   4   6   3    0.57    0.13
   4  -6  -3    0.34    0.12
  -4   6  -3    0.28    0.12
  -4  -6  -3    0.71    0.15
  -4   6   3    0.49    0.11
   4  -6   3    0.60    0.14
  -4  -6  -3    0.60    0.15
   4  -6   3    0.35    0.12
   4   6  -3    0.24    0.10
   4  -7  -3   -0.02    0.07
  -4   7  -3    0.02    0.09
  -4  -7   3   -0.08    0.07
  -4  -7   3    0.02    0.09
   4  -7  -3    0.08    0.09
   4   7   3    0.01    0.08
  -4  -7   3   -0.05    0.07
  -4  -7  -3   -0.04    0.07
   4  -7   3    0.05    0.09
   4  -7   3    0.14    0.12
  -4   7   3    0.01    0.08
  -4  -7  -3    0.07    0.10
   4   7  -3    0.03    0.08
  -4  -8   3   11.45    0.56
   4  -8  -3   12.07    0.63
  -4   8  -3   11.21    0.61
  -4  -8   3   12.01    0.62
   4  -8  -3   10.80    0.57
   4   8   3   11.59    0.60
  -4  -8  -3   11.57    0.62
  -4   8   3   11.61    0.58
  -4  -8  -3   11.23    0.61
   4   8  -3   11.05    0.58
   4  -8   3   11.38    0.64
   4  -8   3   11.82    0.63
   4   9   3   10.15    0.58
  -4   9  -3    9.25    0.58
   4  -9  -3   10.36    0.59
  -4  -9   3    9.36    0.58
   4  -9  -3   10.57    0.57
   4  -9   3    8.40    0.58
  -4  -9  -3    9.39    0.56
   4  -9   3   10.86    0.61
   4   9  -3    9.36    0.56
  -4  -9  -3    9.33    0.58
  -4   9   3    9.36    0.54
   4  10   3    3.71    0.41
  -4 -10   3    3.68    0.43
   4 -10  -3    3.77    0.42
  -4  10  -3    3.27    0.41
   4 -10  -3    2.97    0.36
  -4 -10  -3    3.23    0.40
   4 -10   3    4.46    0.47
  -4 -10  -3    3.75    0.40
  -4  10   3    2.68    0.34
   4 -10   3    3.34    0.41
  -4  11  -3    1.55    0.30
   4  11   3    1.32    0.29
  -4 -11   3    1.74    0.34
   4 -11  -3    1.51    0.29
   4 -11  -3    1.73    0.33
  -4 -11  -3    1.16    0.29
   4 -11   3    1.12    0.28
   4  11  -3    1.35    0.27
   4 -11   3    1.64    0.34
  -4  11   3    1.07    0.26
  -5   0   3   -0.04    0.05
   5   0  -3   -0.02    0.06
   5   0  -3   -0.08    0.02
   5   0   3   -0.03    0.05
  -5   0   3   -0.09    0.03
  -5   0  -3   -0.07    0.04
   5   0   3   -0.07    0.04
   5   0   3   -0.08    0.05
   5  -1  -3   62.94    2.16
  -5  -1   3   65.49    2.17
   5   1   3   64.91    2.06
  -5  -1   3   68.94    1.97
   5  -1  -3   65.83    1.96
   5   1   3   66.03    2.10
  -5   1  -3   66.85    2.11
   5   1  -3   66.03    1.98
  -5   1   3   69.51    1.97
  -5  -1  -3   64.91    2.15
   5  -1   3   63.31    2.05
   5  -1   3   65.16    2.16
   5   1  -3   65.72    2.18
  -5   1   3   63.48    2.18
   5  -1   3   65.95    2.06
  -5  -1  -3   65.30    2.05
   5   2   3    9.92    0.44
   5  -2  -3    9.83    0.46
   5  -2  -3    9.37    0.45
   5  -2  -3   10.03    0.36
  -5   2  -3   10.92    0.40
  -5  -2   3   10.18    0.38
  -5  -2   3   10.11    0.44
  -5  -2  -3    9.45    0.43
   5   2  -3    9.25    0.46
   5  -2   3   10.03    0.45
  -5  -2  -3    9.30    0.45
   5   2  -3   10.68    0.39
   5  -2   3   10.12    0.44
  -5  -2  -3   11.19    0.35
  -5   2   3   10.10    0.37
   5  -2   3    8.65    0.42
  -5  -3   3    4.48    0.24
  -5   3  -3    4.41    0.28
   5  -3  -3    4.61    0.23
   5  -3  -3    4.45    0.27
   5   3   3    4.02    0.26
  -5  -3   3    4.03    0.25
   5  -3  -3    4.26    0.28
  -5   3  -3    4.80    0.21
   5  -3   3    4.31    0.27
   5   3  -3    4.19    0.28
  -5   3   3    4.60    0.23
  -5  -3  -3    4.85    0.27
   5  -3   3    4.11    0.28
  -5  -3  -3    4.37    0.28
   5  -4  -3    7.17    0.40
  -5   4  -3    7.36    0.39
  -5  -4   3    7.42    0.35
   5   4   3    7.19    0.38
   5  -4  -3    7.36    0.34
   5  -4  -3    7.35    0.38
  -5  -4   3    7.25    0.35
   5  -4   3    7.73    0.42
  -5  -4  -3    7.01    0.37
  -5  -4  -3    7.54    0.41
   5  -4   3    7.19    0.38
  -5   4   3    7.70    0.34
   5   4  -3    7.42    0.40
   5   4  -3    6.83    0.34
  -5  -5   3   19.19    0.74
   5  -5  -3   18.45    0.81
   5   5   3   19.30    0.77
   5  -5  -3   19.60    0.73
  -5   5  -3   19.34    0.79
   5  -5  -3   20.15    0.77
  -5  -5   3   18.33    0.73
  -5  -5  -3   18.84    0.77
  -5   5   3   20.26    0.73
   5   5  -3   18.72    0.72
   5  -5   3   18.12    0.77
  -5  -5  -3   18.85    0.81
   5  -5   3   19.64    0.83
   5   5  -3   19.15    0.79
   5  -6  -3   29.95    1.04
  -5   6  -3   28.52    1.10
  -5  -6   3   29.45    1.06
   5  -6  -3   29.30    1.07
  -5  -6   3   28.66    1.10
   5  -6  -3   28.37    1.14
  -5  -6   3   28.20    1.06
   5   6   3   29.47    1.09
   5  -6   3   27.05    1.15
   5   6  -3   29.80    1.05
  -5  -6  -3   29.19    1.14
   5  -6   3   27.04    1.08
  -5  -6  -3   27.86    1.08
  -5   6   3   29.20    1.04
   5  -7  -3    2.44    0.29
  -5   7  -3    1.80    0.26
  -5  -7   3    2.34    0.26
   5   7   3    2.50    0.28
   5  -7  -3    2.58    0.27
  -5  -7   3    2.63    0.25
  -5  -7   3    2.50    0.28
  -5  -7  -3    2.47    0.28
  -5   7   3    2.07    0.24
   5  -7   3    2.20    0.29
  -5  -7  -3    1.81    0.26
   5  -7   3    2.08    0.27
   5   7  -3    2.53    0.27
   5  -8  -3   15.23    0.71
   5  -8  -3   16.16    0.79
  -5  -8   3   16.61    0.73
  -5   8  -3   15.49    0.77
  -5  -8   3   15.46    0.75
   5   8   3   16.43    0.76
   5   8  -3   15.12    0.72
   5  -8   3   15.94    0.81
  -5   8   3   17.15    0.73
  -5  -8  -3   15.01    0.76
   5  -8   3   16.04    0.77
  -5  -8  -3   16.25    0.78
   5   9   3    6.76    0.49
  -5  -9   3    7.83    0.53
   5  -9  -3    6.73    0.46
  -5   9  -3    7.65    0.52
   5  -9  -3    8.84    0.56
  -5  -9  -3    7.72    0.51
  -5   9   3    8.12    0.50
   5  -9   3    7.76    0.54
   5  -9   3    6.81    0.49
   5   9  -3    7.53    0.49
   5  10   3    2.36    0.35
  -5  10  -3    2.16    0.33
   5 -10  -3    2.08    0.33
   5 -10  -3    2.26    0.32
  -5 -10   3    1.95    0.32
  -5 -10  -3    2.31    0.33
  -5  10   3    2.39    0.33
   5 -10   3    2.35    0.36
   5  10  -3    2.33    0.33
   5 -10   3    2.07    0.33
  -5 -10  -3    2.22    0.35
  -5  11  -3   -0.15    0.13
   5  11   3   -0.13    0.14
   5 -11  -3    0.07    0.17
  -5 -11   3    0.00    0.19
   5 -11  -3   -0.11    0.11
  -5  11   3    0.09    0.18
  -5 -11  -3    0.08    0.19
   5  11  -3   -0.09    0.14
   5 -11   3   -0.14    0.12
   5 -11   3    0.24    0.18
   6   0  -3   -0.05    0.05
   6   0  -3    0.04    0.03
   6   0   3    0.01    0.05
  -6   0   3    0.01    0.06
   6   0   3    0.02    0.05
  -6   0  -3   -0.01    0.05
   6   0   3   -0.03    0.05
  -6   0   3    0.01    0.03
  -6   1  -3    8.44    0.38
   6  -1  -3    7.83    0.42
  -6  -1   3    8.83    0.33
   6   1   3    7.88    0.39
   6  -1  -3    8.70    0.32
  -6  -1   3    9.13    0.41
   6   1   3    8.40    0.34
  -6   1   3    9.21    0.33
   6  -1   3    8.70    0.40
  -6  -1  -3    8.01    0.39
   6   1  -3    8.10    0.33
   6  -1   3    8.42    0.39
  -6   1   3    8.27    0.41
   6  -1   3    8.60    0.40
   6   1  -3    8.42    0.43
  -6  -1  -3    7.86    0.40
  -6  -2   3    0.37    0.07
  -6   2  -3    0.40    0.08
   6   2   3    0.41    0.10
   6  -2  -3    0.23    0.09
  -6  -2   3    0.66    0.12
   6  -2  -3    0.36    0.07
   6  -2  -3    0.45    0.11
  -6  -2  -3    0.35    0.10
  -6  -2  -3    0.45    0.06
   6   2  -3    0.37    0.07
   6   2  -3    0.38    0.11
   6  -2   3    0.29    0.09
   6  -2   3    0.49    0.11
   6  -2   3    0.47    0.10
  -6  -2  -3    0.33    0.10
  -6   2   3    0.32    0.07
   6  -3  -3   33.94    1.24
  -6   3  -3   36.59    1.15
  -6  -3   3   35.09    1.23
  -6  -3   3   35.76    1.15
   6  -3  -3   31.66    1.27
   6  -3  -3   35.54    1.12
   6   3   3   34.19    1.21
  -6   3  -3   34.66    1.22
  -6  -3  -3   34.63    1.28
  -6  -3  -3   33.41    1.19
   6   3  -3   34.84    1.28
   6  -3   3   33.76    1.28
   6   3  -3   35.46    1.15
   6  -3   3   33.77    1.20
  -6   3   3   37.03    1.14
   6  -4  -3    4.15    0.24
   6  -4  -3    4.29    0.28
  -6  -4   3    4.19    0.25
  -6   4  -3    3.23    0.27
   6   4   3    4.14    0.28
   6  -4  -3    3.92    0.30
  -6  -4   3    4.01    0.25
  -6  -4  -3    4.05    0.30
   6  -4   3    4.13    0.28
   6  -4   3    4.08    0.30
  -6  -4  -3    4.47    0.29
  -6   4   3    4.16    0.24
   6   4  -3    3.50    0.29
   6  -5  -3    0.23    0.11
   6   5   3    0.10    0.09
   6  -5  -3    0.32    0.11
  -6  -5   3    0.35    0.09
  -6   5  -3    0.25    0.11
   6  -5  -3    0.31    0.10
  -6  -5  -3    0.08    0.10
   6  -5   3    0.35    0.13
   6   5  -3    0.27    0.09
  -6  -5  -3    0.21    0.10
   6  -5   3    0.19    0.11
   6   5  -3    0.36    0.13
  -6   5   3    0.32    0.10
   6  -6  -3    4.82    0.32
   6  -6  -3    5.84    0.34
  -6  -6   3    5.12    0.36
  -6   6  -3    5.41    0.37
  -6  -6   3    5.07    0.30
   6   6   3    4.62    0.34
  -6  -6   3    4.96    0.34
   6  -6  -3    5.22    0.38
  -6  -6  -3    4.85    0.36
  -6  -6  -3    5.14    0.38
   6   6  -3    5.24    0.33
   6  -6   3    5.32    0.37
  -6   6   3    5.38    0.33
   6  -6   3    4.53    0.37
  -6  -7   3   23.37    0.97
  -6   7  -3   24.21    1.01
   6   7   3   25.06    1.00
   6  -7  -3   24.00    1.06
  -6  -7   3   24.17    1.01
   6  -7  -3   23.68    0.94
   6   7  -3   24.50    0.95
  -6  -7  -3   26.08    1.02
   6  -7   3   23.96    1.00
  -6  -7  -3   24.46    1.05
  -6   7   3   25.08    0.96
   6  -7   3   24.35    1.08
   6  -8  -3    0.17    0.14
  -6  -8   3    0.18    0.15
  -6  -8   3    0.06    0.11
   6  -8  -3    0.04    0.10
  -6   8  -3    0.13    0.13
   6   8   3    0.03    0.11
  -6  -8  -3   -0.02    0.14
  -6   8   3    0.27    0.12
  -6  -8  -3    0.14    0.12
   6  -8   3    0.09    0.13
   6   8  -3    0.11    0.11
   6  -8   3    0.00    0.11
  -6   9  -3    1.32    0.27
  -6  -9   3    0.83    0.23
   6  -9  -3    1.30    0.24
   6  -9  -3    0.99    0.23
   6   9   3    1.09    0.24
   6  -9   3    1.21    0.27
   6  -9   3    1.33    0.25
  -6   9   3    1.55    0.25
   6   9  -3    1.23    0.23
  -6  -9  -3    1.37    0.25
  -6  -9  -3    1.65    0.30
  -6 -10   3    2.23    0.35
   6 -10  -3    2.76    0.39
   6 -10  -3    2.26    0.32
  -6  10  -3    2.63    0.37
   6  10   3    2.44    0.35
  -6 -10  -3    1.64    0.32
   6 -10   3    2.60    0.38
   6 -10   3    1.82    0.35
  -6 -10  -3    2.82    0.37
   6  10  -3    2.69    0.35
  -6  10   3    2.95    0.36
  -6 -11   3    0.28    0.20
   6 -11  -3    0.38    0.23
   6  11  -3    0.34    0.18
  -7   0  -3    0.01    0.06
   7   0   3   -0.02    0.06
   7   0   3    0.04    0.06
   7   0   3    0.00    0.05
   7   0  -3    0.13    0.08
  -7   0   3    0.01    0.06
  -7   0   3    0.07    0.05
   7   0  -3   -0.03    0.03
   7  -1  -3   24.26    0.97
   7   1   3   25.62    0.88
  -7   1  -3   25.51    0.92
   7  -1  -3   24.60    0.82
  -7  -1   3   24.56    0.94
   7   1   3   24.80    0.92
  -7  -1   3   27.80    0.84
  -7   1   3   24.65    0.96
  -7   1   3   25.72    0.83
   7  -1   3   25.31    0.92
   7   1  -3   24.69    0.99
   7  -1   3   24.98    0.94
  -7  -1  -3   24.84    0.96
   7   1  -3   25.32    0.84
  -7  -1  -3   23.77    0.91
   7  -1   3   24.96    0.92
   7  -2  -3   39.91    1.43
  -7   2  -3   39.50    1.34
   7  -2  -3   39.83    1.25
   7   2   3   39.90    1.36
  -7  -2   3   42.33    1.28
  -7  -2   3   39.92    1.40
  -7  -2  -3   38.53    1.34
   7   2  -3   38.70    1.45
  -7   2   3   41.68    1.27
   7  -2   3   38.75    1.42
  -7   2   3   38.33    1.44
   7   2  -3   40.14    1.29
   7  -2   3   38.58    1.35
   7  -2   3   39.49    1.35
  -7  -2  -3   38.49    1.42
   7  -3  -3   27.18    1.05
  -7   3  -3   28.13    0.96
   7  -3  -3   26.72    1.08
  -7  -3   3   28.48    1.03
   7  -3  -3   27.06    0.92
  -7   3  -3   27.13    1.03
  -7  -3   3   29.40    0.96
   7   3   3   26.62    1.02
  -7  -3  -3   25.93    1.07
   7   3  -3   26.89    1.09
  -7  -3  -3   26.94    1.00
   7  -3   3   27.18    1.01
   7   3  -3   28.77    0.96
  -7   3   3   29.12    0.94
   7  -3   3   27.74    1.08
   7  -4  -3   27.07    1.03
   7   4   3   26.68    1.02
  -7  -4   3   26.99    0.95
   7  -4  -3   28.16    0.93
  -7  -4   3   26.31    0.99
  -7   4  -3   25.26    1.01
   7  -4  -3   24.96    1.06
   7  -4   3   26.57    1.01
   7   4  -3   26.80    0.95
   7   4  -3   25.94    1.07
  -7  -4  -3   26.65    1.00
   7  -4   3   27.33    1.08
  -7   4   3   27.60    0.94
  -7  -4  -3   26.40    1.07
   7   5   3   10.10    0.52
  -7  -5   3   10.18    0.47
   7  -5  -3    9.78    0.50
  -7   5  -3    9.48    0.52
   7  -5  -3    8.98    0.54
   7  -5  -3   10.40    0.47
  -7  -5   3   11.13    0.50
  -7  -5  -3    9.80    0.56
   7  -5   3    8.98    0.54
  -7  -5  -3   10.99    0.53
   7   5  -3    9.26    0.46
  -7   5   3   10.33    0.47
   7  -5   3   10.29    0.52
   7   5  -3    9.51    0.54
   7  -6  -3    8.92    0.45
  -7   6  -3    8.85    0.50
  -7  -6   3    8.20    0.51
  -7  -6   3    7.96    0.45
   7  -6  -3    8.81    0.53
   7   6   3    8.30    0.48
   7  -6   3    7.96    0.48
   7  -6   3    8.61    0.54
  -7  -6  -3    7.96    0.48
   7   6  -3    8.60    0.44
  -7  -6  -3    8.64    0.53
  -7   6   3    8.88    0.45
   7  -7  -3    1.35    0.25
   7   7   3    1.18    0.22
  -7  -7   3    1.52    0.24
  -7  -7   3    0.90    0.20
  -7   7  -3    1.16    0.22
   7  -7  -3    1.44    0.21
   7  -7   3    1.39    0.24
   7  -7   3    1.25    0.24
   7   7  -3    1.04    0.18
  -7  -7  -3    1.25    0.24
  -7   7   3    1.24    0.19
  -7  -7  -3    1.18    0.23
  -7  -8   3    1.03    0.23
  -7  -8   3    1.24    0.23
   7  -8  -3    1.44    0.29
  -7   8  -3    1.78    0.29
   7   8   3    1.57    0.27
  -7  -8  -3    1.53    0.27
   7  -8   3    1.23    0.26
   7  -8   3    1.53    0.27
  -7  -8  -3    1.68    0.28
   7   8  -3    1.22    0.21
   7  -9  -3    1.52    0.30
  -7  -9   3    1.80    0.27
  -7   9  -3    1.85    0.30
  -7  -9   3    1.52    0.28
   7   9   3    1.38    0.26
   7   9  -3    1.36    0.24
  -7  -9  -3    1.97    0.34
   7  -9   3    1.66    0.29
   7  -9   3    1.29    0.29
  -7  -9  -3    1.72    0.30
  -7  10  -3    0.68    0.24
   7 -10  -3    0.85    0.28
  -7 -10   3    0.40    0.23
   7  10   3    0.60    0.21
  -7 -10  -3    0.96    0.25
  -7 -10  -3    0.86    0.24
   7 -10   3    0.79    0.25
   7  10  -3    0.74    0.21
   7 -10   3    0.63    0.25
   8   0   3    0.07    0.06
   8   0   3    0.11    0.08
  -8   0  -3    0.12    0.09
   8   0  -3   -0.06    0.04
   8   0  -3    0.00    0.07
   8   0   3    0.01    0.06
  -8   0   3    0.03    0.07
  -8   0   3    0.08    0.06
   8  -1  -3    4.00    0.30
  -8  -1   3    3.60    0.26
   8   1   3    3.68    0.27
  -8   1  -3    3.22    0.24
  -8  -1   3    3.93    0.22
   8  -1   3    3.86    0.27
   8   1  -3    3.73    0.30
   8  -1   3    4.13    0.26
  -8   1   3    3.58    0.27
   8   1  -3    3.69    0.21
  -8   1   3    3.57    0.22
  -8  -1  -3    3.81    0.27
  -8  -1  -3    3.58    0.28
   8  -1   3    3.60    0.26
   8  -2  -3    0.80    0.16
  -8  -2   3    0.69    0.13
   8   2   3    0.88    0.16
  -8   2  -3    0.67    0.12
  -8  -2   3    0.82    0.12
   8  -2   3    0.67    0.14
  -8  -2  -3    0.80    0.15
  -8   2   3    0.70    0.15
   8  -2   3    0.86    0.16
   8   2  -3    0.57    0.10
   8   2  -3    0.75    0.17
  -8  -2  -3    0.64    0.15
   8  -2   3    0.73    0.14
   8  -3  -3    0.20    0.11
  -8   3  -3    0.10    0.09
   8   3   3    0.01    0.09
  -8  -3   3    0.12    0.09
   8  -3  -3    0.16    0.12
  -8  -3   3    0.16    0.09
   8   3  -3    0.21    0.08
   8  -3   3    0.15    0.10
   8   3  -3   -0.01    0.09
  -8  -3  -3    0.10    0.09
  -8  -3  -3    0.12    0.11
   8  -3   3    0.02    0.10
  -8   4  -3    0.43    0.14
  -8  -4   3    0.31    0.11
  -8  -4   3    0.34    0.11
   8   4   3    0.30    0.12
   8  -4  -3    0.41    0.13
   8  -4  -3    0.33    0.14
  -8  -4  -3    0.60    0.16
   8  -4   3    0.39    0.14
   8   4  -3    0.38    0.15
   8   4  -3    0.29    0.10
   8  -4   3    0.33    0.13
  -8  -4  -3    0.07    0.12
  -8   5  -3   21.27    0.92
   8  -5  -3   23.73    0.93
   8   5   3   22.33    0.94
   8  -5  -3   22.08    0.99
  -8  -5   3   24.87    0.90
   8   5  -3   22.49    0.87
   8  -5   3   22.26    0.93
   8   5  -3   23.58    1.00
   8  -5   3   22.38    1.00
  -8  -5  -3   21.71    0.98
  -8  -5  -3   20.79    0.91
  -8  -6   3    0.06    0.13
  -8  -6   3    0.13    0.12
   8  -6  -3    0.19    0.15
   8   6   3    0.34    0.14
  -8   6  -3    0.18    0.13
   8  -6   3    0.02    0.11
   8   6  -3    0.21    0.10
  -8  -6  -3    0.09    0.12
  -8  -6  -3    0.24    0.14
   8  -6   3    0.26    0.13
   8  -7  -3    0.15    0.15
  -8  -7   3    0.14    0.14
  -8   7  -3    0.24    0.14
  -8  -7   3    0.28    0.15
   8   7   3    0.41    0.15
   8  -7   3    0.04    0.13
  -8  -7  -3    0.20    0.14
   8   7  -3    0.18    0.10
  -8  -7  -3    0.22    0.15
   8  -7   3    0.17    0.15
  -8   8  -3    1.03    0.23
  -8  -8   3    1.33    0.26
   8   8   3    1.42    0.26
  -8  -8   3    1.22    0.26
   8  -8  -3    1.37    0.28
   8  -8   3    1.31    0.27
   8  -8   3    0.90    0.23
  -8  -8  -3    1.27    0.25
   8   8  -3    1.30    0.22
  -8  -8  -3    1.26    0.26
   8   9   3    2.04    0.32
  -8  -9   3    2.09    0.31
   8  -9  -3    2.73    0.39
  -8   9  -3    2.44    0.36
  -8  -9   3    2.82    0.37
  -8  -9  -3    1.93    0.34
  -8  -9  -3    2.02    0.33
   8  -9   3    2.25    0.34
   8   9  -3    2.13    0.29
   8  -9   3    3.26    0.44
  -8  10  -3    0.83    0.25
  -8 -10   3    0.89    0.28
   8 -10   3    1.16    0.27
   8  10  -3    0.92    0.22
  -8 -10  -3    1.12    0.27
   9   0  -3   -0.01    0.08
  -9   0   3   -0.04    0.06
   9   0   3   -0.06    0.07
  -9   0  -3   -0.03    0.06
   9   0   3    0.03    0.06
   9   1   3   37.11    1.31
  -9  -1   3   36.17    1.33
  -9   1  -3   35.94    1.31
   9  -1  -3   35.71    1.37
   9  -1   3   36.21    1.28
   9  -1   3   37.35    1.33
  -9  -1  -3   36.50    1.36
  -9   1   3   35.28    1.35
   9  -1   3   37.38    1.30
   9   1  -3   35.78    1.40
  -9  -1  -3   35.52    1.28
   9  -2  -3   29.96    1.17
  -9  -2   3   30.94    1.13
   9   2   3   27.94    1.10
  -9   2  -3   28.34    1.07
  -9  -2  -3   29.55    1.09
   9   2  -3   28.50    1.19
  -9   2   3   30.13    1.17
  -9  -2  -3   27.70    1.15
   9  -2   3   28.87    1.09
   9  -2   3   29.10    1.09
   9  -2   3   30.65    1.15
  -9   3  -3   20.18    0.86
   9  -3  -3   22.28    0.91
   9   3   3   20.40    0.87
  -9  -3   3   23.35    0.87
   9   3  -3   19.65    0.93
  -9  -3  -3   20.80    0.85
   9  -3   3   20.82    0.91
  -9  -3  -3   20.62    0.93
   9  -3   3   20.88    0.86
   9   4   3    0.43    0.14
   9  -4  -3    0.20    0.12
   9  -4  -3    0.21    0.14
  -9   4  -3    0.07    0.10
   9   4  -3    0.35    0.11
   9  -4   3    0.27    0.14
   9   4  -3    0.19    0.13
  -9  -4  -3    0.11    0.13
  -9  -4  -3    0.25    0.12
   9  -4   3    0.38    0.13
  -9   5  -3    0.35    0.14
  -9  -5   3    0.50    0.15
   9  -5  -3    0.58    0.18
   9   5   3    0.44    0.15
   9   5  -3    0.47    0.18
  -9  -5  -3    0.24    0.16
  -9  -5  -3    0.55    0.18
   9   5  -3    0.44    0.12
   9  -5   3    0.54    0.16
   9  -5   3    0.75    0.19
   9   6   3    1.68    0.27
   9  -6  -3    1.08    0.24
  -9  -6   3    1.28    0.25
  -9   6  -3    1.27    0.22
  -9  -6   3    1.14    0.21
  -9  -6  -3    0.84    0.20
  -9  -6  -3    1.00    0.23
   9   6  -3    1.37    0.20
   9  -6   3    1.50    0.24
   9  -6   3    0.78    0.20
  -9  -7   3    6.19    0.48
   9  -7  -3    7.01    0.52
   9   7   3    6.58    0.47
  -9  -7   3    6.58    0.45
  -9   7  -3    6.06    0.47
   9  -7   3    6.42    0.51
  -9  -7  -3    6.85    0.49
   9   7  -3    5.71    0.40
   9  -7   3    6.60    0.46
  -9  -7  -3    6.46    0.50
  -9   8  -3    0.07    0.14
   9  -8  -3    0.23    0.19
  -9  -8   3    0.07    0.14
  -9  -8   3    0.17    0.18
   9   8   3    0.49    0.19
   9   8  -3    0.32    0.14
  -9  -8  -3   -0.13    0.15
   9  -8   3    0.13    0.15
   9  -8   3   -0.12    0.14
  -9  -8  -3    0.22    0.15
  -9  -9   3    4.14    0.47
  -9   9  -3    3.04    0.39
  -9  -9   3    2.44    0.36
   9  -9  -3    4.00    0.51
   9   9   3    3.65    0.43
   9   9  -3    3.17    0.36
   9  -9   3    3.09    0.44
  -9  -9  -3    2.85    0.41
   9  -9   3    3.05    0.39
  -9  -9  -3    3.16    0.41
  10   0   3   -0.14    0.07
  10   0  -3   -0.01    0.10
 -10   0   3   -0.11    0.07
 -10   0  -3    0.18    0.10
 -10   0  -3    0.08    0.10
  10  -1  -3    0.60    0.17
  10   1   3    0.62    0.15
 -10   1  -3    0.86    0.17
 -10  -1   3    0.74    0.16
  10  -1   3    0.77    0.15
 -10  -1  -3    0.60    0.15
 -10  -1  -3    0.53    0.17
  10   1  -3    0.66    0.18
  10  -1   3    0.74    0.16
 -10   1   3    0.49    0.15
  10  -1   3    0.58    0.15
  10  -2  -3    0.40    0.16
 -10  -2   3    0.34    0.12
  10   2   3    0.25    0.12
 -10   2  -3    0.38    0.12
 -10  -2  -3    0.36    0.16
  10   2  -3    0.31    0.15
  10  -2   3    0.30    0.12
 -10   2   3    0.24    0.13
  10  -2   3    0.41    0.13
  10  -2   3    0.32    0.13
 -10  -2  -3    0.52    0.15
 -10   3  -3    4.43    0.35
  10   3   3    5.02    0.37
  10  -3  -3    4.06    0.34
 -10   3   3    4.86    0.37
  10  -3   3    4.20    0.34
  10  -3   3    4.29    0.34
 -10  -3  -3    4.57    0.43
 -10  -3  -3    4.10    0.33
  10   3  -3    4.83    0.40
 -10   4  -3    3.54    0.35
  10  -4  -3    3.85    0.33
  10   4   3    3.81    0.38
  10  -4   3    3.37    0.36
 -10  -4  -3    4.06    0.42
  10   4  -3    2.94    0.37
  10  -4   3    3.21    0.36
 -10  -4  -3    3.70    0.35
 -10   5  -3   -0.03    0.10
  10   5   3    0.01    0.11
  10  -5  -3   -0.04    0.14
 -10  -5  -3    0.04    0.11
 -10  -5  -3    0.00    0.14
  10  -5   3    0.00    0.12
  10   5  -3    0.06    0.14
  10  -5   3    0.01    0.12
  10  -6  -3   -0.01    0.13
 -10   6  -3   -0.06    0.11
  10   6   3    0.24    0.15
 -10  -6   3    0.25    0.15
 -10  -6  -3    0.17    0.15
 -10  -6  -3    0.05    0.14
  10  -6   3    0.08    0.13
  10  -6   3    0.02    0.13
 -10  -7   3    2.46    0.35
  10   7   3    3.10    0.37
  10  -7  -3    2.77    0.39
 -10   7  -3    2.88    0.36
  10  -7   3    3.27    0.43
  10  -7   3    3.14    0.38
 -10  -7  -3    2.36    0.33
 -10  -7  -3    2.65    0.38
 -10   8  -3    0.08    0.14
 -10  -8   3   -0.01    0.15
  10  -8  -3    0.25    0.19
  10   8   3   -0.21    0.10
  10  -8   3    0.23    0.18
 -10  -8  -3    0.23    0.18
  10  -8   3    0.12    0.16
 -10  -8  -3    0.00    0.17
 -10   9  -3    0.09    0.18
 -10  -9   3    0.04    0.15
  10  -9   3   -0.11    0.13
 -11   0  -3    0.27    0.14
 -11   0  -3   -0.15    0.09
  11   0   3    0.16    0.12
 -11   0   3    0.02    0.10
  11   0  -3    0.01    0.13
 -11   1  -3   12.79    0.63
 -11  -1   3   13.83    0.65
  11  -1  -3   12.32    0.70
  11   1   3   13.54    0.65
 -11  -1  -3   12.57    0.62
  11   1  -3   12.99    0.73
 -11  -1  -3   12.94    0.68
 -11   1   3   13.13    0.66
  11  -1   3   13.34    0.64
  11   2   3   21.77    0.93
  11  -2  -3   22.53    0.99
 -11  -2  -3   19.93    0.96
 -11  -2  -3   21.21    0.89
  11  -2   3   23.74    0.96
  11   2  -3   21.88    1.02
  11  -2   3   21.87    0.90
 -11   2   3   20.84    0.96
 -11   3  -3    0.90    0.19
  11   3   3    1.48    0.24
  11  -3  -3    0.81    0.20
 -11   3   3    0.67    0.19
  11  -3   3    0.71    0.18
  11   3  -3    0.77    0.21
  11  -3   3    0.90    0.19
 -11  -3  -3    0.80    0.23
 -11  -3  -3    0.51    0.17
  11   4   3    2.19    0.29
 -11   4  -3    1.56    0.25
 -11  -4  -3    1.78    0.27
  11  -4   3    1.73    0.28
 -11   4   3    1.82    0.30
 -11  -4  -3    2.47    0.35
  11   4  -3    1.90    0.31
  11  -4   3    2.11    0.29
 -11   5  -3    9.88    0.59
  11   5   3    9.83    0.59
 -11  -5  -3    9.30    0.64
  11  -5   3   11.08    0.66
 -11  -5  -3    9.69    0.58
  11  -5   3   11.47    0.62
  11   6   3    1.98    0.30
 -11  -6   3    2.34    0.37
  11  -6  -3    2.49    0.39
 -11   6  -3    1.77    0.29
 -11  -6  -3    2.10    0.31
 -11  -6  -3    2.70    0.40
  11  -6   3    2.51    0.34
  11  -6   3    2.66    0.38
 -11  -7   3    2.22    0.37
  11  -7  -3    2.91    0.42
  11   7   3    2.78    0.37
 -11   7  -3    2.67    0.35
  11  -7   3    1.99    0.35
 -11  -7  -3    2.71    0.42
  11  -7   3    3.19    0.40
 -11  -7  -3    2.29    0.34
  11   8   3    6.60    0.51
 -11  -8   3    7.62    0.73
 -11   8  -3    6.20    0.57
  11  -8   3    6.17    0.52
  12   0   3    0.02    0.10
 -12   0  -3   -0.02    0.12
 -12   0   3    0.04    0.12
 -12   0  -3   -0.07    0.11
  12   0  -3    0.16    0.15
 -12   1  -3    0.29    0.15
  12  -1  -3    0.19    0.14
  12   1   3    0.17    0.12
 -12   1  -3    0.15    0.13
 -12   1   3    0.38    0.14
  12   1  -3    0.19    0.17
 -12  -1  -3    0.25    0.15
 -12  -1  -3    0.19    0.15
  12  -1   3    0.16    0.11
 -12   2  -3    6.34    0.44
  12   2   3    7.63    0.48
  12  -2  -3    6.87    0.49
 -12   2   3    6.30    0.47
 -12  -2  -3    5.69    0.46
  12  -2   3    6.26    0.43
  12   2  -3    6.14    0.50
 -12  -2  -3    6.65    0.43
  12  -3  -3    0.18    0.14
  12   3   3    0.17    0.13
 -12   3  -3    0.03    0.13
  12  -3   3    0.16    0.13
 -12   3   3    0.16    0.14
 -12  -3  -3    0.04    0.14
  12  -3   3    0.12    0.13
  12   3  -3    0.06    0.16
 -12  -3  -3    0.12    0.14
 -12   4  -3    0.28    0.15
  12   4   3    0.30    0.15
 -12  -4  -3    0.09    0.14
 -12  -4  -3    0.24    0.20
 -12   4   3    0.02    0.16
  12  -4   3    0.00    0.13
  12   4  -3    0.14    0.19
  12  -4   3    0.39    0.19
  12   5   3    0.16    0.13
 -12   5  -3    0.20    0.15
 -12  -5   3    0.12    0.17
  12  -5   3    0.04    0.14
  12  -5   3    0.05    0.15
 -12   5   3    0.61    0.22
 -12  -5  -3    0.16    0.15
 -12  -5  -3    0.34    0.20
  12   6   3    3.36    0.41
 -12  -6   3    3.69    0.46
 -12   6  -3    2.90    0.37
  12  -6   3    3.02    0.43
  12  -6   3    3.96    0.44
 -12  -6  -3    2.69    0.40
 -12  -6  -3    2.42    0.36
  12   7   3    0.02    0.13
 -12  -7  -3    0.19    0.20
  12  -7   3   -0.13    0.14
  13   0   3   -0.16    0.07
 -13   0  -3   -0.06    0.12
  13   0  -3    0.10    0.15
 -13   0  -3   -0.10    0.12
  13   1   3    0.12    0.12
  13  -1  -3    0.35    0.16
 -13   1  -3    0.19    0.16
 -13   1   3    0.00    0.14
  13   1  -3    0.21    0.17
  13  -1   3    0.18    0.13
 -13  -1  -3    0.20    0.15
 -13  -1  -3    0.46    0.19
  13   2   3    4.19    0.43
 -13   2  -3    4.25    0.43
  13  -2  -3    3.36    0.42
 -13   2   3    3.78    0.42
 -13  -2  -3    4.29    0.48
  13   2  -3    3.28    0.43
 -13  -2  -3    3.85    0.39
 -13   3  -3    8.27    0.58
  13   3   3    8.68    0.56
 -13  -3  -3    8.01    0.59
 -13  -3  -3    8.11    0.53
  13   3  -3    8.55    0.63
  13  -3   3    8.22    0.53
 -13   3   3    8.91    0.59
  13   4   3    5.04    0.49
 -13   4   3    5.14    0.52
 -13  -4  -3    4.74    0.53
  13  -4   3    5.34    0.47
 -13  -4  -3    5.76    0.45
 -13  -5   3    5.65    0.63
  13   5   3    5.74    0.53
 -13  -5  -3    4.72    0.46
  13  -5   3    4.97    0.54
 -13  -5  -3    5.09    0.56
 -13   5   3    6.13    0.60
  13   6   3    6.70    0.52
 -13  -6  -3    6.05    0.55
  14   0  -3   -0.19    0.13
  14  -1  -3    1.50    0.31
  14   1  -3    1.61    0.35
 -14  -1  -3    1.51    0.31
 -14   2   3   -0.11    0.13
  14   2  -3    0.11    0.18
 -14  -2  -3    0.05    0.19
 -14  -3  -3    0.15    0.21
 -14   3   3   -0.09    0.16
  15  -1  -3    0.15    0.20
 -15  -1  -3    0.02    0.17
   0   0   4   13.09    0.43
   0   0   4   12.39    0.47
   0   0  -4   11.97    0.47
   0   1  -4   -0.03    0.03
   0  -1   4    0.00    0.03
   0  -1   4   -0.05    0.03
   0   1   4   -0.05    0.02
   0  -1  -4   -0.06    0.03
   0  -1  -4   -0.03    0.03
   0   1  -4   -0.03    0.03
   0   1   4   -0.01    0.03
   0  -2   4  208.23    6.13
   0  -2   4  208.06    6.56
   0   2  -4  208.85    6.14
   0   2  -4  210.75    6.39
   0   2   4  209.79    6.12
   0   2   4  213.20    6.52
   0  -2  -4  199.63    6.44
   0  -2  -4  211.75    6.11
   0   3  -4    0.00    0.04
   0  -3   4    0.02    0.04
   0   3   4    0.05    0.04
   0  -3  -4    0.01    0.04
   0   3   4    0.04    0.04
   0   3  -4   -0.01    0.03
   0  -3  -4   -0.01    0.05
   0  -3   4    0.02    0.05
   0  -4   4  133.61    3.97
   0  -4   4  128.70    4.22
   0  -4  -4  130.05    4.15
   0   4  -4  134.00    4.05
   0   4   4  130.78    3.94
   0  -4  -4  132.27    3.94
   0  -4  -4  131.29    4.16
   0   4  -4  129.62    3.96
   0  -5   4    0.00    0.05
   0  -5  -4    0.03    0.06
   0   5  -4    0.08    0.06
   0  -5   4    0.03    0.04
   0  -5   4    0.08    0.08
   0  -5  -4    0.07    0.07
   0   5   4   -0.01    0.05
   0  -5  -4    0.06    0.05
   0  -6  -4   23.89    0.87
   0   6   4   24.78    0.88
   0  -6   4   22.97    0.90
   0  -6   4   21.88    0.92
   0  -6  -4   24.22    0.92
   0   6  -4   22.67    0.89
   0  -7  -4   -0.02    0.09
   0  -7  -4   -0.05    0.05
   0  -7   4   -0.01    0.07
   0   7   4   -0.09    0.05
   0  -7   4    0.10    0.10
   0   7  -4   -0.02    0.08
   0  -7  -4    0.01    0.07
   0  -8  -4   23.86    0.96
   0   8   4   23.27    0.93
   0  -8  -4   24.14    0.96
   0   8  -4   22.39    0.95
   0  -8   4   22.00    0.96
   0  -8   4   23.27    0.98
   0  -9  -4    0.10    0.11
   0  -9   4   -0.08    0.08
   0   9   4   -0.05    0.08
   0   9  -4   -0.07    0.09
   0  -9  -4    0.00    0.11
   0  -9   4   -0.18    0.10
   0 -10  -4    4.56    0.46
   0  10   4    4.44    0.42
   0 -10   4    4.62    0.39
   0  10  -4    3.77    0.41
   0 -10   4    4.55    0.48
   0  11  -4    0.17    0.16
   0 -11   4    0.06    0.17
   0  11   4   -0.13    0.13
   0 -11  -4   -0.02    0.13
   0 -11   4    0.03    0.13
   1   0   4  355.98   10.49
   1   0   4  346.92   10.46
  -1   0   4  357.94   10.34
  -1   0   4  359.31   11.20
   1   0  -4  348.21   10.76
  -1   0  -4  355.93   10.88
   1   0   4  329.56   10.93
  -1   0   4  363.91   10.31
   1  -1  -4  558.24   16.86
   1   1   4  587.68   18.11
  -1   1  -4  572.46   17.83
   1  -1  -4  574.15   17.76
   1   1   4  586.26   17.08
  -1  -1   4  581.55   16.87
  -1  -1   4  542.06   18.11
  -1  -1  -4  604.58   17.11
  -1   1   4  530.41   18.11
   1  -1   4  574.80   18.31
   1   1  -4  589.47   17.90
  -1  -1  -4  567.06   17.90
  -1   1   4  623.82   16.96
   1  -1   4  566.50   16.97
   1   1  -4  582.80   17.02
   1  -1   4  601.22   17.06
  -1   2  -4  436.61   13.35
  -1  -2   4  438.89   14.51
   1   2   4  484.59   14.40
  -1  -2   4  488.47   13.51
  -1   2  -4  491.03   14.08
   1  -2  -4  450.88   13.46
   1  -2  -4  448.21   14.19
   1   2   4  453.67   13.41
  -1  -2  -4  425.74   13.49
   1   2  -4  471.04   13.98
   1  -2   4  448.84   14.28
  -1   2   4  442.60   13.38
  -1  -2  -4  449.88   14.11
   1  -2   4  472.98   13.52
  -1   2   4  452.88   14.36
   1   2  -4  463.65   13.55
  -1  -3   4  119.95    3.63
  -1  -3   4  121.48    3.88
   1  -3  -4  123.91    3.86
   1   3   4  124.18    3.64
   1  -3  -4  116.29    3.60
  -1   3  -4  127.15    3.67
  -1   3  -4  125.79    3.72
   1   3   4  124.70    3.81
   1  -3  -4  118.84    3.82
  -1  -3  -4  122.31    3.63
   1  -3   4  120.19    3.65
   1   3  -4  118.38    3.77
  -1  -3  -4  121.30    3.83
   1  -3   4  120.24    3.89
   1   3  -4  119.36    3.63
  -1   3   4  118.62    3.61
   1  -4  -4    3.00    0.19
   1  -4  -4    2.86    0.20
   1  -4  -4    2.95    0.19
  -1  -4   4    2.77    0.20
   1   4   4    2.84    0.19
  -1   4  -4    2.72    0.20
  -1  -4   4    3.07    0.21
  -1  -4  -4    2.74    0.19
   1  -4   4    2.67    0.20
   1   4  -4    3.01    0.17
   1  -4   4    3.04    0.22
  -1  -4  -4    2.75    0.21
  -1   4   4    2.69    0.18
   1  -4   4    3.17    0.12
  -1  -4  -4    3.09    0.16
   1   4  -4    2.48    0.18
   1   5   4   86.44    2.68
   1  -5  -4   85.62    2.66
   1  -5  -4   86.25    2.81
   1  -5  -4   82.50    2.79
  -1  -5   4   83.91    2.84
  -1   5  -4   85.79    2.70
  -1  -5   4   88.88    2.70
  -1  -5  -4   88.36    2.76
  -1  -5  -4   88.33    2.82
   1  -5   4   83.57    2.86
  -1   5   4   82.80    2.65
  -1  -5  -4   85.20    2.68
   1  -5   4   92.85    2.65
   1  -5   4   84.34    2.70
   1   5  -4   87.77    2.69
  -1  -6   4   22.54    0.86
  -1  -6   4   21.17    0.87
   1  -6  -4   21.06    0.83
  -1  -6   4   23.62    0.79
   1  -6  -4   21.28    0.85
   1  -6  -4   22.49    0.83
   1   6   4   22.69    0.84
  -1   6  -4   20.35    0.85
   1  -6   4   22.28    0.90
  -1  -6  -4   22.35    0.88
  -1   6   4   21.36    0.82
  -1  -6  -4   21.47    0.84
   1  -6   4   21.86    0.87
  -1  -6  -4   22.08    0.80
   1   6  -4   22.04    0.85
  -1  -7   4   52.91    1.87
   1  -7  -4   56.08    1.91
  -1  -7   4   54.14    1.94
   1  -7  -4   55.07    1.91
   1   7   4   53.90    1.85
  -1   7  -4   53.97    1.88
   1  -7  -4   55.68    1.85
   1   7  -4   55.88    1.87
  -1  -7  -4   57.42    1.94
  -1  -7  -4   56.72    1.87
   1  -7   4   54.60    1.97
   1  -7   4   57.32    1.90
  -1   7   4   55.61    1.84
  -1  -8   4    4.44    0.34
   1  -8  -4    4.49    0.31
   1  -8  -4    4.72    0.35
   1  -8  -4    5.15    0.34
  -1  -8   4    4.06    0.39
   1   8   4    5.27    0.36
  -1   8  -4    4.13    0.34
  -1  -8  -4    4.81    0.37
  -1   8   4    4.82    0.34
   1  -8   4    5.03    0.37
   1   8  -4    4.48    0.34
   1  -8   4    4.77    0.37
  -1  -8  -4    3.94    0.33
   1   9   4   32.81    1.31
  -1  -9   4   34.77    1.37
  -1  -9   4   34.00    1.36
   1  -9  -4   33.71    1.33
  -1   9  -4   35.57    1.37
   1  -9   4   33.36    1.39
   1   9  -4   36.12    1.36
  -1   9   4   36.00    1.33
  -1  -9  -4   36.13    1.37
   1  -9   4   35.48    1.38
  -1  -9  -4   35.42    1.36
  -1 -10   4    1.33    0.24
   1  10   4    1.39    0.25
  -1  10  -4    1.14    0.24
   1 -10  -4    1.36    0.27
  -1 -10   4    1.31    0.27
   1 -10   4    1.01    0.24
  -1 -10  -4    1.73    0.30
   1  10  -4    1.41    0.27
  -1  10   4    1.21    0.24
   1 -10   4    1.53    0.29
   1  11   4    1.33    0.28
  -1  11  -4    1.31    0.29
  -1 -11   4    1.34    0.30
   1 -11  -4    0.89    0.25
   1 -11   4    0.94    0.27
   1 -11   4    1.10    0.25
   1  11  -4    1.40    0.29
  -1 -11  -4    0.93    0.25
  -1  11   4    0.73    0.23
   2   0  -4  183.75    5.80
   2   0   4  188.62    5.52
  -2   0   4  187.69    5.90
  -2   0   4  199.31    5.45
   2   0   4  185.32    5.53
   2   0  -4  178.13    5.45
  -2   0  -4  187.75    5.77
   2   0   4  190.71    5.86
   2  -1  -4    3.44    0.21
  -2   1  -4    3.73    0.17
  -2  -1   4    3.76    0.15
   2   1   4    3.09    0.18
   2   1   4    3.69    0.16
  -2  -1   4    3.63    0.20
   2  -1   4    3.51    0.19
   2   1  -4    3.39    0.20
  -2   1   4    3.91    0.13
   2  -1   4    3.58    0.19
   2   1  -4    3.62    0.15
  -2  -1  -4    3.34    0.19
  -2   1   4    3.46    0.19
   2  -1   4    3.52    0.19
  -2  -2   4   93.92    2.71
   2   2   4   91.62    2.85
  -2   2  -4   93.44    2.81
   2  -2  -4   90.86    2.69
  -2  -2   4   90.67    2.93
   2  -2  -4   88.77    2.90
  -2   2  -4   93.87    2.78
   2   2   4   89.32    2.75
   2  -2   4   89.60    2.75
  -2   2   4   90.41    2.93
   2   2  -4   89.61    2.71
  -2  -2  -4   92.93    2.75
   2   2  -4   90.10    2.87
  -2  -2  -4   90.25    2.90
   2  -2   4   88.44    2.93
  -2   2   4   92.29    2.69
   2  -3  -4   19.69    0.67
  -2  -3   4   19.42    0.74
  -2  -3   4   20.49    0.69
  -2   3  -4   20.34    0.73
   2   3   4   18.83    0.70
   2  -3  -4   19.78    0.75
   2  -3  -4   20.20    0.74
   2   3   4   21.61    0.66
   2   3  -4   19.78    0.72
   2  -3   4   20.19    0.76
   2  -3   4   19.50    0.72
   2   3  -4   20.12    0.69
  -2   3   4   19.83    0.67
  -2  -3  -4   19.67    0.70
  -2  -3  -4   20.18    0.76
  -2  -4   4   43.25    1.50
   2  -4  -4   42.77    1.49
   2   4   4   47.24    1.41
   2  -4  -4   42.71    1.49
  -2   4  -4   43.48    1.45
   2  -4  -4   42.47    1.39
  -2  -4   4   41.76    1.41
   2   4   4   44.86    1.43
  -2   4   4   44.28    1.39
   2   4  -4   42.79    1.45
   2  -4   4   43.66    1.53
   2  -4   4   43.22    1.44
  -2  -4  -4   47.04    1.44
  -2  -4  -4   42.09    1.50
   2   4  -4   43.49    1.41
   2  -5  -4   44.55    1.55
  -2  -5   4   46.44    1.57
   2  -5  -4   44.20    1.47
   2  -5  -4   44.37    1.56
  -2   5  -4   44.55    1.52
  -2  -5   4   45.37    1.50
   2   5  -4   46.62    1.49
  -2  -5  -4   43.05    1.56
  -2  -5  -4   48.29    1.47
   2   5  -4   45.86    1.51
   2  -5   4   45.61    1.52
  -2   5   4   43.92    1.46
  -2  -5  -4   44.35    1.50
   2  -5   4   44.33    1.60
   2  -6  -4    0.10    0.07
  -2   6  -4    0.15    0.09
  -2  -6   4    0.01    0.08
   2  -6  -4    0.12    0.08
  -2  -6   4    0.04    0.07
   2   6   4    0.06    0.08
   2  -6  -4   -0.01    0.06
  -2  -6   4    0.14    0.07
   2  -6   4    0.09    0.08
  -2   6   4    0.25    0.09
  -2  -6  -4    0.07    0.08
   2  -6   4    0.13    0.10
   2   6  -4    0.16    0.08
  -2  -6  -4    0.05    0.08
  -2  -7   4   21.86    0.88
   2  -7  -4   22.06    0.87
  -2  -7   4   22.04    0.89
   2  -7  -4   20.48    0.84
  -2   7  -4   21.10    0.89
   2   7   4   22.04    0.87
   2  -7  -4   21.24    0.87
  -2  -7  -4   23.11    0.91
   2  -7   4   21.29    0.92
  -2  -7  -4   22.62    0.89
   2  -7   4   21.07    0.89
   2   7  -4   20.46    0.86
  -2   7   4   21.02    0.84
  -2   8  -4    0.08    0.10
  -2  -8   4    0.07    0.11
   2  -8  -4    0.12    0.09
   2  -8  -4    0.15    0.11
   2   8   4    0.15    0.12
  -2  -8   4    0.00    0.08
   2  -8  -4   -0.03    0.08
  -2   8   4    0.00    0.09
   2   8  -4    0.15    0.11
  -2  -8  -4    0.03    0.11
   2  -8   4    0.01    0.11
  -2  -8  -4    0.03    0.09
   2  -8   4    0.14    0.11
  -2  -9   4    8.04    0.53
   2  -9  -4    9.10    0.51
  -2  -9   4    8.32    0.50
   2  -9  -4    8.27    0.52
   2   9   4    8.80    0.52
  -2   9  -4    8.83    0.55
   2  -9   4    8.79    0.56
   2  -9   4    7.88    0.54
  -2   9   4    8.93    0.51
  -2  -9  -4    8.42    0.54
  -2  -9  -4    9.99    0.55
   2   9  -4    8.73    0.53
  -2 -10   4   27.09    1.21
   2 -10  -4   28.36    1.19
  -2  10  -4   28.18    1.21
   2  10   4   28.89    1.19
   2  10  -4   28.31    1.20
   2 -10   4   27.25    1.23
  -2  10   4   31.08    1.18
   2 -10   4   27.62    1.21
  -2 -10  -4   27.68    1.21
   2  11   4    0.12    0.16
  -2 -11   4   -0.03    0.18
  -2  11  -4    0.21    0.18
   2 -11  -4   -0.05    0.13
   2 -11   4    0.03    0.14
   2  11  -4    0.09    0.16
  -2  11   4   -0.15    0.14
   2 -11   4    0.32    0.19
  -2 -11  -4    0.18    0.17
   2 -12   4   -0.14    0.18
  -3   0  -4  527.54   15.79
   3   0   4  527.02   16.12
   3   0   4  500.44   15.11
   3   0   4  513.65   15.08
   3   0  -4  493.77   15.62
  -3   0   4  507.03   16.20
   3   1   4   87.33    2.70
  -3  -1   4   92.02    2.61
  -3   1  -4   91.01    2.77
   3   1   4   91.42    2.79
   3  -1  -4   85.87    2.83
  -3  -1   4   86.18    2.86
   3  -1   4   87.64    2.70
  -3   1   4   93.17    2.58
  -3   1   4   87.02    2.86
   3   1  -4   93.97    2.61
  -3  -1  -4   89.86    2.69
   3  -1   4   85.50    2.69
   3   1  -4   84.70    2.83
  -3  -1  -4   86.72    2.81
   3  -1   4   87.59    2.85
  -3   2  -4    3.15    0.20
  -3  -2   4    3.15    0.20
   3   2   4    3.13    0.20
  -3   2  -4    3.23    0.15
   3   2   4    3.57    0.12
   3  -2  -4    3.38    0.15
   3  -2  -4    2.99    0.20
  -3  -2   4    3.07    0.16
  -3   2   4    3.29    0.14
  -3  -2  -4    2.96    0.20
   3   2  -4    3.45    0.21
  -3  -2  -4    3.27    0.20
   3  -2   4    3.16    0.20
  -3   2   4    3.32    0.21
   3  -2   4    3.02    0.20
   3   2  -4    3.29    0.16
  -3   3  -4  191.76    5.71
   3  -3  -4  196.00    5.61
   3  -3  -4  193.46    5.95
   3   3   4  191.69    5.69
  -3  -3   4  191.05    5.63
   3  -3  -4  190.61    6.05
  -3  -3   4  188.41    6.04
   3   3  -4  187.01    5.93
  -3  -3  -4  192.90    5.67
   3  -3   4  188.09    5.68
   3   3  -4  190.42    5.64
  -3   3   4  196.60    5.61
  -3  -3  -4  190.89    5.96
   3  -3   4  185.26    6.06
   3  -4  -4  255.31    7.38
  -3  -4   4  247.37    7.40
   3  -4  -4  248.97    7.77
  -3  -4   4  251.96    7.90
   3   4   4  256.44    7.44
  -3   4  -4  249.15    7.47
   3  -4  -4  250.41    7.92
   3   4  -4  255.91    7.41
  -3  -4  -4  251.99    7.80
   3  -4   4  249.68    7.44
   3  -4   4  252.38    7.95
   3   4  -4  249.98    7.76
  -3  -4  -4  243.86    7.42
  -3   4   4  249.41    7.38
  -3   5  -4   37.20    1.30
   3  -5  -4   36.11    1.30
   3   5   4   37.82    1.28
   3  -5  -4   38.07    1.24
  -3  -5   4   37.29    1.25
  -3  -5   4   36.40    1.31
   3  -5  -4   37.06    1.33
  -3   5   4   36.98    1.22
  -3  -5  -4   37.06    1.27
   3  -5   4   38.30    1.30
   3   5  -4   37.33    1.29
   3   5  -4   36.03    1.24
  -3  -5  -4   35.93    1.33
   3  -6  -4    0.18    0.09
   3  -6  -4    0.19    0.08
   3  -6  -4    0.09    0.07
  -3   6  -4    0.13    0.10
   3   6   4   -0.02    0.07
  -3  -6   4    0.04    0.06
  -3  -6   4   -0.07    0.06
  -3  -6   4    0.01    0.06
  -3  -6  -4    0.07    0.09
  -3   6   4    0.01    0.07
   3  -6   4    0.11    0.09
   3   6  -4    0.09    0.07
   3  -6   4    0.15    0.10
  -3  -6  -4   -0.04    0.07
   3  -7  -4   37.92    1.34
  -3  -7   4   37.21    1.39
   3   7   4   36.21    1.35
   3  -7  -4   37.72    1.37
   3  -7  -4   39.31    1.42
  -3  -7   4   39.82    1.35
  -3  -7   4   36.78    1.36
  -3   7  -4   37.45    1.39
   3  -7   4   37.91    1.46
   3   7  -4   38.38    1.35
  -3  -7  -4   37.92    1.42
  -3  -7  -4   37.44    1.38
   3  -7   4   39.13    1.40
  -3   7   4   38.94    1.33
  -3   8  -4    0.40    0.15
  -3  -8   4    0.77    0.20
  -3  -8   4    0.44    0.14
   3  -8  -4    0.28    0.13
   3  -8  -4    0.83    0.17
   3   8   4    0.53    0.15
  -3   8   4    0.42    0.15
   3  -8   4    0.55    0.17
   3   8  -4    0.60    0.16
  -3  -8  -4    0.83    0.20
  -3  -8  -4    1.16    0.22
   3  -8   4    0.70    0.19
  -3  -9   4    6.48    0.44
   3  -9  -4    6.91    0.46
  -3  -9   4    6.40    0.46
   3   9   4    7.20    0.47
   3  -9  -4    6.96    0.45
  -3   9  -4    6.27    0.46
   3  -9   4    6.80    0.48
  -3  -9  -4    6.48    0.46
   3  -9   4    7.68    0.51
  -3   9   4    6.42    0.43
   3   9  -4    6.80    0.46
  -3 -10   4    9.52    0.62
  -3  10  -4   10.12    0.62
   3 -10  -4    9.99    0.59
   3 -10  -4    9.68    0.60
   3  10   4   10.67    0.61
   3 -10   4    9.86    0.64
   3  10  -4   10.11    0.60
  -3  10   4    8.97    0.55
  -3 -10  -4   10.62    0.61
   3 -10   4    8.64    0.61
  -3 -10  -4    9.29    0.61
  -3 -11   4   12.02    0.77
  -3  11  -4   12.16    0.74
   3  11   4   13.06    0.74
   3 -11  -4   12.73    0.73
  -3 -11  -4   11.06    0.73
   3 -11   4   13.50    0.78
   3 -11   4   12.85    0.77
   3  11  -4   13.48    0.75
  -3  11   4   14.25    0.74
   4   0  -4  192.97    5.21
   4   0   4  183.69    5.63
   4   0   4  174.43    5.32
   4   0  -4  170.04    5.59
  -4   0   4  173.71    5.67
  -4   0   4  183.13    5.19
  -4   0  -4  181.34    5.56
   4   0   4  174.50    5.34
  -4   1  -4    5.74    0.27
  -4  -1   4    5.57    0.30
  -4  -1   4    5.65    0.22
   4   1   4    5.90    0.29
   4   1   4    6.35    0.24
   4  -1  -4    5.69    0.31
   4   1  -4    5.52    0.31
   4  -1   4    5.42    0.29
   4   1  -4    6.48    0.22
   4  -1   4    5.98    0.30
  -4  -1  -4    5.29    0.29
  -4   1   4    5.67    0.30
   4  -1   4    6.17    0.29
  -4  -1  -4    5.58    0.29
  -4   1   4    6.37    0.20
  -4   2  -4   24.18    0.76
   4  -2  -4   21.37    0.84
   4   2   4   22.10    0.80
  -4  -2   4   22.04    0.72
  -4  -2   4   22.35    0.83
   4  -2  -4   22.93    0.71
  -4  -2  -4   22.16    0.79
  -4   2   4   22.46    0.84
   4  -2   4   22.00    0.84
  -4  -2  -4   23.06    0.84
   4  -2   4   21.34    0.80
   4   2  -4   21.32    0.84
   4  -2   4   21.98    0.81
  -4   2   4   22.85    0.70
   4   2  -4   23.11    0.73
  -4  -3   4   33.23    1.17
   4  -3  -4   33.82    1.20
   4  -3  -4   32.37    1.18
  -4   3  -4   35.69    1.05
   4  -3  -4   34.91    1.06
  -4   3  -4   34.33    1.16
  -4  -3   4   31.89    1.07
   4   3   4   31.70    1.13
  -4   3   4   33.26    1.05
   4   3  -4   34.01    1.07
   4   3  -4   33.38    1.18
   4  -3   4   32.83    1.20
   4  -3   4   31.93    1.13
  -4  -3  -4   32.69    1.19
  -4  -3  -4   31.31    1.11
   4  -4  -4    5.40    0.27
   4   4   4    5.57    0.31
  -4  -4   4    5.48    0.30
  -4  -4   4    5.39    0.28
   4  -4  -4    5.54    0.31
   4  -4  -4    5.60    0.33
  -4   4  -4    5.88    0.34
   4  -4   4    5.27    0.32
   4   4  -4    5.09    0.31
   4  -4   4    5.11    0.33
   4   4  -4    5.11    0.27
  -4  -4  -4    5.33    0.32
  -4   4   4    5.74    0.26
  -4  -4  -4    5.76    0.32
   4   5   4    8.45    0.45
  -4   5  -4    9.84    0.49
   4  -5  -4    9.15    0.48
  -4  -5   4    9.45    0.45
  -4  -5   4   10.21    0.45
   4  -5  -4   10.02    0.43
   4  -5  -4    9.75    0.46
   4   5  -4    9.83    0.43
   4   5  -4    9.69    0.46
  -4  -5  -4    9.24    0.46
   4  -5   4    9.46    0.50
   4  -5   4    9.69    0.48
  -4   5   4    9.88    0.42
  -4  -5  -4    9.66    0.49
   4  -6  -4    0.01    0.07
   4  -6  -4    0.02    0.08
   4  -6  -4    0.03    0.07
   4   6   4   -0.05    0.06
  -4   6  -4    0.15    0.10
  -4  -6   4   -0.04    0.08
  -4  -6   4    0.06    0.07
  -4   6   4    0.02    0.07
  -4  -6  -4   -0.08    0.07
   4  -6   4    0.06    0.10
  -4  -6  -4    0.02    0.08
   4  -6   4   -0.05    0.08
   4   6  -4    0.05    0.07
   4   7   4   52.90    1.83
  -4  -7   4   53.63    1.86
   4  -7  -4   54.10    1.92
   4  -7  -4   50.79    1.77
   4  -7  -4   54.44    1.84
  -4  -7   4   51.56    1.80
  -4  -7   4   54.97    1.83
  -4   7  -4   53.22    1.85
   4   7  -4   53.11    1.79
  -4   7   4   52.82    1.77
   4  -7   4   54.18    1.85
  -4  -7  -4   54.21    1.91
   4  -7   4   50.72    1.94
  -4  -7  -4   52.71    1.83
  -4  -8   4    5.34    0.38
  -4  -8   4    4.86    0.34
   4   8   4    5.37    0.39
  -4   8  -4    4.70    0.38
   4  -8  -4    4.63    0.38
   4  -8  -4    4.23    0.33
  -4   8   4    5.24    0.36
   4  -8   4    4.82    0.39
   4   8  -4    4.58    0.35
  -4  -8  -4    5.14    0.40
  -4  -8  -4    4.89    0.38
   4  -8   4    4.29    0.38
  -4  -9   4   12.53    0.69
   4  -9  -4   14.31    0.72
   4   9   4   13.04    0.68
  -4   9  -4   12.18    0.69
   4  -9  -4   12.99    0.65
   4  -9   4   11.96    0.71
   4  -9   4   11.67    0.68
   4   9  -4   12.28    0.65
  -4  -9  -4   12.46    0.68
  -4  -9  -4   12.56    0.70
  -4   9   4   12.61    0.64
   4 -10  -4    1.96    0.31
   4 -10  -4    1.75    0.30
  -4 -10   4    1.85    0.32
   4  10   4    2.28    0.33
  -4  10  -4    2.03    0.33
  -4 -10  -4    3.29    0.39
   4 -10   4    1.94    0.32
   4 -10   4    1.69    0.31
  -4 -10  -4    2.23    0.34
  -4  10   4    1.97    0.29
   4  10  -4    1.87    0.29
   4  11   4   -0.01    0.17
  -4  11  -4   -0.07    0.13
   4 -11  -4   -0.10    0.11
  -4 -11   4    0.04    0.19
   4 -11   4    0.02    0.17
   4 -11   4    0.08    0.17
  -4 -11  -4   -0.18    0.15
  -4  11   4   -0.05    0.16
   4  11  -4   -0.08    0.12
  -5   0   4  115.79    3.84
   5   0  -4  123.54    3.50
   5   0  -4  114.58    3.81
   5   0   4  117.39    3.62
   5   0   4  119.72    3.80
  -5   0   4  129.62    3.49
   5   0   4  115.83    3.63
  -5   0  -4  117.86    3.76
   5  -1  -4   11.46    0.52
   5   1   4   11.91    0.43
   5  -1  -4   11.97    0.38
  -5  -1   4   11.21    0.50
  -5  -1   4   11.84    0.40
  -5   1  -4   12.01    0.47
   5   1   4   10.93    0.48
   5   1  -4   11.77    0.40
  -5  -1  -4   11.34    0.50
  -5   1   4   11.51    0.51
   5  -1   4   11.40    0.48
   5  -1   4   11.19    0.49
   5   1  -4   10.65    0.51
   5  -1   4   11.54    0.49
  -5  -1  -4   12.37    0.50
  -5   1   4   12.52    0.39
  -5  -2   4  234.83    7.01
   5   2   4  234.43    7.12
  -5  -2   4  237.89    7.56
   5  -2  -4  237.49    7.45
   5  -2  -4  241.40    6.98
  -5   2  -4  258.45    7.36
   5  -2   4  242.47    7.13
  -5  -2  -4  240.39    7.10
  -5  -2  -4  232.60    7.44
  -5   2   4  237.64    7.58
   5  -2   4  235.13    7.57
   5  -2   4  234.71    7.10
   5   2  -4  224.92    7.45
  -5   2   4  249.12    7.00
   5   2  -4  252.08    7.03
   5  -3  -4   23.78    0.76
  -5  -3   4   23.61    0.87
  -5   3  -4   22.33    0.86
  -5   3  -4   25.46    0.77
  -5  -3   4   22.41    0.78
   5   3   4   22.54    0.85
   5  -3  -4   22.50    0.88
   5  -3  -4   23.30    0.91
  -5   3   4   23.67    0.76
   5   3  -4   23.21    0.78
   5  -3   4   21.08    0.88
  -5  -3  -4   21.92    0.89
   5   3  -4   21.70    0.89
   5  -3   4   22.24    0.85
  -5  -3  -4   22.76    0.84
  -5   4  -4    0.72    0.14
  -5  -4   4    0.74    0.12
   5   4   4    0.88    0.15
   5  -4  -4    0.86    0.15
  -5  -4   4    1.02    0.14
   5  -4  -4    1.14    0.13
   5  -4  -4    0.80    0.14
   5   4  -4    0.80    0.11
  -5   4   4    0.84    0.11
   5  -4   4    0.91    0.15
  -5  -4  -4    1.03    0.16
  -5  -4  -4    0.90    0.15
   5  -4   4    0.73    0.14
   5   4  -4    0.74    0.15
  -5   5  -4   45.25    1.61
   5   5   4   46.84    1.60
   5  -5  -4   47.02    1.69
  -5  -5   4   47.23    1.55
   5  -5  -4   48.44    1.64
   5  -5  -4   49.31    1.53
  -5  -5   4   47.22    1.62
  -5  -5  -4   45.61    1.58
   5   5  -4   47.21    1.54
   5   5  -4   45.37    1.64
   5  -5   4   44.28    1.69
   5  -5   4   47.62    1.61
  -5  -5  -4   45.36    1.67
  -5   5   4   48.38    1.52
   5  -6  -4    8.89    0.44
  -5   6  -4    8.25    0.48
  -5  -6   4    8.82    0.46
   5  -6  -4    8.69    0.46
  -5  -6   4    8.75    0.44
   5  -6  -4    8.90    0.50
   5   6   4    8.92    0.48
   5  -6   4    8.92    0.51
   5   6  -4    9.45    0.48
  -5  -6  -4    8.81    0.50
   5   6  -4    8.44    0.43
  -5   6   4    9.57    0.44
   5  -6   4    9.33    0.50
  -5  -6  -4    9.28    0.49
  -5   7  -4   33.81    1.30
  -5  -7   4   34.50    1.27
   5   7   4   32.99    1.27
  -5  -7   4   34.06    1.26
   5  -7  -4   32.12    1.21
  -5  -7   4   35.44    1.27
   5  -7  -4   35.75    1.36
   5   7  -4   32.88    1.22
   5  -7   4   34.52    1.30
   5  -7   4   31.98    1.36
  -5  -7  -4   34.13    1.34
  -5  -7  -4   33.31    1.28
  -5   7   4   35.32    1.22
   5  -8  -4   21.50    0.97
   5  -8  -4   19.64    0.86
   5   8   4   20.22    0.91
  -5  -8   4   21.75    0.92
  -5  -8   4   22.65    0.90
  -5   8  -4   20.16    0.93
  -5   8   4   21.55    0.87
   5   8  -4   21.73    0.89
  -5  -8  -4   21.71    0.95
   5  -8   4   21.56    1.00
  -5  -8  -4   19.86    0.94
   5  -8   4   20.48    0.93
  -5  -9   4   11.07    0.62
  -5   9  -4   10.21    0.61
   5  -9  -4    9.99    0.61
   5   9   4    9.45    0.58
   5  -9  -4    8.77    0.54
   5   9  -4   10.51    0.57
   5  -9   4   10.91    0.64
   5  -9   4    9.73    0.64
  -5  -9  -4    9.43    0.60
  -5  -9  -4   10.21    0.60
  -5   9   4    9.64    0.55
   5 -10  -4    2.47    0.35
   5 -10  -4    3.00    0.39
   5  10   4    2.58    0.37
  -5  10  -4    3.05    0.41
  -5 -10   4    2.90    0.39
  -5  10   4    2.92    0.35
  -5 -10  -4    3.10    0.38
   5  10  -4    2.58    0.35
   5 -10   4    2.91    0.40
  -5 -10  -4    3.71    0.44
   5 -10   4    2.61    0.39
  -5  11  -4    0.09    0.21
   5 -11  -4    0.04    0.16
  -5 -11   4   -0.02    0.19
   5 -11   4    0.16    0.18
   5  11  -4   -0.09    0.15
   6   0   4    1.01    0.14
   6   0  -4    0.73    0.14
  -6   0   4    0.82    0.13
  -6   0  -4    0.97    0.13
  -6   0   4    0.92    0.08
   6   0   4    0.73    0.13
   6   0  -4    0.83    0.07
   6   0   4    0.58    0.10
   6   1   4   60.74    1.97
   6  -1  -4   60.80    2.07
  -6   1  -4   61.07    2.00
  -6  -1   4   59.15    2.06
   6   1   4   59.64    1.96
  -6  -1   4   65.69    1.84
   6  -1   4   60.07    2.04
  -6  -1  -4   58.92    2.03
  -6  -1  -4   60.53    1.96
   6  -1   4   59.42    1.95
  -6   1   4   67.39    1.84
   6  -1   4   58.59    1.96
   6   1  -4   60.83    2.08
   6   1  -4   61.75    1.85
  -6   1   4   59.91    2.07
   6  -2  -4    1.19    0.09
  -6  -2   4    1.31    0.12
   6   2   4    1.26    0.17
  -6   2  -4    1.50    0.15
   6  -2  -4    1.21    0.17
  -6  -2   4    1.30    0.16
   6  -2   4    0.95    0.15
   6   2  -4    0.90    0.16
  -6   2   4    1.03    0.16
  -6   2   4    1.24    0.10
   6  -2   4    1.06    0.16
  -6  -2  -4    1.34    0.18
  -6  -2  -4    1.29    0.17
   6   2  -4    1.48    0.12
   6  -2   4    1.18    0.16
   6  -3  -4   17.74    0.61
  -6   3  -4   19.92    0.65
   6   3   4   17.59    0.72
  -6  -3   4   18.29    0.64
   6  -3  -4   16.98    0.74
  -6  -3   4   17.87    0.72
  -6   3  -4   15.89    0.71
   6  -3   4   17.54    0.75
   6   3  -4   16.41    0.75
  -6   3   4   18.74    0.62
  -6  -3  -4   17.02    0.70
   6  -3   4   17.84    0.72
  -6  -3  -4   17.17    0.75
   6   3  -4   18.80    0.65
   6  -4  -4    2.48    0.27
  -6  -4   4    3.28    0.22
  -6   4  -4    2.79    0.28
  -6  -4   4    3.77    0.25
   6  -4  -4    3.51    0.26
   6  -4  -4    3.85    0.22
   6   4   4    3.31    0.26
   6  -4   4    3.06    0.27
  -6  -4  -4    3.15    0.25
   6   4  -4    3.24    0.21
  -6   4   4    3.44    0.21
   6   4  -4    3.17    0.27
  -6  -4  -4    3.69    0.30
   6  -4   4    3.32    0.26
  -6  -5   4   39.40    1.36
  -6   5  -4   39.78    1.44
   6  -5  -4   42.70    1.35
  -6  -5   4   40.20    1.43
   6  -5  -4   40.03    1.44
   6  -5  -4   41.18    1.52
   6   5   4   38.76    1.42
  -6   5   4   42.77    1.34
   6  -5   4   40.09    1.52
  -6  -5  -4   38.65    1.49
   6  -5   4   40.54    1.43
   6   5  -4   38.39    1.47
  -6  -5  -4   40.61    1.42
   6   5  -4   39.19    1.34
   6  -6  -4   20.66    0.77
   6  -6  -4   19.07    0.81
  -6  -6   4   19.00    0.79
   6   6   4   19.05    0.82
   6  -6  -4   19.53    0.88
  -6   6  -4   19.08    0.84
  -6  -6   4   19.46    0.79
   6  -6   4   18.59    0.88
   6   6  -4   19.41    0.85
  -6  -6  -4   18.96    0.82
  -6   6   4   19.97    0.76
   6   6  -4   18.87    0.76
   6  -6   4   19.77    0.84
  -6  -6  -4   19.27    0.87
   6   7   4    5.30    0.38
  -6  -7   4    4.19    0.34
  -6   7  -4    4.53    0.37
  -6  -7   4    4.95    0.36
   6  -7  -4    4.31    0.31
   6  -7  -4    4.97    0.40
   6   7  -4    4.20    0.31
  -6  -7  -4    4.99    0.39
   6  -7   4    5.25    0.40
  -6   7   4    4.79    0.32
   6  -7   4    4.34    0.38
  -6  -7  -4    3.64    0.38
  -6  -8   4    2.52    0.30
   6  -8  -4    2.25    0.32
   6   8   4    1.73    0.28
  -6   8  -4    1.52    0.26
   6  -8  -4    1.96    0.25
  -6  -8   4    1.28    0.24
  -6  -8  -4    1.90    0.29
   6   8  -4    1.65    0.23
  -6  -8  -4    1.70    0.29
  -6   8   4    1.91    0.25
   6  -8   4    1.36    0.28
   6  -8   4    1.59    0.27
   6   9   4    5.54    0.45
  -6  -9   4    5.71    0.46
  -6   9  -4    5.54    0.46
   6  -9  -4    5.99    0.47
   6  -9   4    6.24    0.47
  -6  -9  -4    5.16    0.44
   6  -9   4    5.53    0.48
  -6  -9  -4    5.96    0.47
   6   9  -4    6.19    0.43
  -6  10  -4   -0.07    0.15
   6  10   4    0.02    0.14
   6 -10  -4    0.12    0.17
  -6 -10   4   -0.04    0.16
   6 -10   4   -0.09    0.15
   6 -10   4    0.06    0.16
   6  10  -4    0.02    0.11
  -6 -10  -4    0.01    0.17
  -6 -10  -4    0.09    0.15
   6 -11  -4    4.90    0.54
  -6 -11   4    4.07    0.50
   6  11  -4    3.99    0.45
  -7   0   4  171.96    4.49
   7   0   4  145.60    4.60
  -7   0  -4  149.95    4.79
   7   0  -4  153.35    4.47
   7   0   4  150.16    4.82
   7   0  -4  147.66    4.85
  -7   0   4  145.18    4.88
   7   0   4  148.38    4.59
  -7   1  -4    6.92    0.35
   7   1   4    6.43    0.37
   7   1   4    6.83    0.30
   7  -1  -4    6.12    0.39
  -7  -1   4    6.74    0.37
  -7  -1   4    7.77    0.29
   7   1  -4    6.84    0.28
   7  -1   4    6.31    0.36
  -7   1   4    6.70    0.38
  -7  -1  -4    6.82    0.38
   7  -1   4    6.37    0.35
   7  -1   4    6.14    0.36
   7   1  -4    6.66    0.40
  -7  -1  -4    6.64    0.37
  -7  -2   4   20.75    0.81
  -7   2  -4   21.15    0.76
  -7  -2   4   20.45    0.70
   7   2   4   19.37    0.79
   7  -2  -4   19.53    0.83
   7   2  -4   20.68    0.70
   7  -2   4   19.01    0.78
  -7   2   4   19.97    0.83
  -7  -2  -4   19.57    0.78
   7   2  -4   19.24    0.84
   7  -2   4   19.93    0.81
   7  -2   4   19.97    0.79
  -7  -2  -4   20.78    0.84
  -7   3  -4    0.97    0.17
   7  -3  -4    0.69    0.15
   7   3   4    0.53    0.13
  -7  -3   4    0.77    0.12
  -7  -3   4    0.74    0.14
  -7   3   4    0.93    0.17
  -7  -3  -4    0.68    0.15
   7   3  -4    0.58    0.15
   7  -3   4    0.66    0.15
  -7  -3  -4    1.01    0.18
   7  -3   4    0.70    0.15
   7   3  -4    0.86    0.12
   7  -4  -4    1.07    0.19
  -7  -4   4    1.24    0.16
   7   4   4    1.40    0.20
  -7   4  -4    1.35    0.21
  -7  -4   4    1.16    0.17
   7  -4  -4    1.23    0.19
   7   4  -4    1.39    0.16
  -7  -4  -4    1.26    0.19
   7  -4   4    0.94    0.17
   7   4  -4    1.38    0.22
   7  -4   4    1.24    0.20
  -7  -5   4   52.20    1.75
  -7   5  -4   52.65    1.85
   7  -5  -4   54.01    1.95
   7  -5  -4   58.21    1.89
  -7  -5   4   55.01    1.85
   7   5   4   51.55    1.82
   7  -5   4   53.02    1.83
   7  -5   4   53.01    1.95
  -7  -5  -4   53.15    1.93
  -7  -5  -4   51.09    1.81
   7   5  -4   52.64    1.91
   7   5  -4   53.10    1.74
  -7  -6   4   29.52    1.08
   7   6   4   28.65    1.13
   7  -6  -4   30.95    1.20
  -7   6  -4   27.69    1.14
   7  -6  -4   29.22    1.21
  -7  -6  -4   29.43    1.20
   7   6  -4   29.61    1.18
  -7  -6  -4   27.15    1.11
   7  -6   4   27.11    1.20
   7  -6   4   29.32    1.14
   7   6  -4   28.06    1.05
   7  -7  -4    7.18    0.50
  -7  -7   4    7.52    0.47
  -7  -7   4    6.98    0.44
  -7   7  -4    7.08    0.48
   7   7   4    6.82    0.46
   7  -7   4    6.77    0.49
  -7  -7  -4    6.57    0.47
  -7  -7  -4    7.55    0.49
   7  -7   4    7.56    0.48
  -7  -8   4   12.89    0.67
   7   8   4   12.67    0.68
  -7   8  -4   12.24    0.68
   7  -8  -4   12.19    0.71
  -7  -8   4   12.51    0.66
   7   8  -4   12.27    0.61
   7  -8   4   11.99    0.67
  -7  -8  -4   11.07    0.68
   7  -8   4   13.02    0.74
  -7  -8  -4   12.63    0.69
   7   9   4    4.69    0.47
   7  -9  -4    6.32    0.51
  -7   9  -4    4.53    0.47
  -7  -9   4    4.79    0.46
   7  -9   4    3.50    0.43
   7   9  -4    4.42    0.37
   7  -9   4    4.35    0.49
  -7  -9  -4    5.45    0.45
  -7  -9  -4    5.26    0.51
  -7  10  -4    1.53    0.31
   7  10   4    1.64    0.30
   7 -10  -4    1.76    0.33
  -7 -10   4    1.42    0.30
   7  10  -4    1.68    0.27
  -7 -10  -4    1.43    0.32
   7 -10   4    1.39    0.29
   7 -10   4    1.39    0.32
  -7 -10  -4    1.15    0.26
   8   0  -4   15.85    0.75
   8   0   4   17.05    0.70
   8   0   4   16.30    0.68
  -8   0  -4   16.61    0.70
  -8   0   4   16.17    0.71
   8   0   4   17.36    0.66
  -8   1  -4    2.03    0.21
   8  -1  -4    2.43    0.28
  -8  -1   4    2.49    0.25
   8   1   4    2.30    0.25
  -8  -1  -4    2.52    0.26
   8   1  -4    2.47    0.28
   8  -1   4    2.70    0.26
   8  -1   4    2.26    0.22
   8  -1   4    2.34    0.25
  -8   1   4    2.43    0.26
  -8  -1  -4    2.64    0.27
  -8   2  -4   11.75    0.50
   8   2   4   12.04    0.55
   8  -2  -4   10.72    0.56
  -8  -2   4   11.24    0.54
   8  -2   4   10.89    0.53
   8   2  -4   10.75    0.58
   8  -2   4   10.87    0.54
  -8   2   4   10.69    0.55
  -8  -2  -4   11.13    0.57
   8  -2   4   11.10    0.54
  -8  -2  -4   10.49    0.52
  -8   3  -4   66.44    2.26
   8  -3  -4   71.76    2.36
   8   3   4   65.22    2.25
  -8  -3   4   70.31    2.34
  -8  -3  -4   66.09    2.36
  -8   3   4   66.06    2.39
  -8  -3  -4   68.42    2.24
   8   3  -4   67.30    2.39
   8   3  -4   73.84    2.19
   8  -3   4   68.63    2.25
   8  -3   4   69.13    2.39
  -8  -4   4    3.89    0.26
   8  -4  -4    3.67    0.30
  -8  -4   4    3.49    0.27
   8   4   4    3.61    0.34
  -8   4  -4    3.34    0.33
   8  -4  -4    3.18    0.34
   8   4  -4    2.49    0.31
   8  -4   4    2.99    0.32
  -8  -4  -4    2.95    0.33
   8  -4   4    2.60    0.29
  -8  -4  -4    3.80    0.34
   8   4  -4    3.38    0.24
   8  -5  -4    7.95    0.50
  -8  -5   4    8.48    0.43
   8  -5  -4    7.55    0.45
  -8   5  -4    7.13    0.47
   8   5   4    7.51    0.47
   8   5  -4    8.18    0.51
   8  -5   4    8.06    0.48
  -8  -5  -4    7.62    0.47
   8   5  -4    6.72    0.39
  -8  -5  -4    7.97    0.51
   8  -5   4    8.19    0.51
   8   6   4    0.10    0.12
   8  -6  -4    0.09    0.12
  -8   6  -4    0.19    0.13
  -8  -6   4    0.19    0.13
   8   6  -4    0.00    0.13
  -8  -6  -4   -0.10    0.11
   8   6  -4    0.04    0.08
  -8  -6  -4    0.00    0.12
   8  -6   4    0.10    0.12
   8  -6   4    0.02    0.11
   8  -7  -4    1.95    0.30
  -8  -7   4    1.75    0.27
   8   7   4    1.76    0.28
  -8   7  -4    2.09    0.31
  -8  -7   4    2.43    0.29
   8   7  -4    2.13    0.25
   8  -7   4    2.12    0.31
   8  -7   4    2.19    0.32
  -8  -7  -4    2.05    0.30
  -8  -7  -4    2.60    0.35
   8   8   4    2.77    0.37
  -8   8  -4    3.11    0.37
  -8  -8   4    3.33    0.37
   8  -8  -4    3.53    0.42
  -8  -8   4    2.65    0.34
   8   8  -4    3.76    0.36
   8  -8   4    3.23    0.41
   8  -8   4    3.63    0.41
  -8  -8  -4    3.32    0.39
  -8  -8  -4    2.94    0.39
  -8   9  -4    0.84    0.24
   8   9   4    0.65    0.21
  -8  -9   4    0.97    0.24
   8  -9  -4    1.08    0.27
  -8  -9   4    1.00    0.26
  -8  -9  -4    0.73    0.24
   8  -9   4    1.58    0.32
   8  -9   4    0.77    0.24
  -8  -9  -4    0.72    0.22
   8   9  -4    0.93    0.20
  -8 -10   4    2.04    0.35
  -8 -10  -4    2.36    0.39
   8  10  -4    1.88    0.29
   9   0  -4   -0.01    0.09
   9   0   4    0.04    0.08
  -9   0   4    0.14    0.10
   9   0   4    0.08    0.08
  -9   0  -4    0.08    0.09
   9   1   4    3.62    0.29
  -9  -1   4    4.15    0.30
   9  -1  -4    4.04    0.39
  -9   1  -4    3.53    0.27
   9  -1   4    3.80    0.28
   9   1  -4    3.40    0.36
  -9  -1  -4    3.91    0.31
  -9  -1  -4    3.49    0.28
   9  -1   4    3.59    0.29
  -9   1   4    3.36    0.29
   9  -1   4    4.17    0.31
  -9   2  -4    0.77    0.14
   9  -2  -4    0.31    0.14
  -9  -2   4    0.87    0.17
   9   2   4    0.58    0.15
  -9   2   4    0.94    0.19
  -9  -2  -4    0.86    0.18
   9  -2   4    0.56    0.15
   9  -2   4    0.69    0.16
  -9  -2  -4    0.74    0.18
   9  -2   4    0.65    0.16
   9   2  -4    0.70    0.18
  -9   3  -4   49.45    1.80
  -9  -3   4   54.31    1.85
   9  -3  -4   54.40    1.89
   9   3   4   49.94    1.79
  -9  -3  -4   51.77    1.78
  -9   3   4   51.21    1.90
   9   3  -4   53.81    1.93
   9  -3   4   50.86    1.88
  -9  -3  -4   52.01    1.89
   9  -3   4   50.83    1.78
   9   4   4   33.42    1.28
  -9   4  -4   32.87    1.27
   9  -4  -4   35.24    1.32
  -9  -4   4   34.43    1.28
  -9  -4  -4   32.94    1.25
  -9  -4  -4   33.16    1.35
   9  -4   4   34.11    1.35
  -9   4   4   32.32    1.35
   9  -4   4   32.14    1.25
   9   4  -4   33.13    1.36
   9  -5  -4    0.29    0.16
   9   5   4    0.45    0.16
  -9   5  -4    0.51    0.17
   9  -5  -4    0.29    0.13
  -9  -5  -4    0.35    0.15
   9  -5   4    0.30    0.14
  -9  -5  -4    0.23    0.16
   9  -5   4    0.04    0.13
   9   5  -4    0.11    0.13
   9  -6  -4    4.43    0.46
  -9   6  -4    4.25    0.42
   9   6   4    4.32    0.43
   9  -6   4    4.81    0.45
  -9  -6  -4    4.80    0.47
  -9  -6  -4    5.63    0.43
   9  -6   4    4.49    0.46
   9   7   4    6.56    0.48
  -9   7  -4    5.50    0.45
  -9  -7   4    6.35    0.49
   9  -7  -4    6.55    0.52
  -9  -7  -4    5.70    0.49
  -9  -7  -4    5.62    0.45
   9  -7   4    6.51    0.52
   9  -7   4    6.45    0.48
  -9  -8   4    2.22    0.33
   9   8   4    2.37    0.34
   9  -8  -4    2.47    0.38
  -9   8  -4    2.25    0.34
   9  -8   4    2.50    0.37
   9  -8   4    1.57    0.32
  -9  -8  -4    1.95    0.32
  -9  -8  -4    1.62    0.31
  -9   9  -4    0.06    0.19
  -9  -9   4   -0.07    0.15
   9  -9  -4    0.04    0.17
   9   9   4    0.23    0.17
   9  -9   4   -0.04    0.15
  -9  -9  -4    0.11    0.19
   9  -9   4    0.19    0.20
  -9  -9  -4    0.11    0.16
  10   0   4   31.07    1.20
 -10   0  -4   32.62    1.20
 -10   0  -4   31.67    1.22
 -10   0   4   30.44    1.22
  10   0  -4   32.08    1.30
 -10  -1   4   22.24    0.93
 -10   1  -4   22.25    0.90
  10  -1  -4   21.93    0.98
  10   1   4   22.21    0.92
  10  -1   4   21.29    0.91
  10  -1   4   23.49    0.91
 -10   1   4   22.03    0.94
 -10  -1  -4   21.39    0.94
  10  -1   4   21.30    0.89
 -10  -1  -4   21.98    0.90
  10   1  -4   22.83    1.01
 -10  -2   4   20.68    0.87
  10  -2  -4   19.65    0.91
  10   2   4   19.04    0.86
  10   2  -4   19.33    0.93
  10  -2   4   21.13    0.87
  10  -2   4   20.12    0.85
 -10   2   4   19.75    0.89
  10  -2   4   21.25    0.88
 -10  -2  -4   19.85    0.84
 -10  -2  -4   19.35    0.89
  10   3   4    0.20    0.13
  10  -3  -4    0.49    0.16
 -10  -3   4    0.41    0.15
 -10   3  -4    0.22    0.13
 -10   3   4    0.19    0.12
  10  -3   4    0.41    0.14
 -10  -3  -4    0.23    0.13
  10   3  -4    0.15    0.14
  10  -3   4    0.32    0.13
 -10  -3  -4    0.31    0.14
  10  -4  -4    0.50    0.16
 -10   4  -4    0.43    0.17
  10   4   4    0.39    0.15
  10   4  -4    0.23    0.15
 -10   4   4    0.25    0.16
  10  -4   4    0.40    0.15
 -10  -4  -4    0.30    0.15
 -10  -4  -4    0.46    0.17
  10  -4   4    0.40    0.15
  10   5   4    8.57    0.55
 -10   5  -4    8.71    0.55
 -10  -5  -4   10.04    0.62
  10  -5   4    9.17    0.59
 -10  -5  -4    9.77    0.56
  10   5  -4    9.77    0.62
  10  -5   4    9.24    0.55
  10  -6  -4    0.04    0.13
 -10   6  -4   -0.18    0.10
  10   6   4    0.14    0.14
 -10  -6  -4   -0.04    0.14
 -10  -6  -4   -0.05    0.12
  10  -6   4   -0.01    0.14
  10  -6   4    0.00    0.13
  10   7   4    2.04    0.33
 -10  -7   4    2.48    0.35
 -10   7  -4    2.16    0.32
  10  -7  -4    2.77    0.40
  10  -7   4    2.36    0.37
 -10  -7  -4    2.71    0.37
 -10  -7  -4    2.49    0.38
  10  -7   4    3.00    0.38
 -10   8  -4    0.64    0.25
 -10  -8   4    0.82    0.26
  10   8   4    0.87    0.23
  10  -8  -4    1.29    0.32
 -10  -8  -4    0.62    0.25
  10  -8   4    0.75    0.25
  10  -8   4    1.29    0.31
 -10  -8  -4    0.67    0.22
 -10  -9   4    4.23    0.50
 -11   0   4   31.02    1.26
 -11   0  -4   31.90    1.26
 -11   0  -4   30.44    1.21
  11   0   4   34.15    1.26
  11   0  -4   32.42    1.35
 -11  -1   4   22.67    0.97
 -11   1  -4   23.34    0.96
  11   1   4   22.52    0.97
  11  -1  -4   23.66    1.06
  11   1  -4   22.08    1.06
 -11  -1  -4   23.61    0.96
  11  -1   4   23.34    0.97
  11  -1   4   23.68    0.95
 -11   1   4   23.42    1.01
 -11  -1  -4   23.14    1.01
  11  -2  -4    1.40    0.25
 -11  -2   4    1.91    0.26
  11   2   4    1.33    0.24
  11   2  -4    1.60    0.28
 -11  -2  -4    0.99    0.23
 -11   2   4    1.11    0.22
  11  -2   4    1.54    0.23
 -11  -2  -4    1.57    0.25
  11  -2   4    1.87    0.25
  11   3   4    0.52    0.17
 -11   3  -4    0.60    0.17
  11  -3  -4    0.42    0.17
 -11   3   4    0.36    0.16
 -11  -3  -4    0.58    0.18
  11   3  -4    0.74    0.22
  11  -3   4    0.37    0.15
  11  -3   4    0.54    0.17
 -11  -3  -4    0.60    0.20
 -11   4  -4    3.84    0.40
  11  -4  -4    5.00    0.40
  11   4   4    4.47    0.43
  11  -4   4    4.17    0.43
 -11   4   4    3.87    0.42
 -11  -4  -4    3.85    0.38
 -11  -4  -4    2.89    0.38
  11  -4   4    3.78    0.40
  11   4  -4    3.82    0.44
  11   5   4    5.50    0.45
 -11   5  -4    5.88    0.46
 -11  -5  -4    4.94    0.42
 -11   5   4    6.50    0.50
  11   5  -4    5.99    0.50
  11  -5   4    6.95    0.48
 -11  -5  -4    6.27    0.52
  11  -5   4    5.97    0.48
  11   6   4    1.41    0.27
 -11  -6   4    1.34    0.29
 -11   6  -4    1.77    0.29
 -11  -6  -4    1.37    0.30
  11  -6   4    1.43    0.30
  11  -6   4    1.75    0.31
 -11   6   4    1.41    0.32
 -11  -6  -4    1.35    0.28
 -11   7  -4    3.19    0.40
 -11  -7   4    3.89    0.47
  11   7   4    3.97    0.45
  11  -7   4    3.86    0.44
 -11  -7  -4    3.04    0.43
  11  -7   4    3.18    0.44
 -11  -7  -4    3.69    0.44
 -11   8  -4    3.02    0.40
 -12   0  -4   29.71    1.21
  12   0   4   32.57    1.26
 -12   0  -4   32.62    1.28
 -12   0   4   30.44    1.26
  12   0  -4   31.03    1.35
 -12  -1   4   11.21    0.61
  12   1   4   11.12    0.62
 -12   1  -4   11.29    0.62
  12  -1  -4   11.15    0.68
 -12  -1  -4   10.52    0.63
  12   1  -4   13.11    0.75
 -12  -1  -4   10.87    0.60
 -12   1   4   11.54    0.64
  12  -1   4   11.89    0.62
 -12   2  -4    7.58    0.52
  12   2   4    8.20    0.52
  12  -2  -4    7.68    0.55
 -12  -2  -4    7.66    0.54
 -12   2   4    7.39    0.51
  12  -2   4    7.55    0.49
  12   2  -4    7.98    0.59
 -12  -2  -4    7.87    0.50
  12  -3  -4    2.05    0.33
 -12   3  -4    2.31    0.33
  12   3   4    1.56    0.27
  12  -3   4    2.57    0.34
  12   3  -4    2.33    0.36
 -12  -3  -4    2.38    0.32
  12  -3   4    1.90    0.28
 -12   3   4    2.32    0.33
 -12  -3  -4    2.14    0.33
 -12   4  -4    2.06    0.31
  12   4   4    1.96    0.30
 -12   4   4    1.67    0.30
  12  -4   4    1.71    0.29
  12   4  -4    2.15    0.36
  12  -4   4    2.14    0.32
 -12  -4  -4    1.74    0.28
 -12   5  -4    0.16    0.16
  12   5   4    0.13    0.13
 -12   5   4    0.28    0.18
  12  -5   4    0.06    0.15
  12  -5   4    0.14    0.17
 -12  -5  -4    0.33    0.20
 -12  -5  -4   -0.05    0.16
  12   6   4    0.71    0.22
 -12  -6   4    0.55    0.23
 -12   6  -4    0.58    0.20
 -12   6   4    0.27    0.23
  12  -6   4    0.84    0.25
  12  -6   4    0.84    0.26
 -12  -6  -4    0.34    0.21
 -12  -6  -4    0.96    0.28
 -12   7  -4    1.33    0.29
  12  -7   4    1.11    0.27
  13   0  -4    3.01    0.42
  13   0   4    3.07    0.36
 -13   0  -4    2.25    0.32
 -13   0   4    3.12    0.36
 -13   0  -4    2.66    0.33
 -13   1  -4   15.53    0.77
  13   1   4   14.81    0.76
  13  -1  -4   15.23    0.84
 -13   1   4   14.49    0.77
  13   1  -4   15.06    0.87
  13  -1   4   14.14    0.75
 -13  -1  -4   14.10    0.73
 -13  -1  -4   15.00    0.80
  13   2   4    8.46    0.54
  13  -2  -4    8.43    0.59
 -13   2  -4    8.11    0.54
 -13   2   4    6.92    0.52
  13   2  -4    8.39    0.62
 -13  -2  -4    7.25    0.54
 -13  -2  -4    8.62    0.54
 -13   3  -4    0.81    0.23
  13   3   4    0.94    0.23
 -13  -3  -4    0.78    0.22
  13  -3   4    0.53    0.19
  13   3  -4    0.56    0.23
 -13  -3  -4    1.22    0.29
 -13   3   4    1.17    0.28
  13   4   4    2.71    0.37
 -13   4  -4    3.80    0.42
  13   4  -4    3.41    0.47
  13  -4   4    2.86    0.37
 -13  -4  -4    2.86    0.36
 -13  -4  -4    2.17    0.37
 -13   4   4    3.32    0.43
 -13   5  -4    0.37    0.20
  13   5   4    0.07    0.14
 -13   5   4    0.17    0.19
  13  -5   4    0.08    0.17
 -13  -5  -4    0.14    0.16
  13  -5   4    0.30    0.18
  13  -6   4    5.60    0.62
 -14   0  -4    0.65    0.21
  14   0  -4    0.71    0.25
  14   0   4    0.45    0.18
  14  -1  -4    1.14    0.27
 -14   1  -4    0.96    0.26
  14   1   4    0.65    0.20
 -14  -1  -4    0.61    0.22
 -14  -1  -4    0.61    0.24
 -14   1   4    0.82    0.24
  14   1  -4    0.91    0.27
  14  -2  -4   11.86    0.73
  14   2   4    9.36    0.62
 -14  -2  -4    9.42    0.66
  14   2  -4    9.98    0.72
 -14  -2  -4    8.73    0.58
 -14   2   4    9.36    0.63
  14   3   4    7.50    0.54
 -14  -3  -4    6.26    0.50
 -14  -3  -4    6.73    0.65
 -14   3   4    6.84    0.56
  14   4   4    0.83    0.23
 -14  -4  -4    0.77    0.24
   0   0   5   -0.01    0.03
   0   0   5    0.06    0.04
   0   0   5    0.01    0.03
   0   0  -5   -0.02    0.04
   0  -1   5   -0.05    0.03
   0  -1   5   -0.09    0.03
   0   1  -5   -0.05    0.03
   0  -1  -5    0.02    0.05
   0  -1  -5   -0.07    0.03
   0   1   5   -0.06    0.03
   0   1  -5   -0.09    0.03
   0   1   5    0.09    0.05
   0  -2  -5  143.39    4.24
   0  -2  -5  136.78    4.50
   0  -2   5  139.93    4.26
   0   2   5  145.73    4.25
   0   2   5  153.78    4.53
   0  -2   5  140.96    4.56
   0   2  -5  142.24    4.28
   0   2  -5  146.37    4.45
   0  -3  -5    0.03    0.04
   0   3   5    0.07    0.04
   0   3  -5    0.00    0.03
   0  -3   5    0.20    0.07
   0   3   5   -0.04    0.03
   0   3  -5   -0.01    0.04
   0  -3  -5   -0.07    0.04
   0  -3   5   -0.06    0.04
   0  -4   5    0.03    0.07
   0   4   5   -0.03    0.06
   0  -4  -5    0.02    0.06
   0   4   5    0.03    0.05
   0  -4  -5    0.00    0.06
   0  -4   5    0.00    0.06
   0   4  -5    0.04    0.04
   0   4  -5    0.11    0.07
   0   5  -5    0.19    0.08
   0   5  -5    0.01    0.04
   0   5   5    0.01    0.06
   0  -5  -5    0.04    0.07
   0  -5  -5    0.08    0.07
   0  -5  -5    0.05    0.05
   0  -5   5   -0.02    0.06
   0  -5   5   -0.02    0.07
   0   6  -5  127.16    3.91
   0  -6  -5  132.61    3.89
   0  -6   5  124.79    4.15
   0   6   5  123.19    3.86
   0  -6   5  121.57    3.90
   0  -6  -5  127.99    4.08
   0  -6  -5  128.03    4.05
   0  -7   5   -0.02    0.09
   0  -7  -5    0.00    0.07
   0  -7  -5   -0.01    0.06
   0  -7   5   -0.01    0.08
   0  -7  -5   -0.04    0.07
   0   7  -5   -0.02    0.08
   0   7   5    0.09    0.08
   0   8  -5    9.11    0.52
   0   8   5    8.85    0.48
   0  -8   5    8.65    0.52
   0  -8  -5    9.53    0.52
   0  -8   5    8.08    0.51
   0  -8  -5    9.94    0.53
   0  -9   5    0.01    0.10
   0  -9   5    0.04    0.12
   0   9  -5   -0.11    0.09
   0  -9  -5   -0.01    0.11
   0  -9  -5   -0.14    0.08
   0   9   5   -0.10    0.10
   0  10   5    6.82    0.47
   0  10  -5    6.67    0.49
   0 -10   5    5.83    0.47
   0 -10  -5    7.37    0.51
   0 -10   5    6.29    0.51
   0  11  -5    0.20    0.16
   0 -11  -5   -0.15    0.14
   0 -11   5    0.00    0.13
   0 -11   5   -0.13    0.18
   0  11   5   -0.02    0.13
   1   0  -5   -0.05    0.04
   1   0   5   -0.10    0.03
   1   0   5    0.03    0.04
  -1   0   5   -0.07    0.02
  -1   0  -5   -0.02    0.04
  -1   0   5   -0.10    0.03
   1   0   5   -0.07    0.03
  -1   0   5   -0.07    0.02
  -1  -1   5    1.32    0.09
   1   1   5    1.30    0.11
  -1   1  -5    1.43    0.11
  -1  -1   5    1.43    0.12
   1   1   5    1.46    0.10
   1  -1  -5    1.39    0.08
   1  -1  -5    1.51    0.15
   1  -1   5    1.51    0.12
   1  -1   5    1.36    0.11
   1   1  -5    1.16    0.12
   1  -1   5    1.43    0.12
  -1  -1  -5    1.23    0.13
  -1   1   5    1.28    0.11
   1   1  -5    1.42    0.10
  -1  -2   5    8.44    0.38
   1  -2  -5    8.20    0.39
  -1  -2   5    8.51    0.34
   1  -2  -5    8.46    0.32
  -1   2  -5    8.96    0.34
   1   2   5    9.16    0.34
  -1   2  -5    8.26    0.36
   1   2   5    8.59    0.35
  -1   2   5    8.66    0.32
   1   2  -5    8.50    0.34
   1   2  -5    8.43    0.36
   1  -2   5    8.20    0.36
  -1   2   5    8.56    0.36
  -1  -2  -5    8.41    0.39
   1  -2   5    9.25    0.39
  -1  -3   5    2.38    0.18
   1  -3  -5    2.59    0.20
  -1  -3   5    2.96    0.18
   1   3   5    3.01    0.15
  -1   3  -5    2.78    0.14
   1  -3  -5    2.30    0.15
   1   3   5    2.91    0.18
  -1   3  -5    2.83    0.19
   1  -3   5    2.45    0.18
   1   3  -5    2.64    0.17
   1   3  -5    2.54    0.17
  -1  -3  -5    2.67    0.18
  -1  -3  -5    2.71    0.20
  -1   3   5    2.47    0.17
  -1   3   5    2.93    0.16
   1  -3   5    2.37    0.19
   1   4   5    9.99    0.42
  -1  -4   5    9.71    0.45
  -1   4  -5    9.90    0.45
   1   4   5   10.30    0.39
   1  -4  -5    9.66    0.46
  -1   4  -5    9.80    0.34
  -1  -4   5   10.19    0.43
   1  -4  -5    9.66    0.40
  -1  -4  -5    9.11    0.45
   1  -4   5    9.57    0.44
  -1  -4  -5    9.92    0.42
   1   4  -5    9.57    0.42
  -1   4   5    9.62    0.40
   1   4  -5    9.45    0.39
   1  -4   5   10.11    0.47
  -1  -5   5   28.67    1.00
   1  -5  -5   28.09    0.97
   1  -5  -5   27.74    1.04
  -1  -5   5   27.75    1.05
  -1   5  -5   28.31    1.02
   1  -5  -5   26.80    1.00
   1   5   5   27.10    0.98
  -1   5   5   27.83    0.96
  -1  -5  -5   28.08    0.99
   1  -5   5   28.02    1.01
  -1  -5  -5   27.50    1.05
   1  -5   5   28.68    1.08
   1   5  -5   28.00    1.00
   1   5  -5   28.04    0.95
   1  -6  -5   11.59    0.52
  -1  -6   5   11.33    0.53
   1  -6  -5   11.04    0.50
  -1  -6   5   11.96    0.46
   1   6   5   10.98    0.51
   1  -6  -5   11.49    0.55
  -1  -6   5   11.19    0.54
  -1   6  -5   11.45    0.54
  -1  -6  -5   12.41    0.47
   1  -6   5   10.09    0.53
  -1   6   5   10.74    0.49
   1   6  -5   10.46    0.52
  -1  -6  -5   11.08    0.52
   1  -6   5   11.23    0.56
  -1  -6  -5   11.56    0.56
   1  -7  -5    5.12    0.34
   1   7   5    4.48    0.32
  -1   7  -5    4.95    0.36
  -1  -7   5    4.74    0.34
   1  -7  -5    4.70    0.33
  -1  -7   5    4.20    0.34
   1  -7  -5    4.65    0.30
   1  -7   5    4.85    0.35
  -1  -7  -5    4.48    0.33
  -1  -7  -5    5.10    0.36
   1  -7   5    4.76    0.36
   1   7  -5    4.58    0.34
  -1   7   5    5.36    0.32
  -1   8  -5    7.91    0.50
   1  -8  -5   10.29    0.50
   1   8   5    9.85    0.51
  -1  -8   5    8.82    0.52
   1  -8  -5   10.21    0.53
   1  -8  -5    8.98    0.51
  -1  -8   5    9.46    0.53
   1  -8   5    9.43    0.55
  -1  -8  -5    8.97    0.53
  -1  -8  -5    9.29    0.53
  -1   8   5    8.93    0.48
   1   8  -5    9.19    0.53
   1  -8   5    9.91    0.55
   1   9   5    0.55    0.16
   1  -9  -5    0.37    0.15
  -1   9  -5    0.68    0.19
  -1  -9   5    0.47    0.20
  -1  -9   5    0.38    0.14
  -1  -9  -5    0.32    0.16
   1   9  -5    0.50    0.17
   1  -9   5    0.28    0.18
  -1   9   5    0.40    0.15
  -1  -9  -5    0.39    0.15
   1  -9   5    0.49    0.17
  -1  10  -5    0.82    0.21
   1 -10  -5    0.43    0.17
  -1 -10   5    0.51    0.21
   1  10   5    0.51    0.18
  -1 -10   5    0.66    0.18
   1 -10   5    0.31    0.17
   1 -10   5    0.53    0.20
  -1  10   5    0.54    0.19
  -1 -10  -5    1.06    0.25
   1  10  -5    0.77    0.22
   1 -11  -5    2.79    0.38
  -1 -11   5    2.17    0.38
   1  11   5    2.59    0.37
  -1  11  -5    3.02    0.40
  -1  11   5    2.85    0.36
   1 -11   5    2.04    0.36
  -1 -11  -5    1.99    0.35
   1  11  -5    2.92    0.39
   1 -11   5    3.24    0.40
   1 -12   5    1.94    0.35
   2   0   5    0.05    0.04
   2   0   5    0.10    0.04
   2   0  -5   -0.04    0.04
  -2   0   5   -0.01    0.04
  -2   0   5    0.03    0.02
  -2   0  -5   -0.02    0.04
   2   0   5   -0.03    0.04
   2  -1  -5  159.68    4.55
  -2   1  -5  156.49    4.83
   2   1   5  158.37    4.90
  -2  -1   5  156.09    4.97
   2   1   5  155.93    4.65
  -2  -1   5  162.32    4.57
   2  -1  -5  153.66    4.89
   2  -1   5  155.07    4.95
  -2   1   5  157.07    4.96
   2   1  -5  157.76    4.88
  -2  -1  -5  154.72    4.64
   2  -1   5  156.11    4.66
   2  -1   5  153.46    4.64
   2   1  -5  158.51    4.58
  -2  -1  -5  153.51    4.87
  -2   2  -5    0.56    0.10
  -2   2  -5    0.59    0.07
   2  -2  -5    0.55    0.06
  -2  -2   5    0.59    0.08
   2   2   5    0.56    0.09
   2  -2  -5    0.48    0.10
  -2  -2   5    0.56    0.10
   2  -2   5    0.44    0.09
   2   2  -5    0.40    0.06
   2   2  -5    0.54    0.09
  -2  -2  -5    0.46    0.08
  -2  -2  -5    0.52    0.10
   2  -2   5    0.64    0.10
  -2   2   5    0.57    0.06
  -2   2   5    0.62    0.10
  -2  -3   5   58.63    1.97
   2  -3  -5   56.49    1.79
   2   3   5   62.29    1.88
  -2   3  -5   57.27    1.88
   2  -3  -5   59.79    1.97
  -2   3  -5   64.79    1.84
   2   3   5   57.96    1.85
  -2  -3   5   60.58    1.83
   2   3  -5   58.33    1.92
  -2  -3  -5   58.64    1.96
   2  -3   5   60.66    1.99
   2   3  -5   57.22    1.82
  -2   3   5   58.49    1.80
  -2  -3  -5   56.35    1.84
   2  -3   5   58.29    1.87
  -2   3   5   57.81    1.96
   2  -4  -5   14.85    0.56
  -2   4  -5   15.18    0.62
  -2  -4   5   14.96    0.58
   2  -4  -5   15.43    0.64
  -2  -4   5   15.43    0.63
   2   4   5   15.09    0.59
   2   4   5   16.88    0.53
   2  -4   5   15.22    0.61
   2   4  -5   14.86    0.58
  -2   4   5   14.50    0.55
  -2  -4  -5   14.54    0.63
   2   4  -5   14.01    0.58
  -2  -4  -5   15.71    0.60
   2  -4   5   14.67    0.64
   2   5   5   25.39    0.92
   2  -5  -5   24.86    0.95
  -2  -5   5   24.52    0.96
   2  -5  -5   25.17    0.89
   2   5   5   28.23    0.86
  -2  -5   5   24.54    0.91
  -2   5  -5   24.69    0.95
   2  -5  -5   23.58    0.95
  -2   5   5   24.76    0.87
  -2  -5  -5   26.13    0.93
   2   5  -5   25.50    0.91
   2  -5   5   24.88    0.94
  -2  -5  -5   24.58    0.97
   2  -5   5   24.47    0.99
   2   5  -5   25.71    0.90
  -2  -6   5    6.38    0.37
   2  -6  -5    6.28    0.35
  -2   6  -5    6.47    0.39
   2  -6  -5    6.39    0.36
  -2  -6   5    6.16    0.37
   2  -6  -5    6.13    0.37
   2   6   5    6.14    0.36
   2  -6   5    5.49    0.38
  -2  -6  -5    6.29    0.37
  -2   6   5    6.51    0.34
   2  -6   5    5.50    0.36
  -2  -6  -5    6.95    0.41
   2   6  -5    6.40    0.36
   2   7   5    0.58    0.14
   2  -7  -5    0.61    0.13
   2  -7  -5    0.61    0.14
  -2  -7   5    0.89    0.17
  -2   7  -5    0.62    0.16
  -2  -7   5    0.87    0.18
   2  -7  -5    0.80    0.16
  -2  -7  -5    0.88    0.18
   2  -7   5    0.70    0.16
   2   7  -5    0.85    0.16
   2  -7   5    0.51    0.14
  -2   7   5    0.82    0.15
  -2  -7  -5    0.76    0.17
   2   8   5   34.88    1.32
  -2  -8   5   34.14    1.37
   2  -8  -5   36.44    1.36
  -2  -8   5   35.83    1.36
   2  -8  -5   38.74    1.37
   2  -8  -5   36.52    1.33
  -2   8  -5   36.57    1.38
   2  -8   5   35.96    1.38
   2   8  -5   36.32    1.34
  -2  -8  -5   35.41    1.36
  -2   8   5   33.93    1.29
   2  -8   5   34.58    1.42
  -2  -8  -5   37.93    1.41
   2   9   5    9.93    0.56
  -2  -9   5    9.54    0.59
  -2   9  -5    9.89    0.59
  -2  -9   5    9.79    0.56
   2  -9  -5   10.15    0.57
  -2   9   5   10.19    0.55
   2   9  -5   10.64    0.59
  -2  -9  -5   10.06    0.59
   2  -9   5   10.05    0.61
  -2  -9  -5   10.46    0.60
   2  -9   5   10.10    0.61
   2 -10  -5    0.38    0.17
   2  10   5    0.21    0.17
  -2  10  -5    0.19    0.16
  -2 -10   5    0.53    0.17
  -2 -10   5    0.26    0.20
   2 -10   5    0.59    0.21
  -2  10   5    0.27    0.15
   2 -10   5    0.29    0.18
   2  10  -5   -0.13    0.13
  -2 -10  -5    0.29    0.16
  -2 -10  -5    0.45    0.19
  -2  11  -5    7.05    0.56
   2 -11  -5    7.51    0.55
  -2 -11   5    7.36    0.58
   2  11   5    7.22    0.54
   2 -11   5    7.01    0.56
  -2  11   5    7.40    0.51
  -2 -11  -5    7.32    0.56
   2 -11   5    7.41    0.57
   2  11  -5    7.21    0.54
   3   0   5   -0.04    0.04
   3   0  -5   -0.01    0.05
   3   0   5   -0.01    0.03
   3   0   5   -0.06    0.03
  -3   0   5    0.06    0.05
  -3   0  -5    0.02    0.05
   3   1   5    4.57    0.25
   3   1   5    5.18    0.22
   3  -1  -5    4.57    0.28
  -3   1  -5    5.06    0.23
  -3  -1   5    5.38    0.19
  -3  -1   5    5.01    0.27
   3  -1   5    4.32    0.25
  -3  -1  -5    5.00    0.26
   3  -1   5    4.69    0.25
   3   1  -5    5.12    0.18
   3  -1   5    4.67    0.25
  -3  -1  -5    4.96    0.27
   3   1  -5    5.10    0.28
  -3   1   5    4.74    0.27
  -3  -2   5   43.18    1.54
   3   2   5   43.83    1.46
  -3   2  -5   45.30    1.44
  -3   2  -5   45.81    1.48
   3  -2  -5   46.48    1.36
  -3  -2   5   45.48    1.39
   3  -2  -5   44.17    1.54
   3   2   5   47.87    1.44
   3  -2   5   43.06    1.45
  -3  -2  -5   46.81    1.45
  -3  -2  -5   44.56    1.53
  -3   2   5   45.29    1.54
  -3   2   5   47.37    1.36
   3   2  -5   43.47    1.52
   3  -2   5   44.56    1.54
   3   2  -5   43.67    1.38
  -3  -3   5   67.34    2.25
  -3   3  -5   69.80    2.16
  -3   3  -5   72.76    2.10
   3   3   5   66.95    2.13
   3   3   5   74.43    2.11
  -3  -3   5   66.34    2.07
   3  -3  -5   68.40    2.24
   3  -3  -5   66.92    2.04
   3   3  -5   66.38    2.07
  -3   3   5   66.05    2.25
  -3  -3  -5   65.85    2.24
  -3   3   5   70.26    2.05
   3   3  -5   65.23    2.21
   3  -3   5   65.34    2.13
  -3  -3  -5   63.45    2.11
   3  -3   5   66.65    2.27
   3  -4  -5    0.83    0.14
  -3   4  -5    0.41    0.11
  -3  -4   5    0.61    0.11
   3  -4  -5    0.41    0.08
   3   4   5    0.56    0.11
  -3  -4   5    0.60    0.11
   3  -4  -5    0.44    0.11
  -3  -4  -5    0.64    0.14
   3  -4   5    0.59    0.13
   3   4  -5    0.55    0.10
  -3  -4  -5    0.64    0.12
   3  -4   5    0.34    0.11
  -3   4   5    0.38    0.08
   3  -5  -5   11.79    0.56
  -3  -5   5   13.15    0.54
  -3   5  -5   12.45    0.57
  -3  -5   5   13.36    0.57
   3  -5  -5   13.01    0.51
   3  -5  -5   12.72    0.57
   3   5   5   13.05    0.56
   3   5  -5   12.74    0.53
   3  -5   5   12.43    0.60
  -3  -5  -5   12.77    0.56
   3  -5   5   12.52    0.57
   3   5  -5   12.16    0.54
  -3  -5  -5   12.20    0.58
  -3   5   5   12.09    0.50
   3   6   5    2.36    0.25
   3  -6  -5    2.61    0.22
   3  -6  -5    2.76    0.24
  -3  -6   5    2.67    0.23
   3  -6  -5    2.79    0.24
  -3  -6   5    2.91    0.27
  -3   6  -5    2.87    0.29
   3  -6   5    2.57    0.28
  -3  -6  -5    2.87    0.29
   3   6  -5    2.66    0.21
   3   6  -5    2.74    0.22
   3  -6   5    2.07    0.25
  -3   6   5    2.89    0.22
  -3  -6  -5    3.20    0.30
  -3  -7   5    0.75    0.17
   3   7   5    0.69    0.16
  -3  -7   5    0.73    0.13
   3  -7  -5    0.70    0.15
   3  -7  -5    0.90    0.17
  -3  -7   5    0.90    0.16
   3  -7  -5    0.71    0.15
  -3   7  -5    0.93    0.19
  -3   7   5    0.70    0.14
   3  -7   5    0.61    0.17
   3  -7   5    0.78    0.18
  -3  -7  -5    0.75    0.17
   3   7  -5    0.76    0.15
  -3  -7  -5    0.80    0.17
   3  -8  -5    7.46    0.45
   3  -8  -5    6.89    0.43
  -3  -8   5    6.59    0.45
   3  -8  -5    7.36    0.43
  -3   8  -5    6.50    0.46
   3   8   5    7.11    0.45
  -3  -8   5    7.40    0.45
   3  -8   5    6.65    0.47
   3   8  -5    7.95    0.46
  -3   8   5    7.44    0.43
   3  -8   5    7.45    0.49
  -3  -8  -5    6.95    0.46
  -3  -8  -5    7.32    0.48
  -3  -9   5    4.31    0.36
  -3   9  -5    4.36    0.44
   3  -9  -5    5.16    0.39
   3  -9  -5    5.27    0.38
   3   9   5    4.79    0.39
  -3  -9   5    3.68    0.40
   3  -9   5    4.33    0.45
   3  -9   5    4.54    0.47
  -3   9   5    4.93    0.37
  -3  -9  -5    5.39    0.43
  -3  -9  -5    4.88    0.40
   3   9  -5    4.02    0.41
   3 -10  -5   15.36    0.78
  -3  10  -5   14.98    0.81
  -3 -10   5   13.77    0.78
   3  10   5   14.68    0.77
   3  10  -5   15.33    0.78
  -3 -10  -5   14.10    0.78
   3 -10   5   14.92    0.82
  -3  10   5   15.13    0.75
   3 -10   5   15.30    0.83
  -3 -10  -5   16.36    0.83
  -3 -11   5    3.94    0.47
   3 -11  -5    3.91    0.45
   3  11   5    3.77    0.44
  -3  11  -5    3.44    0.44
  -3  11   5    5.10    0.48
   3 -11   5    2.93    0.42
   3  11  -5    3.73    0.43
  -3 -11  -5    2.80    0.41
   3 -11   5    3.59    0.44
  -4   0  -5    0.00    0.04
   4   0   5   -0.02    0.05
   4   0   5   -0.04    0.05
   4   0   5    0.00    0.04
  -4   0   5    0.09    0.06
   4   0  -5    0.00    0.05
  -4   1  -5    1.11    0.12
  -4  -1   5    1.03    0.14
  -4  -1   5    1.06    0.07
   4   1   5    0.96    0.13
   4   1   5    1.01    0.09
   4  -1  -5    1.22    0.16
   4   1  -5    0.85    0.13
  -4   1   5    1.32    0.15
   4  -1   5    1.42    0.16
  -4  -1  -5    1.05    0.13
   4   1  -5    1.21    0.07
   4  -1   5    1.08    0.14
   4  -1   5    1.08    0.13
  -4  -2   5  157.43    4.59
  -4  -2   5  149.05    4.98
   4  -2  -5  154.05    4.93
  -4   2  -5  159.40    4.81
   4   2   5  164.48    4.85
   4   2   5  153.89    4.70
   4  -2  -5  165.52    4.56
   4  -2   5  152.91    4.68
   4  -2   5  156.63    4.99
  -4   2   5  159.26    4.56
   4   2  -5  160.94    4.59
   4   2  -5  151.91    4.91
  -4  -2  -5  155.82    4.68
  -4  -2  -5  151.22    4.91
   4  -2   5  152.22    4.70
  -4   2   5  151.54    4.99
   4   3   5    1.48    0.17
  -4   3  -5    1.68    0.10
   4  -3  -5    1.81    0.12
   4  -3  -5    1.71    0.19
  -4  -3   5    1.56    0.13
  -4   3  -5    1.54    0.18
  -4  -3   5    1.61    0.18
   4   3  -5    1.64    0.13
   4  -3   5    1.37    0.18
   4  -3   5    1.47    0.17
  -4  -3  -5    1.38    0.18
   4   3  -5    1.42    0.17
  -4  -3  -5    1.82    0.19
  -4   3   5    1.53    0.18
  -4   3   5    1.90    0.11
   4  -4  -5   14.48    0.51
   4   4   5   13.41    0.57
  -4  -4   5   12.26    0.51
  -4  -4   5   13.19    0.57
   4  -4  -5   14.00    0.60
   4  -4  -5   12.58    0.58
  -4   4  -5   13.22    0.59
  -4   4   5   12.74    0.48
  -4  -4  -5   12.68    0.60
   4   4  -5   13.10    0.58
   4   4  -5   12.82    0.51
   4  -4   5   13.64    0.61
  -4  -4  -5   13.64    0.57
   4  -4   5   13.27    0.58
   4  -5  -5   14.88    0.64
   4  -5  -5   14.78    0.57
   4  -5  -5   14.14    0.64
  -4   5  -5   14.89    0.65
  -4  -5   5   14.79    0.59
   4   5   5   14.56    0.63
  -4  -5   5   13.08    0.61
   4  -5   5   14.19    0.64
   4   5  -5   14.89    0.63
   4   5  -5   14.89    0.59
  -4  -5  -5   14.34    0.66
  -4   5   5   13.72    0.55
   4  -5   5   14.72    0.68
  -4  -5  -5   14.27    0.62
  -4  -6   5    1.29    0.19
   4  -6  -5    1.14    0.16
   4   6   5    1.03    0.18
  -4   6  -5    1.62    0.23
  -4  -6   5    1.32    0.19
   4  -6  -5    1.52    0.21
   4  -6  -5    1.27    0.19
   4   6  -5    1.53    0.19
  -4  -6  -5    1.49    0.21
  -4   6   5    1.38    0.16
   4  -6   5    1.25    0.20
  -4  -6  -5    1.13    0.21
   4  -6   5    1.52    0.23
   4   6  -5    1.78    0.21
  -4   7  -5   -0.13    0.08
   4   7   5   -0.12    0.07
   4  -7  -5    0.02    0.07
  -4  -7   5    0.05    0.09
   4  -7  -5    0.02    0.11
  -4  -7   5    0.03    0.07
  -4  -7   5    0.01    0.10
   4  -7  -5   -0.04    0.07
  -4  -7  -5    0.00    0.10
   4  -7   5    0.03    0.10
  -4   7   5    0.00    0.09
  -4  -7  -5    0.06    0.11
   4   7  -5    0.01    0.09
   4  -7   5    0.01    0.12
  -4  -8   5    0.35    0.13
  -4  -8   5   -0.02    0.12
   4   8   5    0.28    0.13
   4  -8  -5    0.19    0.14
  -4   8  -5    0.22    0.14
   4  -8  -5    0.17    0.11
  -4   8   5    0.23    0.11
  -4  -8  -5    0.17    0.13
   4  -8   5    0.40    0.16
   4  -8   5    0.25    0.15
   4   8  -5    0.21    0.12
  -4  -8  -5    0.43    0.17
   4   9   5   14.65    0.75
  -4   9  -5   15.15    0.79
  -4  -9   5   14.36    0.75
   4  -9  -5   15.23    0.72
   4  -9  -5   15.13    0.76
  -4   9   5   15.04    0.70
  -4  -9  -5   13.04    0.74
  -4  -9  -5   14.84    0.77
   4   9  -5   14.95    0.72
   4  -9   5   14.88    0.77
   4  -9   5   14.35    0.79
   4 -10  -5    5.23    0.47
   4 -10  -5    5.98    0.45
   4  10   5    4.92    0.48
  -4  10  -5    4.88    0.49
  -4 -10   5    4.93    0.50
  -4  10   5    4.94    0.40
   4  10  -5    4.63    0.45
  -4 -10  -5    5.56    0.54
   4 -10   5    4.93    0.51
  -4 -10  -5    5.29    0.52
   4 -10   5    4.35    0.48
  -4  11  -5    4.39    0.50
   4  11   5    5.23    0.53
  -4 -11   5    4.43    0.50
   4 -11   5    4.76    0.53
  -4 -11  -5    4.69    0.52
   4 -11   5    4.93    0.55
   4  11  -5    4.58    0.49
   5   0   5    0.04    0.06
  -5   0   5   -0.04    0.05
   5   0   5   -0.02    0.06
   5   0  -5    0.17    0.08
   5   0   5   -0.01    0.04
  -5   0  -5    0.06    0.06
  -5  -1   5   63.17    1.83
  -5  -1   5   60.48    2.08
   5  -1  -5   60.72    2.08
   5   1   5   65.00    1.99
   5   1   5   61.35    1.98
  -5   1  -5   63.76    2.00
   5   1  -5   59.09    2.07
   5  -1   5   62.12    1.97
   5   1  -5   63.44    1.83
  -5   1   5   59.42    2.08
   5  -1   5   61.33    1.98
   5  -1   5   61.44    2.05
  -5  -1  -5   59.45    2.04
  -5  -1  -5   61.44    1.97
  -5  -2   5    1.08    0.10
   5   2   5    1.02    0.06
   5  -2  -5    0.99    0.07
   5  -2  -5    0.95    0.15
   5   2   5    0.77    0.13
  -5   2  -5    1.08    0.12
  -5  -2   5    1.08    0.15
   5   2  -5    1.13    0.09
  -5  -2  -5    1.02    0.15
  -5  -2  -5    0.75    0.13
   5  -2   5    1.25    0.17
   5  -2   5    1.09    0.15
  -5   2   5    1.03    0.07
  -5   2   5    0.89    0.14
   5  -2   5    0.88    0.14
   5   2  -5    0.83    0.15
  -5  -3   5    8.50    0.36
   5   3   5    8.37    0.43
  -5   3  -5    9.74    0.34
   5  -3  -5    9.13    0.34
   5  -3  -5    8.40    0.44
  -5   3  -5    9.46    0.46
  -5  -3   5    8.38    0.42
   5   3  -5    8.41    0.44
  -5  -3  -5    8.21    0.44
  -5   3   5    8.72    0.45
   5   3  -5    8.67    0.35
  -5  -3  -5    8.57    0.42
   5  -3   5    8.31    0.43
  -5   3   5    8.52    0.33
   5   4   5    7.69    0.42
   5  -4  -5    8.80    0.36
  -5  -4   5    8.65    0.43
  -5   4  -5    8.50    0.45
   5  -4  -5    8.71    0.45
  -5  -4   5    8.67    0.38
   5  -4   5    9.11    0.45
   5   4  -5    9.05    0.46
   5  -4   5    7.74    0.45
  -5  -4  -5    8.22    0.46
  -5   4   5    8.72    0.35
  -5  -4  -5    8.97    0.44
   5   4  -5    8.08    0.37
  -5  -5   5    0.04    0.07
   5  -5  -5   -0.04    0.07
   5  -5  -5    0.07    0.10
  -5   5  -5    0.05    0.09
  -5  -5   5    0.05    0.07
   5  -5  -5    0.05    0.06
   5   5   5    0.09    0.09
  -5  -5  -5    0.06    0.08
   5  -5   5    0.03    0.08
  -5  -5  -5   -0.06    0.08
   5   5  -5    0.02    0.05
   5  -5   5    0.11    0.10
   5   5  -5    0.08    0.09
  -5   5   5    0.10    0.07
   5  -6  -5   39.81    1.33
   5  -6  -5   39.59    1.43
  -5  -6   5   40.29    1.36
  -5   6  -5   37.57    1.42
  -5  -6   5   40.25    1.42
   5   6   5   38.08    1.40
   5  -6  -5   39.33    1.48
   5   6  -5   38.96    1.43
  -5   6   5   38.51    1.31
   5  -6   5   40.45    1.43
  -5  -6  -5   38.95    1.40
   5  -6   5   39.17    1.51
  -5  -6  -5   37.31    1.46
   5   6  -5   38.00    1.34
  -5  -7   5    3.86    0.31
   5  -7  -5    3.57    0.27
  -5  -7   5    3.73    0.29
   5  -7  -5    4.08    0.34
   5  -7  -5    3.91    0.30
  -5   7  -5    2.96    0.34
   5   7   5    3.90    0.37
  -5  -7   5    3.64    0.29
  -5  -7  -5    3.27    0.35
  -5   7   5    3.52    0.27
  -5  -7  -5    3.39    0.36
   5   7  -5    3.31    0.27
   5  -7   5    3.90    0.39
   5  -7   5    4.14    0.39
   5   8   5    5.26    0.41
  -5   8  -5    6.03    0.44
  -5  -8   5    5.42    0.40
   5  -8  -5    5.44    0.43
   5  -8  -5    5.31    0.36
  -5  -8  -5    5.78    0.43
  -5  -8  -5    5.09    0.41
  -5   8   5    5.79    0.37
   5   8  -5    5.89    0.38
   5  -8   5    5.52    0.44
   5  -8   5    5.66    0.44
  -5  -9   5    3.20    0.37
  -5   9  -5    3.81    0.41
   5   9   5    3.42    0.39
   5  -9  -5    4.00    0.42
   5   9  -5    3.18    0.34
   5  -9   5    3.27    0.41
   5  -9   5    3.42    0.40
  -5  -9  -5    3.29    0.40
  -5  -9  -5    3.66    0.42
  -5  10  -5    4.05    0.46
   5 -10  -5    4.33    0.46
  -5 -10   5    4.00    0.44
   5  10   5    3.86    0.45
  -5 -10  -5    3.91    0.44
   5 -10   5    4.26    0.49
   5 -10   5    4.90    0.51
  -5 -10  -5    4.03    0.46
   5  10  -5    4.00    0.42
  -5 -11   5    1.59    0.35
   5  11  -5    1.11    0.26
   6   0   5    0.06    0.07
   6   0  -5   -0.05    0.05
  -6   0   5   -0.03    0.07
  -6   0  -5   -0.06    0.06
   6   0   5    0.03    0.07
   6   1   5   43.63    1.39
  -6  -1   5   40.35    1.48
   6  -1  -5   42.76    1.51
  -6  -1   5   42.60    1.28
   6   1   5   40.21    1.42
  -6   1  -5   43.60    1.43
   6   1  -5   42.16    1.51
  -6  -1  -5   41.08    1.42
   6  -1   5   42.15    1.46
  -6   1   5   40.98    1.49
   6   1  -5   41.52    1.27
   6  -1   5   42.89    1.42
   6  -1   5   41.08    1.42
  -6  -1  -5   42.60    1.47
   6   2   5    8.67    0.45
  -6  -2   5    8.52    0.45
   6  -2  -5    9.10    0.48
  -6   2  -5   10.15    0.41
  -6  -2   5    9.44    0.36
  -6  -2  -5    9.08    0.45
  -6  -2  -5    9.76    0.48
   6   2  -5    9.14    0.49
   6   2  -5    9.96    0.36
   6  -2   5    9.68    0.46
   6  -2   5    9.52    0.46
  -6   2   5    9.13    0.47
   6  -2   5    9.71    0.46
  -6  -3   5    0.29    0.08
  -6  -3   5    0.44    0.12
  -6   3  -5    0.45    0.12
   6  -3  -5    0.50    0.13
   6   3   5    0.32    0.10
   6  -3   5    0.31    0.11
  -6   3   5    0.33    0.11
  -6  -3  -5    0.39    0.13
   6  -3   5    0.41    0.11
  -6  -3  -5    0.18    0.09
   6   3  -5    0.32    0.08
   6   3  -5    0.32    0.12
   6  -4  -5   46.85    1.66
  -6   4  -5   44.28    1.61
   6   4   5   45.45    1.61
  -6  -4   5   45.66    1.51
  -6  -4   5   46.73    1.65
   6   4  -5   49.55    1.51
   6  -4   5   46.74    1.70
  -6  -4  -5   48.59    1.60
   6  -4   5   47.00    1.61
  -6  -4  -5   46.81    1.69
   6   4  -5   46.14    1.67
   6  -5  -5   11.15    0.58
  -6   5  -5   11.46    0.58
   6   5   5   11.16    0.55
  -6  -5   5   11.57    0.53
  -6  -5   5   10.37    0.48
   6  -5  -5   10.81    0.55
   6   5  -5   11.56    0.48
   6   5  -5   10.16    0.55
   6  -5   5   10.82    0.55
  -6  -5  -5   10.52    0.54
  -6  -5  -5   10.14    0.56
   6  -5   5   11.19    0.59
   6  -6  -5    0.00    0.10
  -6  -6   5    0.10    0.09
   6   6   5    0.05    0.10
  -6   6  -5    0.23    0.13
   6  -6  -5    0.00    0.08
  -6  -6   5    0.05    0.10
  -6  -6  -5    0.08    0.12
   6  -6   5    0.00    0.10
  -6  -6  -5    0.09    0.12
   6   6  -5    0.18    0.12
   6  -6   5    0.21    0.13
   6   6  -5    0.25    0.09
  -6  -7   5    0.73    0.16
   6  -7  -5    0.72    0.19
  -6  -7   5    0.48    0.15
  -6   7  -5    0.77    0.20
   6   7   5    0.84    0.19
  -6  -7   5    0.83    0.17
   6  -7   5    0.62    0.18
  -6  -7  -5    0.62    0.19
  -6  -7  -5    0.95    0.21
   6   7  -5    0.72    0.15
   6  -7   5    0.83    0.20
  -6   8  -5    0.44    0.17
  -6  -8   5    0.41    0.15
   6   8   5    0.78    0.21
   6  -8  -5    0.46    0.18
  -6  -8   5    0.38    0.17
   6  -8   5    0.57    0.19
   6  -8   5    0.36    0.16
  -6  -8  -5    0.38    0.18
  -6  -8  -5    0.26    0.16
   6   8  -5    0.31    0.13
   6   9   5    0.32    0.17
  -6  -9   5    0.17    0.15
   6  -9  -5    0.24    0.16
  -6   9  -5    0.14    0.16
   6  -9   5    0.29    0.16
  -6  -9  -5    0.17    0.14
   6  -9   5    0.31    0.19
   6   9  -5    0.16    0.12
  -6  -9  -5    0.19    0.17
   6  10   5    4.68    0.49
  -6 -10   5    4.45    0.48
  -6  10  -5    3.75    0.45
   6 -10  -5    4.31    0.49
   6  10  -5    4.46    0.45
  -6 -10  -5    4.32    0.47
  -6 -10  -5    3.78    0.47
   6 -10   5    4.89    0.54
   6 -10   5    3.97    0.48
  -6 -11   5    6.33    0.68
   6  11  -5    5.64    0.56
   7   0   5   -0.04    0.06
   7   0   5    0.00    0.05
  -7   0  -5   -0.05    0.06
  -7   0   5   -0.02    0.07
   7   0   5    0.01    0.06
   7   0  -5   -0.01    0.07
   7   1   5   26.77    1.01
   7  -1  -5   26.27    1.06
  -7  -1   5   27.08    1.04
  -7   1  -5   27.55    0.99
   7   1   5   28.21    0.95
   7  -1   5   27.58    1.01
  -7  -1  -5   28.26    1.01
  -7  -1  -5   25.83    1.02
   7  -1   5   26.36    1.00
   7  -1   5   27.72    1.00
  -7   1   5   24.53    1.03
   7   1  -5   26.76    1.08
   7   2   5    1.05    0.17
   7  -2  -5    1.18    0.19
  -7   2  -5    1.45    0.16
  -7  -2   5    0.90    0.15
  -7   2   5    1.21    0.19
   7  -2   5    1.02    0.17
   7  -2   5    1.18    0.17
  -7  -2  -5    1.28    0.19
   7  -2   5    1.05    0.17
   7   2  -5    0.97    0.19
  -7  -2  -5    1.30    0.19
   7  -3  -5    0.80    0.16
   7   3   5    0.78    0.15
  -7  -3   5    0.78    0.15
  -7   3  -5    0.85    0.17
  -7   3   5    0.91    0.17
   7   3  -5    1.08    0.13
  -7  -3  -5    0.81    0.16
  -7  -3  -5    0.81    0.16
   7  -3   5    1.14    0.18
   7   3  -5    0.78    0.17
   7  -3   5    1.03    0.18
  -7  -4   5   26.02    0.93
   7   4   5   26.16    1.03
  -7  -4   5   25.97    1.03
   7  -4  -5   26.15    1.05
  -7   4  -5   25.65    1.04
   7  -4   5   27.39    1.09
   7  -4   5   27.35    1.04
  -7   4   5   26.37    1.09
   7   4  -5   27.68    0.93
  -7  -4  -5   25.61    1.01
  -7  -4  -5   26.93    1.08
   7   4  -5   26.31    1.08
   7  -5  -5    1.49    0.24
   7  -5  -5    1.91    0.24
  -7   5  -5    2.21    0.28
  -7  -5   5    2.12    0.23
  -7  -5   5    1.63    0.20
   7   5   5    1.89    0.26
   7  -5   5    1.58    0.24
   7   5  -5    1.78    0.25
   7  -5   5    1.93    0.26
  -7  -5  -5    1.74    0.25
  -7  -5  -5    1.42    0.23
   7   5  -5    1.80    0.19
   7   6   5    6.98    0.46
   7  -6  -5    7.64    0.45
  -7  -6   5    7.80    0.43
  -7   6  -5    7.55    0.49
  -7  -6   5    8.59    0.44
   7  -6  -5    7.47    0.50
   7  -6   5    7.88    0.51
  -7  -6  -5    6.11    0.46
   7   6  -5    7.84    0.49
  -7  -6  -5    7.49    0.47
   7  -6   5    7.34    0.47
   7   7   5    0.23    0.13
  -7   7  -5    0.42    0.17
   7  -7  -5    0.34    0.17
  -7  -7   5    0.39    0.15
  -7  -7  -5    0.44    0.17
   7   7  -5    0.54    0.14
   7  -7   5    0.19    0.13
  -7  -7  -5    0.08    0.13
   7  -7   5    0.33    0.17
   7  -8  -5   15.79    0.82
  -7  -8   5   16.21    0.75
   7   8   5   15.85    0.79
  -7   8  -5   14.41    0.77
  -7  -8   5   14.03    0.74
  -7  -8  -5   15.22    0.78
   7  -8   5   14.30    0.77
   7   8  -5   15.38    0.69
  -7  -8  -5   13.75    0.78
   7  -8   5   15.52    0.85
   7  -9  -5    2.53    0.37
  -7   9  -5    2.18    0.35
   7   9   5    2.44    0.35
  -7  -9   5    2.80    0.37
  -7  -9  -5    2.18    0.35
   7  -9   5    2.49    0.36
  -7  -9  -5    2.64    0.39
   7   9  -5    2.52    0.31
   7  -9   5    1.97    0.34
  -7  10  -5   -0.15    0.14
   7  10   5    0.11    0.18
   7 -10  -5   -0.09    0.15
  -7 -10   5    0.02    0.19
  -7 -10  -5   -0.13    0.19
  -7 -10  -5    0.27    0.18
   7 -10   5    0.04    0.17
   7  10  -5   -0.06    0.11
   8   0   5    0.00    0.07
   8   0   5    0.08    0.09
  -8   0   5   -0.13    0.06
  -8   0  -5   -0.09    0.06
   8   0   5   -0.07    0.05
   8   0  -5   -0.10    0.08
  -8  -1   5   33.85    1.27
   8   1   5   33.70    1.23
   8  -1  -5   31.92    1.29
  -8   1  -5   33.87    1.21
  -8   1   5   33.73    1.28
   8  -1   5   33.31    1.22
  -8  -1  -5   34.51    1.23
   8   1  -5   33.33    1.31
  -8  -1  -5   32.90    1.25
   8  -1   5   35.08    1.24
   8  -1   5   33.41    1.23
   8   2   5    0.14    0.10
  -8  -2   5    0.17    0.09
  -8   2  -5    0.09    0.08
   8  -2  -5    0.11    0.10
   8  -2   5    0.11    0.09
  -8  -2  -5    0.14    0.11
   8  -2   5    0.18    0.10
  -8  -2  -5    0.11    0.10
   8   2  -5    0.03    0.10
  -8   2   5    0.16    0.12
   8  -2   5    0.03    0.07
   8  -3  -5    9.73    0.53
  -8  -3   5    8.59    0.49
   8   3   5    9.46    0.51
  -8   3  -5    9.63    0.53
  -8   3   5    9.75    0.54
   8   3  -5    9.91    0.56
  -8  -3  -5    9.11    0.53
   8  -3   5   10.19    0.53
   8  -3   5    9.25    0.51
  -8  -3  -5   10.11    0.51
  -8  -4   5   -0.01    0.08
   8   4   5   -0.08    0.07
   8  -4  -5   -0.10    0.06
  -8   4  -5   -0.04    0.09
  -8  -4  -5   -0.01    0.11
  -8  -4  -5    0.10    0.11
   8   4  -5    0.05    0.12
   8  -4   5    0.16    0.11
   8  -4   5    0.13    0.11
  -8   4   5    0.08    0.12
   8   5   5   12.26    0.65
  -8  -5   5   13.52    0.61
  -8   5  -5   12.69    0.66
   8  -5  -5   13.14    0.65
   8   5  -5   12.08    0.67
  -8  -5  -5   12.30    0.68
   8  -5   5   13.26    0.66
  -8  -5  -5   11.64    0.62
   8  -5   5   12.71    0.68
   8  -6  -5   12.60    0.69
  -8   6  -5   10.42    0.62
   8   6   5   11.59    0.64
   8   6  -5   11.76    0.67
  -8  -6  -5   11.56    0.66
  -8  -6  -5   11.89    0.63
   8  -6   5   12.13    0.64
   8  -6   5   12.90    0.69
   8  -7  -5    1.45    0.27
  -8   7  -5    1.02    0.23
  -8  -7   5    1.86    0.27
   8   7   5    1.70    0.29
  -8  -7  -5    1.16    0.26
   8  -7   5    1.58    0.28
   8  -7   5    1.11    0.26
  -8  -7  -5    1.27    0.24
  -8  -8   5    6.07    0.47
   8   8   5    6.93    0.50
  -8   8  -5    6.20    0.51
   8  -8  -5    6.68    0.53
   8  -8   5    6.25    0.52
  -8  -8  -5    5.95    0.48
  -8  -8  -5    7.46    0.55
   8  -8   5    5.80    0.48
   8  -9  -5    1.73    0.34
   8   9   5    1.17    0.27
  -8   9  -5    0.90    0.25
   8  -9   5    0.89    0.24
  -8  -9  -5    0.89    0.25
  -8  -9  -5    1.32    0.30
   8  -9   5    1.53    0.32
  -9   0  -5    0.02    0.09
   9   0   5    0.04    0.08
   9   0  -5   -0.02    0.10
  -9   0   5    0.06    0.10
   9  -1  -5    2.24    0.29
   9   1   5    2.21    0.26
  -9   1  -5    2.25    0.24
  -9  -1   5    2.72    0.28
   9   1  -5    2.46    0.31
  -9   1   5    2.22    0.27
   9  -1   5    2.84    0.30
   9  -1   5    2.71    0.23
   9  -1   5    2.20    0.27
  -9  -1  -5    2.51    0.29
  -9  -1  -5    2.18    0.25
   9   2   5   21.09    0.89
  -9  -2   5   21.40    0.90
   9  -2  -5   21.58    0.95
  -9   2   5   19.47    0.91
   9   2  -5   22.07    0.97
   9  -2   5   22.26    0.90
  -9  -2  -5   21.36    0.88
  -9  -2  -5   21.39    0.93
   9  -2   5   20.77    0.89
   9  -2   5   21.49    0.88
  -9  -3   5    4.62    0.34
   9  -3  -5    4.06    0.35
   9   3   5    4.24    0.34
  -9   3  -5    3.93    0.38
  -9   3   5    4.37    0.36
   9   3  -5    3.57    0.38
  -9  -3  -5    3.92    0.36
   9  -3   5    4.76    0.36
  -9  -3  -5    3.48    0.37
   9  -3   5    4.50    0.35
  -9  -4   5    0.24    0.13
  -9   4  -5    0.17    0.13
   9  -4  -5    0.36    0.14
   9   4   5    0.25    0.12
  -9   4   5    0.06    0.12
   9  -4   5    0.16    0.11
   9   4  -5    0.30    0.16
  -9  -4  -5    0.12    0.13
   9  -4   5    0.07    0.12
  -9  -4  -5    0.27    0.13
  -9   5  -5    0.07    0.11
   9   5   5    0.12    0.12
   9  -5  -5    0.03    0.10
  -9  -5  -5   -0.12    0.11
  -9   5   5   -0.14    0.12
   9   5  -5    0.03    0.14
   9  -5   5   -0.06    0.11
  -9  -5  -5   -0.03    0.11
   9  -5   5    0.12    0.12
   9   6   5    8.45    0.54
  -9   6  -5    8.36    0.53
   9  -6   5    7.90    0.52
  -9  -6  -5    7.22    0.50
   9  -6   5    8.86    0.58
   9   6  -5    7.28    0.54
  -9  -6  -5    6.75    0.53
  -9  -7   5    0.94    0.23
  -9   7  -5    0.63    0.19
   9   7   5    0.64    0.20
   9  -7   5    0.83    0.23
  -9  -7  -5    0.46    0.21
   9  -7   5    0.49    0.20
  -9  -7  -5    0.64    0.20
   9  -8  -5   -0.11    0.13
   9   8   5   -0.02    0.13
  -9  -8   5   -0.01    0.13
  -9   8  -5   -0.04    0.16
   9  -8   5   -0.15    0.13
  -9  -8  -5    0.17    0.18
   9  -8   5    0.17    0.18
  -9  -8  -5   -0.03    0.17
  -9   9  -5    1.31    0.31
   9  -9   5    1.84    0.33
  -9  -9  -5    2.02    0.38
  10   0   5    0.08    0.11
  10   0  -5   -0.02    0.10
 -10   0  -5    0.28    0.13
 -10   0   5    0.18    0.11
 -10   0  -5   -0.01    0.09
 -10  -1   5   22.48    0.96
  10  -1  -5   22.08    1.01
  10   1   5   22.62    0.95
 -10   1  -5   22.53    0.91
  10  -1   5   23.13    0.93
 -10  -1  -5   22.69    0.96
  10   1  -5   20.98    1.01
 -10  -1  -5   22.19    0.93
 -10   1   5   22.49    0.97
  10  -1   5   23.64    0.96
  10  -2  -5    5.13    0.41
  10   2   5    4.76    0.37
 -10  -2   5    5.32    0.38
  10  -2   5    4.64    0.37
  10   2  -5    5.36    0.43
 -10  -2  -5    5.42    0.41
 -10   2   5    4.23    0.36
  10  -2   5    5.49    0.39
 -10  -2  -5    5.17    0.37
  10  -2   5    5.62    0.38
 -10   3  -5    1.03    0.22
  10   3   5    1.28    0.23
 -10  -3   5    0.73    0.18
  10  -3  -5    1.28    0.24
  10   3  -5    0.70    0.20
  10  -3   5    1.31    0.23
 -10  -3  -5    0.99    0.21
 -10  -3  -5    1.01    0.21
  10  -3   5    0.57    0.17
 -10   3   5    0.98    0.21
  10  -4  -5    1.24    0.24
  10   4   5    1.04    0.21
 -10   4  -5    0.79    0.21
  10  -4   5    1.19    0.23
  10  -4   5    1.42    0.25
 -10  -4  -5    1.17    0.22
 -10   4   5    1.45    0.27
 -10  -4  -5    0.89    0.21
  10   4  -5    1.20    0.25
  10   5   5   10.26    0.62
 -10   5  -5   11.26    0.64
 -10   5   5   10.93    0.68
 -10  -5  -5   11.82    0.65
 -10  -5  -5   11.42    0.69
  10  -5   5   11.20    0.66
  10  -5   5   10.99    0.63
  10   5  -5   12.57    0.72
  10   6   5    2.64    0.36
 -10   6  -5    3.41    0.39
 -10  -6  -5    3.17    0.41
  10  -6   5    3.37    0.39
 -10   6   5    3.29    0.41
  10   6  -5    3.27    0.41
 -10  -6  -5    2.83    0.36
  10  -6   5    2.88    0.39
 -10   7  -5   11.07    0.69
  10   7   5   11.72    0.69
 -10   7   5   12.04    0.76
  10  -7   5   11.73    0.68
 -10  -7  -5   11.19    0.69
 -10  -7  -5   10.57    0.71
  10  -7   5   11.58    0.74
 -10  -8   5   -0.05    0.15
 -10   8  -5   -0.01    0.19
  10   8   5   -0.09    0.14
 -10  -8  -5   -0.25    0.13
 -10  -8  -5   -0.02    0.18
  10  -8   5    0.02    0.15
  10  -8   5   -0.11    0.14
 -11   0  -5   -0.05    0.11
 -11   0   5    0.05    0.12
 -11   0  -5   -0.13    0.10
  11   0  -5   -0.02    0.14
  11   0   5    0.03    0.10
  11  -1  -5    6.46    0.48
  11   1   5    6.74    0.46
 -11  -1   5    6.06    0.42
  11  -1   5    6.27    0.43
  11  -1   5    6.32    0.43
 -11  -1  -5    6.40    0.44
 -11   1   5    5.67    0.43
 -11  -1  -5    5.90    0.44
  11   1  -5    6.10    0.50
  11   2   5    2.25    0.30
  11  -2  -5    2.25    0.32
 -11  -2   5    1.96    0.27
  11  -2   5    1.98    0.28
  11   2  -5    2.60    0.36
 -11  -2  -5    2.38    0.31
 -11   2   5    2.23    0.31
  11  -2   5    1.93    0.28
 -11  -2  -5    1.88    0.29
  11   3   5    0.32    0.17
 -11   3  -5    0.28    0.16
  11  -3  -5    0.36    0.16
 -11   3   5    0.15    0.13
  11  -3   5    0.17    0.12
 -11  -3  -5    0.24    0.15
 -11  -3  -5    0.23    0.14
  11  -3   5    0.08    0.14
  11   3  -5    0.08    0.14
  11   4   5    5.90    0.45
  11  -4  -5    6.73    0.48
 -11   4  -5    5.77    0.45
 -11  -4  -5    6.76    0.47
 -11  -4  -5    5.66    0.49
  11   4  -5    6.27    0.51
  11  -4   5    6.14    0.46
 -11   4   5    6.27    0.49
  11  -4   5    6.39    0.47
 -11   5  -5    0.43    0.19
  11   5   5    0.46    0.19
  11   5  -5   -0.08    0.18
 -11  -5  -5    0.38    0.18
  11  -5   5    0.51    0.18
 -11  -5  -5    0.43    0.20
  11  -5   5    0.43    0.19
 -11   5   5    0.31    0.20
  11   6   5    1.26    0.27
 -11   6  -5    1.14    0.27
 -11   6   5    1.26    0.29
  11  -6   5    2.02    0.33
 -11  -6  -5    1.45    0.32
  11  -6   5    1.22    0.27
 -11  -6  -5    1.42    0.29
  11   7   5    2.03    0.33
 -11   7  -5    1.56    0.30
 -11  -7   5    2.05    0.35
  11  -7   5    1.66    0.33
 -11  -7  -5    1.46    0.32
 -11  -7  -5    1.81    0.34
  11  -7   5    1.76    0.33
 -11   7   5    1.85    0.36
 -12   0  -5    0.02    0.13
 -12   0   5   -0.10    0.11
  12   0   5   -0.04    0.11
  12   0  -5    0.04    0.15
 -12   0  -5   -0.01    0.12
 -12  -1   5    1.43    0.25
  12   1   5    1.14    0.23
  12  -1  -5    1.53    0.30
 -12   1  -5    1.36    0.25
 -12   1   5    1.41    0.25
 -12  -1  -5    1.19    0.24
  12  -1   5    0.96    0.21
  12   1  -5    1.81    0.32
 -12  -1  -5    1.32    0.24
  12  -2  -5    3.31    0.41
  12   2   5    3.17    0.37
 -12  -2  -5    3.21    0.39
 -12   2   5    3.51    0.39
  12   2  -5    3.98    0.46
 -12  -2  -5    2.99    0.35
  12  -2   5    3.14    0.35
  12   3   5   27.76    1.17
  12  -3  -5   27.23    1.21
 -12   3  -5   25.98    1.15
  12  -3   5   27.31    1.13
 -12  -3  -5   25.46    1.10
 -12  -3  -5   25.91    1.19
 -12   3   5   27.35    1.21
  12   3  -5   27.04    1.26
 -12   4  -5    0.41    0.20
  12   4   5    0.37    0.17
 -12  -4  -5    0.56    0.21
  12   4  -5    0.21    0.20
  12  -4   5    0.29    0.18
 -12   4   5    0.84    0.24
 -12  -4  -5    0.31    0.19
  12  -4   5    0.39    0.18
 -12   5  -5    0.97    0.25
  12   5   5    0.78    0.23
  12  -5   5    0.52    0.20
 -12  -5  -5    0.71    0.22
  12   5  -5    0.71    0.25
 -12  -5  -5    0.47    0.22
  12  -5   5    0.52    0.21
 -12   5   5    1.08    0.27
  12   6   5    9.63    0.64
 -12   6  -5    9.09    0.63
  12  -6   5   10.60    0.65
  12  -6   5   10.11    0.69
 -12  -6  -5    8.88    0.61
 -13   0  -5    0.01    0.13
  13   0  -5   -0.06    0.11
 -13   0   5   -0.03    0.12
  13   0   5   -0.04    0.10
  13   1   5    1.12    0.24
  13  -1  -5    0.56    0.23
 -13   1  -5    0.84    0.21
 -13   1   5    1.00    0.23
 -13  -1  -5    0.67    0.21
 -13  -1  -5    0.78    0.21
  13   1  -5    0.98    0.28
  13  -1   5    0.54    0.18
 -13   2  -5    0.29    0.17
  13  -2  -5    0.09    0.15
  13   2   5    0.27    0.15
 -13  -2  -5    0.30    0.16
  13   2  -5    0.01    0.15
 -13  -2  -5    0.38    0.19
 -13   2   5    0.23    0.18
  13   3   5    6.64    0.51
 -13   3  -5    8.20    0.56
  13  -3  -5    7.47    0.57
 -13  -3  -5    6.79    0.56
  13   3  -5    7.78    0.61
  13  -3   5    6.89    0.51
 -13  -3  -5    7.36    0.52
 -13   3   5    6.78    0.53
 -13   4  -5   -0.08    0.16
  13   4   5   -0.14    0.13
 -13  -4  -5   -0.20    0.14
  13  -4   5    0.15    0.17
 -13   4   5    0.03    0.19
  13   4  -5    0.34    0.21
 -13  -4  -5   -0.10    0.16
 -13   5  -5    1.71    0.33
  13   5   5    1.15    0.26
 -13  -5  -5    0.73    0.25
  13  -5   5    1.14    0.29
  13  -5   5    1.48    0.30
  14   0  -5    0.07    0.17
 -14   0  -5    0.09    0.17
  14   0   5   -0.06    0.14
  14  -1  -5    2.61    0.41
 -14   1  -5    3.66    0.43
  14   1   5    3.55    0.42
 -14  -1  -5    3.35    0.40
 -14   1   5    3.31    0.40
  14   1  -5    3.43    0.48
  14  -1   5    4.56    0.48
 -14  -1  -5    3.86    0.48
 -14   2  -5    0.26    0.19
  14  -2  -5    0.50    0.22
  14   2   5    0.53    0.20
 -14   2  -5    0.38    0.19
 -14   2   5    0.35    0.20
 -14  -2  -5    0.44    0.21
 -14  -2  -5    0.57    0.21
 -14   3  -5    0.62    0.24
  14   3   5    0.61    0.23
 -14  -3  -5    0.12    0.17
  14  -3   5    0.07    0.16
   0   0   6   26.16    0.93
   0   0   6   26.25    0.84
   0   0   6   26.27    0.84
   0   0  -6   25.70    0.93
   0   1   6   -0.01    0.03
   0  -1  -6   -0.06    0.05
   0   1  -6   -0.05    0.04
   0  -1   6   -0.05    0.03
   0  -1   6   -0.06    0.04
   0   1  -6   -0.01    0.05
   0  -1  -6   -0.04    0.03
   0   1   6   -0.03    0.04
   0  -2   6   95.44    2.93
   0  -2  -6  102.77    2.92
   0  -2   6   96.36    3.16
   0   2  -6   97.89    2.95
   0   2  -6   99.06    3.07
   0   2   6   96.83    3.12
   0  -2  -6   93.31    3.12
   0   2   6   98.37    2.93
   0  -3  -6   -0.03    0.04
   0   3   6    0.42    0.08
   0   3  -6    0.00    0.04
   0   3   6   -0.05    0.04
   0  -3   6    0.06    0.06
   0  -3   6   -0.03    0.05
   0  -3  -6   -0.02    0.06
   0   3  -6    0.01    0.05
   0   4   6  243.69    7.34
   0  -4   6  236.76    7.42
   0  -4  -6  227.51    7.29
   0  -4   6  233.19    6.93
   0   4   6  232.92    6.92
   0  -4  -6  229.88    6.90
   0   4  -6  238.25    7.17
   0   4  -6  228.01    6.95
   0   5   6    0.03    0.05
   0  -5   6   -0.06    0.06
   0   5   6    0.04    0.05
   0  -5  -6   -0.08    0.06
   0  -5  -6   -0.05    0.06
   0   5  -6   -0.04    0.06
   0  -5   6    0.06    0.07
   0   5  -6   -0.02    0.04
   0  -6   6    4.73    0.33
   0  -6  -6    4.55    0.30
   0   6   6    4.62    0.27
   0   6   6    4.98    0.30
   0  -6   6    4.47    0.32
   0   6  -6    4.34    0.31
   0  -6  -6    4.60    0.32
   0   7   6    0.03    0.08
   0  -7   6   -0.03    0.08
   0   7  -6   -0.03    0.09
   0  -7  -6   -0.01    0.08
   0  -7  -6   -0.03    0.09
   0  -7   6   -0.09    0.08
   0  -8   6    8.31    0.52
   0   8   6    8.33    0.47
   0  -8   6    8.52    0.52
   0  -8  -6    8.55    0.50
   0  -8  -6    9.43    0.53
   0   8  -6    8.70    0.51
   0  -9  -6    0.00    0.11
   0  -9   6   -0.02    0.13
   0  -9   6    0.06    0.11
   0  -9  -6   -0.03    0.09
   0   9  -6   -0.02    0.12
   0   9   6   -0.05    0.10
   0 -10   6   28.39    1.26
   0 -10   6   31.65    1.29
   0  10  -6   28.67    1.24
   0 -10  -6   29.21    1.24
   0  11   6    0.27    0.18
   0 -11   6   -0.06    0.15
   0 -11   6   -0.03    0.14
   0 -11  -6    0.07    0.16
   0  11  -6   -0.20    0.12
   1   0  -6   61.39    2.07
   1   0   6   62.61    2.06
   1   0   6   63.56    1.94
  -1   0   6   66.55    1.90
  -1   0   6   65.46    1.90
  -1   0  -6   63.28    2.05
  -1   0   6   60.63    2.09
   1   1   6  198.87    6.38
   1   1   6  203.26    6.00
   1  -1  -6  213.50    5.94
   1  -1  -6  200.21    6.33
  -1   1  -6  198.54    6.28
  -1  -1   6  206.81    5.95
  -1  -1   6  196.31    6.42
   1  -1   6  200.91    5.99
  -1   1   6  210.18    5.96
  -1   1   6  206.15    6.41
   1  -1   6  199.86    6.41
   1   1  -6  212.64    5.98
   1   1  -6  207.82    6.31
  -1  -1  -6  196.37    6.31
   1  -1   6  201.19    6.00
  -1  -2   6   41.68    1.48
   1   2   6   44.15    1.38
  -1   2  -6   44.33    1.41
  -1  -2   6   42.29    1.35
   1  -2  -6   40.71    1.48
   1  -2  -6   44.54    1.33
  -1   2  -6   42.33    1.39
   1   2   6   44.88    1.42
  -1  -2  -6   41.05    1.47
   1  -2   6   42.30    1.48
  -1  -2  -6   42.87    1.36
   1  -2   6   42.79    1.38
  -1   2   6   44.07    1.33
   1   2  -6   43.65    1.36
  -1   2   6   43.20    1.46
   1   2  -6   43.99    1.44
  -1  -3   6   10.70    0.48
  -1   3  -6   10.58    0.46
   1  -3  -6   10.65    0.49
  -1  -3   6   11.21    0.44
   1  -3  -6   10.31    0.41
   1   3   6   11.10    0.42
  -1   3  -6   11.29    0.41
   1   3   6   10.27    0.43
  -1   3   6   10.66    0.41
   1  -3   6   10.26    0.45
  -1  -3  -6   11.02    0.50
   1   3  -6   10.45    0.43
   1  -3   6   10.45    0.48
  -1   3   6   11.49    0.46
  -1  -3  -6    9.91    0.43
   1   3  -6   10.70    0.44
  -1   4  -6    0.41    0.10
  -1  -4   6    0.67    0.13
   1  -4  -6    0.52    0.12
   1  -4  -6    0.57    0.10
  -1   4  -6    0.71    0.07
   1   4   6    0.59    0.11
  -1  -4   6    0.48    0.11
   1   4   6    0.70    0.09
  -1  -4  -6    0.63    0.13
   1   4  -6    0.65    0.11
  -1   4   6    0.77    0.11
  -1  -4  -6    0.50    0.11
  -1   4   6    0.43    0.09
   1  -4   6    0.58    0.12
   1  -4   6    0.61    0.12
   1   4  -6    0.70    0.10
   1   5   6   14.05    0.51
   1   5   6   12.54    0.54
  -1  -5   6   12.35    0.55
  -1  -5   6   12.37    0.59
  -1   5  -6   12.15    0.57
   1  -5  -6   13.50    0.61
   1  -5  -6   12.83    0.53
   1   5  -6   13.56    0.51
  -1  -5  -6   13.03    0.55
  -1   5   6   12.52    0.52
   1  -5   6   13.07    0.61
  -1   5   6   13.27    0.55
   1  -5   6   13.20    0.58
   1   5  -6   12.97    0.56
  -1  -5  -6   13.02    0.61
   1   6   6    0.46    0.12
  -1  -6   6    0.78    0.15
  -1  -6   6    0.81    0.16
   1  -6  -6    0.89    0.17
  -1   6  -6    0.74    0.16
   1  -6  -6    0.81    0.15
   1  -6   6    0.91    0.17
  -1  -6  -6    0.93    0.18
  -1  -6  -6    0.81    0.15
  -1   6   6    0.58    0.13
   1  -6   6    0.92    0.17
   1   6  -6    0.59    0.13
  -1  -7   6    0.00    0.10
   1  -7  -6    0.12    0.09
  -1   7  -6   -0.02    0.08
   1   7   6   -0.02    0.07
   1  -7  -6    0.02    0.08
   1  -7  -6    0.12    0.10
  -1  -7   6    0.09    0.09
  -1   7   6    0.13    0.09
   1  -7   6    0.09    0.11
  -1  -7  -6   -0.06    0.09
   1  -7   6    0.03    0.09
   1   7  -6   -0.03    0.07
  -1  -7  -6   -0.05    0.08
   1  -8  -6    0.17    0.12
   1  -8  -6    0.14    0.10
  -1   8  -6    0.22    0.13
  -1  -8   6    0.28    0.15
  -1  -8   6    0.13    0.12
   1   8   6    0.10    0.10
  -1   8   6   -0.01    0.11
  -1  -8  -6    0.31    0.13
   1  -8   6    0.33    0.16
  -1  -8  -6    0.16    0.12
   1  -8   6    0.07    0.10
   1   8  -6    0.13    0.12
  -1   9  -6    1.00    0.22
   1  -9  -6    1.12    0.23
  -1  -9   6    1.29    0.26
   1   9   6    0.89    0.20
   1  -9  -6    0.67    0.18
  -1  -9   6    1.05    0.21
   1   9  -6    1.29    0.24
   1  -9   6    0.85    0.22
  -1   9   6    1.00    0.20
   1  -9   6    1.08    0.23
  -1  -9  -6    1.38    0.26
  -1  -9  -6    1.10    0.23
   1 -10  -6    1.86    0.30
  -1 -10   6    1.30    0.25
   1  10   6    1.64    0.27
  -1  10  -6    1.95    0.31
  -1 -10   6    1.96    0.33
   1 -10   6    2.01    0.31
   1  10  -6    1.85    0.31
  -1 -10  -6    2.00    0.32
   1 -10   6    1.97    0.33
  -1  10   6    1.88    0.27
   1  11   6    3.48    0.41
  -1  11  -6    3.55    0.43
  -1 -11   6    3.01    0.39
   1 -11  -6    2.76    0.40
  -1 -11   6    2.70    0.42
   1  11  -6    2.90    0.39
   1 -11   6    2.12    0.34
   1 -11   6    3.11    0.42
  -1 -11  -6    2.63    0.38
  -1  11   6    3.13    0.38
   2   0   6   88.23    2.86
  -2   0  -6   85.70    2.83
  -2   0   6   89.77    2.90
   2   0  -6   86.66    2.87
  -2   0   6   95.07    2.61
   2   0   6   85.54    2.70
   2   0   6   87.00    2.71
   2   0  -6   94.61    2.63
  -2   1  -6   76.97    2.46
   2   1   6   76.49    2.48
   2  -1  -6   76.82    2.53
  -2  -1   6   74.24    2.54
   2   1   6   78.64    2.38
   2  -1  -6   81.63    2.28
  -2  -1   6   81.42    2.30
   2  -1   6   75.65    2.52
   2   1  -6   76.29    2.51
  -2   1   6   79.12    2.29
   2  -1   6   76.71    2.38
   2  -1   6   77.01    2.37
  -2   1   6   73.88    2.53
   2   1  -6   84.24    2.32
  -2  -1  -6   74.84    2.37
  -2  -1  -6   75.84    2.50
  -2  -2   6   59.03    2.06
  -2   2  -6   59.24    1.94
   2   2   6   58.60    1.92
   2  -2  -6   62.21    1.85
  -2  -2   6   64.45    1.88
  -2   2  -6   64.52    1.96
   2   2   6   62.99    1.98
   2  -2  -6   60.63    2.05
  -2   2   6   66.20    1.85
  -2  -2  -6   60.93    1.92
   2  -2   6   60.15    2.06
  -2   2   6   62.63    2.05
   2  -2   6   60.41    1.93
   2   2  -6   62.47    1.88
   2   2  -6   61.12    2.02
  -2  -2  -6   59.71    2.04
   2   3   6   82.73    2.60
  -2  -3   6   83.12    2.50
  -2  -3   6   80.68    2.70
   2  -3  -6   82.09    2.46
   2  -3  -6   81.81    2.69
  -2   3  -6   91.28    2.56
  -2   3  -6   80.64    2.56
   2   3   6   78.84    2.53
  -2   3   6   81.48    2.68
   2  -3   6   79.33    2.71
  -2  -3  -6   79.67    2.68
  -2  -3  -6   79.03    2.52
   2   3  -6   83.14    2.63
   2  -3   6   79.10    2.53
  -2   3   6   85.83    2.47
   2   3  -6   80.09    2.49
  -2  -4   6   22.49    0.88
  -2   4  -6   22.26    0.85
   2  -4  -6   23.18    0.90
   2   4   6   25.54    0.78
   2   4   6   22.18    0.83
   2  -4  -6   22.33    0.77
  -2  -4   6   21.76    0.81
   2   4  -6   21.84    0.80
   2  -4   6   22.45    0.84
  -2   4   6   22.84    0.86
  -2  -4  -6   22.34    0.89
   2   4  -6   22.49    0.83
  -2  -4  -6   22.50    0.83
   2  -4   6   21.59    0.89
  -2   4   6   22.82    0.77
  -2  -5   6   56.33    1.76
   2  -5  -6   52.00    1.86
  -2  -5   6   53.96    1.88
   2   5   6   52.51    1.75
  -2   5  -6   53.67    1.80
   2  -5  -6   51.94    1.71
  -2  -5  -6   53.41    1.87
   2   5  -6   54.21    1.75
  -2  -5  -6   57.29    1.78
  -2   5   6   51.84    1.70
   2  -5   6   54.58    1.79
  -2   5   6   53.40    1.84
   2   5  -6   54.47    1.78
   2  -5   6   53.18    1.90
   2  -6  -6   11.99    0.59
   2   6   6   11.63    0.55
  -2  -6   6   11.52    0.58
   2  -6  -6   11.84    0.55
   2  -6  -6   11.67    0.52
  -2  -6   6   12.48    0.56
  -2   6  -6   12.20    0.59
  -2  -6  -6   11.99    0.60
  -2  -6  -6   12.35    0.57
  -2   6   6   11.81    0.51
   2  -6   6   11.79    0.58
   2  -6   6   11.85    0.61
   2   6  -6   13.30    0.52
   2   6  -6   12.51    0.56
   2   7   6   24.95    0.99
  -2  -7   6   26.38    1.06
   2  -7  -6   24.29    1.03
  -2  -7   6   26.59    1.02
   2  -7  -6   24.66    0.97
  -2   7  -6   27.78    1.06
   2  -7  -6   25.83    1.01
  -2   7   6   25.68    0.95
  -2  -7  -6   24.77    1.01
   2  -7   6   27.17    1.10
   2   7  -6   25.96    1.00
  -2  -7  -6   26.15    1.08
   2  -7   6   25.53    1.04
  -2   8  -6    8.07    0.51
  -2  -8   6    8.45    0.50
   2  -8  -6    8.72    0.50
  -2  -8   6    8.98    0.52
   2   8   6    7.91    0.48
   2  -8  -6    7.99    0.47
   2  -8  -6    8.93    0.48
  -2   8   6    8.64    0.46
   2  -8   6    8.60    0.54
   2  -8   6    8.53    0.53
  -2  -8  -6    9.25    0.54
   2   8  -6    8.10    0.49
  -2  -8  -6    9.01    0.53
  -2   9  -6    5.86    0.44
   2   9   6    6.19    0.43
  -2  -9   6    4.93    0.41
   2  -9  -6    4.53    0.38
  -2  -9   6    5.01    0.40
  -2  -9  -6    5.70    0.43
   2  -9   6    5.84    0.45
  -2  -9  -6    4.93    0.41
   2  -9   6    5.40    0.44
  -2   9   6    5.73    0.39
   2   9  -6    4.91    0.40
   2  10   6    8.68    0.55
  -2 -10   6    7.31    0.54
   2 -10  -6    7.25    0.52
  -2 -10   6    8.05    0.53
  -2  10  -6    7.38    0.54
   2 -10   6    7.73    0.58
  -2 -10  -6    8.09    0.56
   2 -10   6    8.70    0.60
   2  10  -6    7.97    0.53
  -2 -10  -6    8.60    0.57
  -2  10   6    8.19    0.52
  -2  11  -6    0.95    0.26
   2 -11  -6    1.12    0.27
  -2 -11   6    1.32    0.30
   2  11   6    0.87    0.25
  -2 -11  -6    1.04    0.28
   2 -11   6    1.00    0.28
   2  11  -6    0.99    0.26
   2 -11   6    0.85    0.24
  -2  11   6    0.75    0.21
   3   0   6    2.76    0.17
  -3   0  -6    2.63    0.18
   3   0   6    2.48    0.18
   3   0  -6    2.96    0.22
   3   0   6    2.71    0.19
  -3   0   6    2.34    0.19
   3   1   6    4.98    0.23
  -3   1  -6    4.97    0.25
  -3  -1   6    5.16    0.19
  -3  -1   6    4.67    0.28
   3   1   6    4.28    0.25
   3  -1  -6    4.43    0.28
  -3   1   6    4.48    0.27
  -3  -1  -6    5.07    0.28
   3  -1   6    5.63    0.27
   3  -1   6    4.75    0.26
   3  -1   6    4.55    0.26
   3   1  -6    4.98    0.29
   3   1  -6    4.85    0.18
   3   2   6    0.88    0.08
  -3  -2   6    0.94    0.10
  -3  -2   6    0.81    0.13
  -3   2  -6    1.06    0.11
   3  -2  -6    0.79    0.14
  -3   2  -6    0.83    0.13
   3   2   6    0.77    0.12
   3  -2  -6    0.76    0.06
   3   2  -6    0.92    0.09
  -3  -2  -6    0.69    0.13
  -3  -2  -6    0.81    0.13
   3   2  -6    0.84    0.13
  -3   2   6    0.82    0.12
   3  -2   6    0.66    0.13
  -3   2   6    1.03    0.07
   3  -2   6    1.14    0.14
  -3  -3   6  101.92    3.48
   3  -3  -6  104.02    3.17
   3   3   6  112.01    3.34
  -3   3  -6  110.57    3.30
   3   3   6  105.55    3.28
  -3   3  -6  110.85    3.31
  -3  -3   6  108.61    3.21
   3  -3  -6  105.09    3.45
   3   3  -6  104.04    3.20
   3   3  -6  108.33    3.42
   3  -3   6  104.94    3.28
   3  -3   6  106.33    3.49
  -3   3   6  112.88    3.18
  -3   3   6  104.71    3.47
  -3  -3  -6  104.33    3.26
  -3  -3  -6  103.99    3.44
   3   4   6   23.46    0.87
  -3  -4   6   23.45    0.91
   3  -4  -6   23.44    0.79
   3  -4  -6   23.16    0.92
  -3  -4   6   23.80    0.83
  -3   4  -6   24.27    0.90
  -3  -4  -6   23.47    0.86
  -3  -4  -6   23.16    0.92
   3   4  -6   23.11    0.82
   3  -4   6   22.40    0.87
  -3   4   6   24.00    0.79
   3   4  -6   23.31    0.88
  -3   4   6   22.86    0.90
   3  -4   6   22.87    0.93
   3   5   6    3.20    0.24
   3  -5  -6    2.46    0.19
   3  -5  -6    2.58    0.26
  -3   5  -6    2.22    0.25
  -3  -5   6    2.47    0.23
  -3  -5   6    2.28    0.24
   3  -5   6    2.20    0.26
  -3  -5  -6    2.59    0.26
   3   5  -6    2.01    0.21
   3   5  -6    2.43    0.21
  -3   5   6    2.48    0.22
   3  -5   6    2.39    0.26
  -3   5   6    2.41    0.18
  -3  -5  -6    2.64    0.28
   3  -6  -6    4.49    0.32
   3   6   6    4.41    0.31
   3  -6  -6    4.35    0.31
  -3   6  -6    4.07    0.33
  -3  -6   6    4.47    0.31
  -3  -6   6    4.79    0.31
   3  -6  -6    4.10    0.28
   3   6  -6    4.81    0.30
   3  -6   6    4.69    0.35
  -3  -6  -6    4.89    0.33
  -3  -6  -6    4.42    0.34
   3   6  -6    4.93    0.30
   3  -6   6    4.78    0.35
  -3   6   6    4.32    0.27
   3  -7  -6    0.09    0.10
   3   7   6    0.09    0.10
  -3  -7   6    0.02    0.09
   3  -7  -6    0.04    0.09
  -3   7  -6    0.06    0.10
   3  -7  -6    0.16    0.10
  -3  -7   6   -0.13    0.10
  -3  -7  -6    0.12    0.12
   3  -7   6    0.07    0.12
  -3   7   6   -0.06    0.07
   3   7  -6   -0.03    0.09
   3  -7   6    0.19    0.11
  -3  -7  -6   -0.06    0.09
   3  -8  -6    3.83    0.32
   3   8   6    4.22    0.34
  -3   8  -6    3.06    0.35
   3  -8  -6    3.79    0.31
   3  -8  -6    3.35    0.33
  -3  -8   6    3.51    0.37
  -3  -8   6    3.64    0.32
  -3  -8  -6    3.46    0.37
   3   8  -6    3.75    0.36
   3  -8   6    3.08    0.36
  -3   8   6    3.70    0.30
  -3  -8  -6    3.96    0.40
   3  -8   6    4.14    0.41
   3   9   6    2.39    0.31
   3  -9  -6    2.53    0.32
  -3  -9   6    2.32    0.30
  -3   9  -6    2.17    0.32
  -3  -9   6    2.96    0.36
   3  -9  -6    2.68    0.32
  -3  -9  -6    2.18    0.32
   3  -9   6    2.19    0.34
  -3  -9  -6    2.35    0.33
   3   9  -6    2.63    0.32
   3  -9   6    2.46    0.35
  -3   9   6    2.28    0.27
  -3 -10   6    2.96    0.39
   3 -10  -6    3.55    0.40
  -3  10  -6    3.88    0.43
   3  10   6    3.97    0.42
  -3 -10  -6    3.62    0.43
  -3  10   6    3.10    0.34
   3 -10   6    3.54    0.44
  -3 -10  -6    3.59    0.42
   3 -10   6    4.08    0.47
   3  10  -6    4.25    0.44
   3  11   6   -0.02    0.14
   3 -11  -6    0.10    0.16
  -3 -11   6    0.16    0.21
  -3  11  -6    0.16    0.17
   3  11  -6    0.13    0.15
  -3  11   6    0.03    0.16
  -3 -11  -6    0.22    0.19
   3 -11   6   -0.04    0.18
   3 -11   6   -0.03    0.17
   4   0   6  403.64   12.08
   4   0  -6  411.40   12.66
  -4   0  -6  422.12   12.61
   4   0   6  430.04   12.82
   4   0   6  406.21   12.05
  -4   0   6  394.18   12.87
  -4  -1   6    2.43    0.20
  -4  -1   6    2.51    0.10
   4  -1  -6    2.05    0.21
  -4   1  -6    2.23    0.16
   4   1   6    2.49    0.19
   4   1   6    2.35    0.14
   4  -1   6    2.04    0.20
   4   1  -6    2.55    0.21
   4  -1   6    2.45    0.18
  -4  -1  -6    2.28    0.19
   4  -1   6    2.11    0.21
  -4   1   6    2.20    0.19
  -4  -2   6   14.05    0.60
   4  -2  -6   13.31    0.61
   4   2   6   14.67    0.49
  -4   2  -6   13.55    0.52
   4   2   6   13.47    0.57
  -4  -2   6   15.35    0.49
  -4  -2  -6   14.12    0.61
   4  -2   6   14.02    0.58
  -4   2   6   15.39    0.44
   4  -2   6   13.55    0.59
   4   2  -6   13.64    0.60
   4   2  -6   14.07    0.48
   4  -2   6   13.38    0.58
  -4   2   6   13.23    0.59
  -4  -2  -6   13.73    0.57
  -4   3  -6    7.51    0.28
   4  -3  -6    7.78    0.29
  -4   3  -6    7.61    0.39
   4   3   6    6.80    0.37
   4  -3  -6    6.73    0.39
  -4  -3   6    7.21    0.31
  -4  -3   6    7.44    0.39
   4  -3   6    7.31    0.39
  -4  -3  -6    6.63    0.36
   4  -3   6    6.79    0.37
  -4   3   6    7.50    0.28
   4   3  -6    7.09    0.39
  -4  -3  -6    6.99    0.40
  -4   3   6    6.98    0.38
   4   3  -6    6.43    0.30
   4   4   6    7.92    0.41
  -4  -4   6    7.97    0.37
  -4  -4   6    8.35    0.43
  -4   4  -6    8.25    0.44
   4  -4  -6    8.22    0.44
   4  -4  -6    8.21    0.34
   4   4  -6    8.34    0.36
  -4  -4  -6    8.64    0.42
  -4   4   6    7.76    0.33
   4  -4   6    8.10    0.43
  -4  -4  -6    8.52    0.46
  -4   4   6    7.78    0.42
   4  -4   6    7.61    0.43
   4   4  -6    7.37    0.41
   4  -5  -6    0.43    0.12
  -4  -5   6    0.39    0.10
  -4  -5   6    0.30    0.11
   4  -5  -6    0.45    0.10
  -4   5  -6    0.36    0.12
   4   5   6    0.27    0.11
   4  -5   6    0.45    0.13
  -4  -5  -6    0.33    0.14
   4  -5   6    0.19    0.11
   4   5  -6    0.38    0.12
  -4   5   6    0.25    0.08
   4   5  -6    0.31    0.10
  -4  -5  -6    0.58    0.14
  -4   5   6    0.33    0.12
  -4  -6   6    7.41    0.41
   4  -6  -6    7.72    0.44
   4  -6  -6    7.18    0.44
   4   6   6    6.70    0.42
   4  -6  -6    7.36    0.38
  -4  -6   6    7.50    0.43
  -4   6  -6    7.35    0.45
   4  -6   6    7.53    0.45
   4   6  -6    8.09    0.42
  -4  -6  -6    7.96    0.48
   4  -6   6    7.28    0.46
  -4  -6  -6    6.34    0.41
  -4   6   6    7.53    0.37
   4   6  -6    7.51    0.39
  -4  -7   6   52.75    1.80
   4  -7  -6   53.75    1.76
  -4  -7   6   52.09    1.88
  -4   7  -6   51.76    1.86
   4  -7  -6   52.21    1.90
   4   7   6   52.98    1.83
   4  -7  -6   52.55    1.87
   4   7  -6   53.88    1.80
  -4  -7  -6   51.83    1.83
  -4   7   6   52.60    1.74
   4  -7   6   53.22    1.86
  -4  -7  -6   52.88    1.93
   4  -7   6   52.17    1.97
   4  -8  -6    5.10    0.35
  -4   8  -6    5.17    0.41
  -4  -8   6    5.16    0.39
   4  -8  -6    5.03    0.39
   4   8   6    5.30    0.40
  -4  -8   6    4.92    0.37
  -4  -8  -6    4.11    0.41
   4   8  -6    5.61    0.38
  -4   8   6    4.98    0.34
   4  -8   6    4.79    0.47
  -4  -8  -6    3.98    0.42
   4  -8   6    4.78    0.46
   4  -9  -6    7.17    0.49
  -4  -9   6    7.21    0.50
   4   9   6    7.33    0.49
  -4  -9   6    5.93    0.44
  -4   9  -6    5.86    0.49
   4  -9   6    5.99    0.48
  -4  -9  -6    6.63    0.50
  -4  -9  -6    6.75    0.49
   4  -9   6    6.88    0.53
   4   9  -6    7.49    0.47
  -4  10  -6   -0.15    0.13
  -4 -10   6   -0.25    0.15
   4  10   6    0.09    0.16
   4  10  -6    0.28    0.15
  -4 -10  -6    0.08    0.14
   4 -10   6   -0.05    0.16
   4 -10   6    0.01    0.17
  -4 -10  -6    0.21    0.16
  -4 -11   6    0.89    0.29
   4  11  -6    0.75    0.23
  -5   0  -6   44.20    1.54
   5   0   6   45.72    1.51
   5   0  -6   44.73    1.60
  -5   0   6   43.33    1.58
   5   0   6   47.44    1.51
   5   0   6   46.38    1.53
  -5   1  -6    2.83    0.19
   5   1   6    2.88    0.16
  -5  -1   6    2.43    0.21
   5   1   6    2.10    0.22
   5  -1  -6    2.64    0.26
   5  -1   6    2.48    0.19
   5  -1   6    2.55    0.21
   5   1  -6    2.64    0.26
   5  -1   6    2.69    0.22
   5   1  -6    2.83    0.11
  -5  -1  -6    2.79    0.22
  -5   1   6    2.73    0.22
  -5  -1  -6    2.56    0.22
   5   2   6    2.05    0.21
  -5  -2   6    1.87    0.12
  -5  -2   6    1.86    0.21
  -5   2  -6    2.24    0.15
   5  -2  -6    1.65    0.21
   5   2  -6    1.78    0.21
   5  -2   6    1.80    0.21
  -5  -2  -6    2.16    0.22
  -5  -2  -6    1.98    0.21
   5  -2   6    1.81    0.21
  -5   2   6    1.74    0.20
   5  -2   6    1.95    0.20
  -5  -3   6    6.32    0.37
  -5   3  -6    6.64    0.39
  -5  -3   6    6.58    0.29
   5  -3  -6    6.35    0.38
   5   3   6    6.26    0.36
   5  -3   6    6.96    0.38
   5  -3   6    6.28    0.37
  -5   3   6    6.61    0.38
   5   3  -6    7.14    0.40
  -5  -3  -6    6.46    0.36
   5   3  -6    7.03    0.29
  -5  -3  -6    5.55    0.37
   5   4   6    2.58    0.26
   5  -4  -6    2.40    0.26
  -5  -4   6    1.83    0.22
  -5  -4   6    2.41    0.18
  -5   4  -6    3.21    0.30
  -5  -4  -6    2.21    0.26
   5   4  -6    2.19    0.25
  -5  -4  -6    2.58    0.27
   5  -4   6    2.19    0.25
   5  -4   6    2.23    0.25
   5   4  -6    2.35    0.17
  -5   4   6    2.70    0.27
  -5   5  -6   12.91    0.63
  -5  -5   6   13.10    0.60
   5   5   6   13.19    0.61
  -5  -5   6   12.90    0.55
   5  -5  -6   12.18    0.61
  -5   5   6   13.23    0.63
   5  -5   6   12.30    0.64
   5   5  -6   13.01    0.62
  -5  -5  -6   12.50    0.60
   5   5  -6   13.08    0.54
   5  -5   6   14.18    0.64
  -5  -5  -6   13.57    0.65
  -5   6  -6   13.11    0.66
   5   6   6   12.57    0.62
  -5  -6   6   13.09    0.59
  -5  -6   6   13.33    0.62
   5  -6  -6   14.20    0.65
  -5  -6  -6   12.55    0.62
   5   6  -6   13.20    0.62
   5   6  -6   12.74    0.57
   5  -6   6   13.06    0.64
   5  -6   6   13.22    0.68
  -5  -6  -6   12.37    0.66
   5   7   6    7.97    0.47
  -5  -7   6    6.86    0.42
   5  -7  -6    6.38    0.42
  -5  -7   6    6.78    0.42
  -5   7  -6    6.07    0.45
   5  -7  -6    7.44    0.48
   5  -7   6    7.23    0.47
   5   7  -6    6.77    0.40
   5   7  -6    7.57    0.44
   5  -7   6    6.93    0.48
  -5  -7  -6    7.08    0.47
  -5  -7  -6    6.71    0.46
   5   8   6   10.58    0.59
  -5  -8   6   10.84    0.58
   5  -8  -6   11.33    0.62
  -5   8  -6   10.87    0.63
  -5  -8   6   10.61    0.57
   5   8  -6    9.98    0.54
   5  -8   6    8.20    0.59
   5  -8   6   10.44    0.62
  -5  -8  -6    9.56    0.58
  -5  -8  -6    9.90    0.62
  -5  -9   6    0.21    0.16
   5   9   6   -0.09    0.12
  -5   9  -6   -0.05    0.13
   5  -9  -6    0.00    0.13
  -5  -9  -6    0.18    0.16
   5   9  -6   -0.08    0.09
   5  -9   6    0.02    0.15
   5  -9   6    0.11    0.16
  -5  -9  -6    0.07    0.13
  -5 -10   6    1.20    0.28
  -5  10  -6    1.41    0.30
   5  10   6    1.06    0.27
   5 -10  -6    1.06    0.26
  -5 -10  -6    0.99    0.27
   5 -10   6    1.47    0.31
   5 -10   6    1.52    0.30
  -5 -10  -6    1.30    0.30
   5  10  -6    1.41    0.26
  -5 -11   6    2.02    0.37
  -5 -11  -6    1.77    0.34
   5  11  -6    1.61    0.30
   6   0   6    1.18    0.17
   6   0   6    1.09    0.17
  -6   0  -6    0.96    0.15
   6   0  -6    0.95    0.16
  -6   0   6    0.84    0.15
   6   0   6    1.11    0.13
  -6  -1   6   49.76    1.78
  -6   1  -6   53.20    1.71
   6  -1  -6   50.39    1.79
   6   1   6   54.02    1.67
   6   1   6   48.45    1.69
  -6  -1  -6   50.48    1.74
   6   1  -6   49.45    1.79
  -6  -1  -6   51.24    1.69
   6  -1   6   51.36    1.69
   6  -1   6   48.57    1.69
  -6   1   6   48.45    1.78
   6  -1   6   52.05    1.74
   6  -2  -6   61.74    2.13
  -6   2  -6   66.99    2.01
   6   2   6   59.93    2.02
  -6  -2   6   60.97    2.12
   6  -2   6   60.99    2.11
   6  -2   6   61.82    2.03
   6   2  -6   59.54    2.13
  -6   2   6   61.39    2.13
  -6  -2  -6   59.52    2.09
   6  -2   6   61.79    2.02
  -6  -2  -6   61.97    2.01
   6   3   6   33.56    1.21
  -6  -3   6   34.48    1.26
  -6   3  -6   34.82    1.24
   6  -3  -6   32.09    1.26
   6   3  -6   32.07    1.26
  -6  -3  -6   32.04    1.25
   6  -3   6   32.94    1.21
   6  -3   6   34.68    1.27
  -6  -3  -6   34.77    1.20
  -6   3   6   32.69    1.27
  -6  -4   6   12.78    0.61
  -6  -4   6   13.27    0.53
  -6   4  -6   12.71    0.63
   6  -4  -6   12.63    0.63
   6   4   6   13.78    0.63
   6  -4   6   12.81    0.64
   6  -4   6   13.35    0.62
  -6  -4  -6   13.28    0.65
  -6   4   6   13.10    0.64
  -6  -4  -6   12.92    0.60
   6   4  -6   14.14    0.66
   6   4  -6   13.20    0.52
   6  -5  -6   13.36    0.65
  -6   5  -6   13.59    0.68
   6   5   6   14.34    0.67
  -6  -5   6   12.94    0.57
  -6  -5   6   13.93    0.64
   6  -5   6   14.66    0.67
   6   5  -6   13.51    0.66
  -6   5   6   12.55    0.67
  -6  -5  -6   13.42    0.64
  -6  -5  -6   14.85    0.71
   6  -5   6   16.00    0.73
   6   6   6    2.68    0.31
  -6   6  -6    2.30    0.30
  -6  -6   6    2.32    0.25
   6  -6  -6    2.46    0.28
  -6  -6   6    2.49    0.27
   6  -6   6    2.68    0.32
   6  -6   6    2.22    0.30
  -6  -6  -6    2.35    0.31
   6   6  -6    2.58    0.24
  -6  -6  -6    2.24    0.29
   6   6  -6    2.36    0.28
   6   7   6   -0.04    0.12
   6  -7  -6    0.04    0.09
  -6   7  -6    0.10    0.13
  -6  -7   6    0.09    0.09
   6  -7  -6    0.03    0.13
  -6  -7   6    0.07    0.11
   6  -7   6   -0.24    0.08
   6   7  -6    0.05    0.12
  -6  -7  -6   -0.11    0.10
   6  -7   6    0.09    0.13
  -6  -7  -6   -0.07    0.12
   6   7  -6   -0.15    0.06
   6  -8  -6    0.05    0.13
  -6   8  -6    0.01    0.13
   6   8   6   -0.08    0.12
  -6  -8   6   -0.03    0.13
  -6  -8  -6    0.07    0.12
   6  -8   6    0.00    0.12
  -6  -8  -6    0.01    0.14
   6   8  -6   -0.02    0.10
   6  -8   6    0.03    0.12
  -6   9  -6    5.24    0.50
   6  -9  -6    5.17    0.52
  -6  -9   6    6.04    0.46
   6   9   6    5.65    0.46
  -6  -9  -6    5.42    0.52
   6  -9   6    5.85    0.55
   6  -9   6    4.63    0.51
   6   9  -6    5.31    0.40
  -6  -9  -6    5.40    0.46
  -6  10  -6    1.74    0.33
   6  10   6    1.47    0.32
   6 -10  -6    2.08    0.36
  -6 -10   6    2.16    0.35
   6 -10   6    2.00    0.38
  -6 -10  -6    2.14    0.35
  -6 -10  -6    1.97    0.34
   6 -10   6    1.87    0.36
   6  10  -6    1.98    0.30
  -7   0  -6   29.78    1.10
   7   0   6   30.48    1.07
   7   0   6   31.18    1.10
  -7   0   6   27.86    1.13
   7   0   6   29.26    1.10
   7   0  -6   29.44    1.17
   7   1   6    3.60    0.28
  -7   1  -6    4.41    0.27
   7  -1  -6    4.18    0.32
  -7  -1   6    4.06    0.30
  -7   1   6    3.32    0.29
  -7  -1  -6    4.00    0.30
   7  -1   6    3.83    0.26
   7   1  -6    3.96    0.32
   7  -1   6    4.04    0.30
   7  -1   6    4.09    0.29
  -7  -1  -6    3.91    0.29
   7  -2  -6   20.97    0.91
   7   2   6   22.14    0.88
  -7  -2   6   21.03    0.89
  -7   2  -6   24.38    0.83
   7  -2   6   20.71    0.87
   7  -2   6   21.13    0.86
  -7  -2  -6   21.88    0.86
  -7   2   6   20.70    0.90
  -7  -2  -6   21.61    0.90
   7  -2   6   22.88    0.89
   7   2  -6   20.73    0.92
  -7   3  -6    3.13    0.32
   7   3   6    3.43    0.32
  -7  -3   6    3.33    0.27
   7  -3  -6    2.69    0.30
  -7   3   6    3.49    0.29
   7  -3   6    2.88    0.29
  -7  -3  -6    2.85    0.29
   7   3  -6    3.28    0.33
   7  -3   6    3.00    0.30
  -7  -3  -6    2.43    0.28
  -7   4  -6    1.70    0.25
   7   4   6    2.08    0.26
   7  -4  -6    2.76    0.30
  -7  -4   6    1.64    0.22
   7  -4   6    2.04    0.26
  -7  -4  -6    2.30    0.29
  -7  -4  -6    2.20    0.26
   7  -4   6    1.86    0.25
  -7   4   6    2.00    0.26
   7   4  -6    1.85    0.27
   7  -5  -6    6.95    0.44
   7   5   6    6.86    0.44
  -7   5  -6    7.48    0.47
  -7  -5   6    7.19    0.42
  -7  -5  -6    6.79    0.44
   7  -5   6    7.01    0.45
   7  -5   6    6.87    0.46
  -7  -5  -6    7.03    0.48
   7   5  -6    6.06    0.44
  -7   5   6    7.14    0.47
  -7   6  -6    4.73    0.44
   7   6   6    4.25    0.41
   7  -6  -6    5.02    0.37
  -7  -6   6    4.59    0.34
   7  -6   6    4.18    0.40
   7   6  -6    5.22    0.40
  -7  -6  -6    4.92    0.40
  -7   6   6    4.29    0.38
  -7  -6  -6    4.81    0.37
   7  -6   6    5.07    0.40
   7   7   6    3.88    0.39
  -7   7  -6    3.97    0.42
   7  -7   6    2.94    0.35
  -7  -7  -6    3.46    0.38
   7   7  -6    3.00    0.35
  -7  -7  -6    3.82    0.41
   7  -7   6    3.25    0.40
   7  -8  -6    6.06    0.48
   7   8   6    5.47    0.44
  -7  -8   6    4.97    0.41
  -7   8  -6    4.75    0.49
  -7  -8  -6    5.89    0.50
   7  -8   6    5.45    0.48
   7  -8   6    6.46    0.48
  -7  -8  -6    5.49    0.51
   7  -9  -6    1.77    0.32
   7   9   6    2.51    0.37
  -7   9  -6    1.47    0.29
   7  -9   6    2.40    0.39
  -7  -9  -6    2.10    0.33
   7  -9   6    2.03    0.34
  -7  -9  -6    2.50    0.37
  -7 -10  -6    2.84    0.41
   8   0  -6    6.71    0.45
   8   0   6    6.08    0.39
  -8   0  -6    6.78    0.39
   8   0   6    6.42    0.40
  -8   0   6    6.87    0.42
   8  -1  -6    2.48    0.30
  -8   1  -6    2.22    0.22
  -8  -1   6    2.03    0.24
   8   1   6    1.91    0.25
   8  -1   6    2.46    0.25
   8  -1   6    2.95    0.31
   8   1  -6    2.23    0.29
   8  -1   6    2.26    0.27
  -8  -1  -6    2.29    0.27
  -8  -1  -6    2.49    0.27
  -8   1   6    2.07    0.25
   8   2   6   30.62    1.17
   8  -2  -6   30.06    1.22
  -8  -2   6   31.38    1.21
  -8  -2  -6   29.41    1.14
  -8   2   6   30.95    1.22
  -8  -2  -6   30.59    1.20
   8   2  -6   29.73    1.23
   8  -2   6   31.68    1.18
   8  -2   6   31.57    1.19
   8  -2   6   31.17    1.16
  -8  -3   6   35.80    1.34
   8   3   6   34.25    1.30
   8  -3  -6   34.41    1.36
  -8   3  -6   35.00    1.33
   8  -3   6   37.85    1.37
   8   3  -6   35.11    1.39
   8  -3   6   33.73    1.30
  -8  -3  -6   34.26    1.29
  -8   3   6   34.88    1.37
  -8  -3  -6   35.49    1.36
   8  -4  -6   24.52    1.03
   8   4   6   24.84    1.01
  -8   4  -6   23.86    1.02
  -8  -4   6   25.59    1.02
  -8   4   6   23.53    1.05
   8   4  -6   24.70    1.06
   8  -4   6   24.64    1.05
  -8  -4  -6   23.92    1.04
   8  -4   6   23.54    0.99
  -8  -4  -6   24.23    0.99
   8  -5  -6   18.22    0.84
   8   5   6   19.66    0.86
  -8   5  -6   16.94    0.84
  -8  -5   6   19.46    0.82
  -8   5   6   17.97    0.87
  -8  -5  -6   17.57    0.82
   8  -5   6   19.50    0.90
   8  -5   6   19.64    0.86
   8   5  -6   19.28    0.89
  -8  -5  -6   16.35    0.85
   8  -6  -6   -0.04    0.09
   8   6   6    0.13    0.12
  -8   6  -6   -0.08    0.10
  -8   6   6   -0.13    0.11
  -8  -6  -6   -0.01    0.12
   8  -6   6   -0.06    0.11
   8  -6   6   -0.01    0.12
  -8  -6  -6    0.10    0.16
   8   6  -6   -0.05    0.13
   8   7   6    0.13    0.14
  -8   7  -6    0.29    0.17
  -8   7   6   -0.07    0.14
  -8  -7  -6    0.30    0.17
   8  -7   6    0.35    0.16
   8   7  -6    0.26    0.17
  -8  -7  -6    0.19    0.18
   8  -7   6    0.20    0.16
  -8  -8   6    2.45    0.33
   8   8   6    3.47    0.42
  -8   8  -6    2.94    0.39
   8  -8   6    3.13    0.42
  -8  -8  -6    2.90    0.40
   8  -8   6    3.62    0.42
  -8  -8  -6    2.70    0.39
  -8   9  -6    5.30    0.54
   8   9   6    5.83    0.57
  -8  -9  -6    5.29    0.55
   8  -9   6    6.38    0.56
  -8  -9  -6    5.80    0.56
   8  -9   6    6.10    0.58
  -9   0  -6    8.64    0.47
   9   0  -6    8.03    0.52
   9   0   6    8.61    0.49
  -9   0   6    8.69    0.50
  -9  -1   6   15.44    0.74
   9  -1  -6   16.33    0.80
   9   1   6   16.02    0.74
  -9   1  -6   16.22    0.70
  -9   1   6   15.10    0.74
   9  -1   6   15.38    0.71
   9  -1   6   17.60    0.77
   9  -1   6   14.78    0.72
  -9  -1  -6   15.61    0.73
  -9  -1  -6   16.96    0.74
   9   1  -6   16.13    0.79
  -9  -2   6   24.51    1.00
   9  -2  -6   22.73    1.02
   9   2   6   22.56    0.97
   9  -2   6   24.43    0.98
  -9  -2  -6   22.61    0.99
  -9  -2  -6   22.99    0.96
   9  -2   6   23.37    0.98
   9  -2   6   24.37    0.98
  -9   2   6   23.21    1.01
   9   2  -6   24.97    1.07
   9   3   6    2.53    0.31
  -9  -3   6    2.77    0.30
  -9   3  -6    2.74    0.32
   9  -3  -6    2.34    0.31
  -9   3   6    2.41    0.30
  -9  -3  -6    2.60    0.30
   9  -3   6    2.80    0.31
  -9  -3  -6    2.56    0.31
   9   3  -6    2.47    0.34
   9  -3   6    3.05    0.33
  -9  -4   6   10.30    0.57
   9   4   6   10.65    0.60
   9  -4  -6    9.71    0.59
  -9   4  -6   10.40    0.60
   9  -4   6   10.31    0.59
  -9  -4  -6   10.53    0.62
  -9  -4  -6   11.19    0.60
  -9   4   6   11.69    0.64
   9  -4   6   11.45    0.63
   9   4  -6   11.61    0.66
  -9   5  -6    3.28    0.37
   9  -5  -6    2.97    0.34
   9   5   6    2.96    0.35
   9   5  -6    3.28    0.39
  -9  -5  -6    4.11    0.43
  -9  -5  -6    3.35    0.37
   9  -5   6    3.00    0.36
  -9   5   6    3.09    0.36
   9  -5   6    3.22    0.36
  -9   6  -6    1.10    0.24
   9   6   6    0.58    0.19
   9  -6   6    0.64    0.20
   9  -6   6    0.87    0.22
  -9   6   6    1.36    0.27
   9   6  -6    1.25    0.28
  -9  -6  -6    0.65    0.20
  -9  -6  -6    0.70    0.20
  -9   7  -6    0.46    0.19
   9   7   6    0.52    0.19
  -9   7   6    0.33    0.21
  -9  -7  -6    0.43    0.19
  -9  -7  -6    0.51    0.21
   9  -7   6    0.42    0.20
   9  -7   6    0.74    0.23
   9   8   6    0.95    0.25
  -9   8  -6    0.48    0.23
  -9  -8   6    0.80    0.22
   9  -8   6    0.94    0.27
  -9  -8  -6    0.59    0.23
   9  -8   6    0.57    0.23
  -9   8   6    0.94    0.26
  -9  -8  -6    0.67    0.23
 -10   0  -6   55.02    1.90
  10   0   6   55.04    1.91
  10   0  -6   53.93    2.02
 -10   0  -6   54.65    1.92
 -10   0   6   52.29    1.97
  10   1   6    0.08    0.10
  10  -1  -6    0.04    0.13
 -10  -1   6   -0.07    0.10
  10  -1   6    0.00    0.10
 -10   1   6    0.03    0.10
  10   1  -6   -0.10    0.10
  10  -1   6    0.03    0.10
 -10  -1  -6    0.04    0.13
 -10  -1  -6   -0.01    0.13
  10  -2  -6    1.59    0.28
 -10  -2   6    1.17    0.21
  10   2   6    1.10    0.22
  10  -2   6    1.44    0.25
  10  -2   6    0.91    0.19
 -10  -2  -6    1.36    0.23
 -10  -2  -6    1.15    0.22
 -10   2   6    1.17    0.23
  10   2  -6    1.12    0.24
  10  -2   6    1.24    0.22
  10  -3  -6    3.90    0.40
 -10  -3   6    4.60    0.36
 -10   3  -6    4.12    0.42
  10   3   6    4.17    0.41
  10   3  -6    3.59    0.40
 -10  -3  -6    3.76    0.40
  10  -3   6    4.04    0.35
 -10  -3  -6    3.83    0.39
  10  -3   6    4.60    0.43
 -10   3   6    3.84    0.40
  10   4   6    0.86    0.21
 -10  -4   6    1.09    0.21
 -10   4  -6    1.36    0.25
  10  -4  -6    0.97    0.22
  10  -4   6    1.41    0.25
  10   4  -6    0.94    0.24
 -10  -4  -6    0.89    0.22
 -10  -4  -6    0.82    0.21
  10  -4   6    0.91    0.20
 -10   4   6    1.28    0.26
  10   5   6    1.41    0.27
  10  -5  -6    1.61    0.28
 -10   5  -6    1.37    0.26
 -10  -5  -6    1.15    0.26
  10  -5   6    1.98    0.32
  10  -5   6    1.53    0.27
 -10  -5  -6    1.25    0.25
  10   5  -6    1.42    0.28
 -10   5   6    1.41    0.29
 -10   6  -6    3.30    0.42
  10   6   6    3.83    0.43
 -10  -6  -6    4.00    0.46
 -10  -6  -6    3.05    0.38
  10   6  -6    4.42    0.49
 -10   6   6    4.36    0.48
  10  -6   6    3.63    0.43
  10  -6   6    3.86    0.43
 -10   7  -6   32.96    1.43
  10   7   6   33.93    1.44
  10  -7   6   36.37    1.55
 -10  -7  -6   33.57    1.41
 -10  -7  -6   35.27    1.53
  10  -7   6   34.30    1.42
 -10   7   6   35.63    1.53
 -10  -8   6    0.02    0.14
 -10   8  -6    0.27    0.23
  10  -8   6    0.76    0.29
 -11   0  -6   16.65    0.79
 -11   0   6   15.67    0.78
  11   0  -6   15.69    0.85
 -11   0  -6   16.39    0.77
  11   0   6   16.62    0.80
  11   1   6    7.74    0.51
  11  -1  -6    9.04    0.59
 -11  -1   6    7.94    0.50
  11  -1   6    7.72    0.50
 -11  -1  -6    7.75    0.50
  11   1  -6    8.32    0.58
 -11  -1  -6    7.33    0.48
  11  -1   6    7.41    0.49
 -11   1   6    7.46    0.50
  11   2   6    2.14    0.30
  11  -2  -6    2.57    0.36
 -11  -2   6    1.85    0.28
  11   2  -6    2.08    0.34
  11  -2   6    1.94    0.29
 -11  -2  -6    1.51    0.26
 -11   2   6    2.18    0.31
 -11  -2  -6    2.05    0.29
  11  -2   6    2.08    0.29
 -11   3  -6   11.38    0.66
  11   3   6   10.80    0.64
  11  -3  -6   11.82    0.69
 -11  -3   6   11.57    0.63
 -11   3   6   10.92    0.66
  11  -3   6   12.01    0.66
 -11  -3  -6   10.82    0.65
  11   3  -6   11.69    0.71
  11  -3   6   10.89    0.70
 -11  -3  -6   11.22    0.64
 -11   4  -6   11.26    0.68
  11  -4  -6   12.66    0.72
  11   4   6   11.68    0.68
 -11  -4  -6   11.29    0.70
  11  -4   6   11.90    0.68
 -11   4   6   12.58    0.72
  11   4  -6   12.42    0.76
 -11  -4  -6   11.55    0.66
  11  -4   6   10.82    0.66
  11   5   6   -0.03    0.15
 -11   5  -6    0.06    0.14
  11  -5   6    0.26    0.16
  11  -5   6    0.04    0.15
 -11  -5  -6    0.37    0.19
 -11  -5  -6    0.22    0.16
 -11   5   6   -0.04    0.15
  11   5  -6    0.08    0.20
 -11   6  -6    1.63    0.31
  11   6   6    1.54    0.30
 -11  -6  -6    1.56    0.31
  11  -6   6    1.25    0.29
  11  -6   6    1.44    0.30
 -11  -6  -6    2.05    0.37
 -11   6   6    1.91    0.36
  11   6  -6    1.67    0.35
 -11   7  -6    1.64    0.32
 -11  -7   6    1.51    0.31
  11   7   6    2.12    0.38
  11  -7   6    2.16    0.37
  11  -7   6    1.68    0.32
 -11  -7  -6    1.67    0.36
  12   0   6    1.31    0.25
 -12   0  -6    1.69    0.29
 -12   0   6    1.65    0.27
  12   0  -6    1.11    0.27
  12  -1  -6    0.18    0.17
 -12   1  -6    0.17    0.16
  12   1   6    0.03    0.11
 -12  -1   6   -0.15    0.11
 -12  -1  -6    0.10    0.14
 -12   1   6   -0.10    0.12
  12   1  -6   -0.05    0.16
 -12  -1  -6    0.16    0.16
  12  -1   6    0.03    0.11
  12   2   6    6.21    0.48
  12  -2  -6    5.55    0.48
 -12  -2   6    6.74    0.47
 -12  -2  -6    5.84    0.52
  12   2  -6    7.29    0.57
 -12  -2  -6    6.40    0.49
  12  -2   6    5.89    0.46
 -12   2   6    6.78    0.50
 -12   3  -6    2.41    0.34
  12   3   6    2.29    0.34
  12  -3  -6    2.81    0.39
 -12  -3  -6    2.61    0.38
 -12  -3  -6    1.83    0.29
  12   3  -6    2.25    0.38
 -12   3   6    2.83    0.37
  12  -3   6    3.08    0.37
 -12   4  -6    0.21    0.18
  12  -4  -6    0.44    0.19
  12   4   6    0.45    0.19
 -12  -4  -6    0.65    0.22
  12  -4   6    0.44    0.20
  12   4  -6    0.23    0.18
 -12  -4  -6    0.00    0.17
 -12   4   6    0.64    0.22
  12   5   6   18.21    0.94
 -12   5  -6   18.46    0.94
 -12   5   6   17.61    0.97
  12  -5   6   18.93    0.93
  12   5  -6   19.41    1.04
  12  -5   6   19.77    0.98
 -12  -5  -6   16.96    0.89
 -12  -5  -6   16.56    0.95
 -12   6  -6    0.06    0.18
  12  -6   6    0.41    0.23
  12  -6   6    0.66    0.25
 -13   0  -6   -0.04    0.13
 -13   0   6    0.21    0.17
  13   0   6   -0.03    0.10
  13   0  -6   -0.02    0.16
 -13  -1   6    5.55    0.45
  13  -1  -6    5.98    0.52
  13   1   6    4.77    0.50
 -13  -1  -6    5.97    0.53
  13   1  -6    5.49    0.58
 -13   1   6    5.24    0.45
  13  -1   6    5.89    0.47
 -13  -1  -6    6.11    0.47
  13   2   6    5.95    0.50
 -13   2  -6    7.01    0.55
  13  -2  -6    6.58    0.54
 -13  -2  -6    6.19    0.51
 -13   2   6    6.60    0.52
 -13  -2  -6    6.56    0.50
  13   2  -6    7.21    0.61
 -13   3  -6    0.50    0.21
  13   3   6    0.26    0.17
  13  -3  -6    0.00    0.15
  13  -3   6    0.22    0.16
 -13   3   6    0.10    0.18
 -13  -3  -6    0.09    0.17
 -13  -3  -6    0.51    0.22
  13   3  -6    0.09    0.17
 -13   4  -6    0.19    0.18
  13   4   6    0.10    0.16
 -13  -4  -6    0.07    0.19
 -13  -4  -6   -0.14    0.16
 -13   4   6    0.21    0.19
  13  -4   6    0.04    0.14
  14   0  -6    0.68    0.26
  14   0   6    0.38    0.17
 -14   0  -6    0.61    0.24
 -14   1  -6    1.20    0.27
  14   1   6    1.85    0.32
  14  -1  -6    1.76    0.36
 -14   1   6    1.42    0.30
 -14  -1  -6    0.86    0.25
  14  -1   6    1.01    0.25
 -14   2  -6    9.48    0.66
  14   2   6    9.06    0.65
  14  -2  -6   10.00    0.71
 -14  -2  -6    9.51    0.64
 -14  -2  -6    9.05    0.64
   0   0   7    0.05    0.04
   0   0   7    0.02    0.04
   0   0   7    0.01    0.03
   0   0  -7   -0.05    0.05
   0   1  -7    0.02    0.04
   0  -1  -7    0.01    0.04
   0  -1   7   -0.03    0.03
   0   1  -7    0.01    0.04
   0   1   7   -0.01    0.03
   0  -1   7   -0.09    0.04
   0  -1  -7    0.04    0.06
   0   1   7    0.52    0.09
   0   2  -7   80.00    2.45
   0  -2  -7   77.40    2.61
   0   2  -7   81.70    2.55
   0  -2  -7   80.66    2.41
   0   2   7   76.76    2.58
   0  -2   7   80.79    2.63
   0  -2   7   76.64    2.42
   0   2   7   82.28    2.42
   0   3  -7    0.02    0.05
   0   3  -7    0.04    0.06
   0  -3  -7    0.14    0.06
   0   3   7    0.10    0.06
   0  -3   7   -0.06    0.05
   0   3   7   -0.04    0.04
   0  -3   7    0.02    0.06
   0  -3  -7    0.04    0.08
   0  -4  -7    2.22    0.24
   0   4   7    2.50    0.18
   0  -4  -7    2.40    0.19
   0   4   7    2.09    0.17
   0  -4   7    2.49    0.22
   0   4  -7    2.36    0.16
   0  -4   7    2.15    0.21
   0   4  -7    2.33    0.22
   0   5   7    0.04    0.06
   0  -5   7   -0.03    0.07
   0  -5   7    0.71    0.13
   0   5  -7    0.01    0.07
   0   5   7    0.07    0.06
   0  -5  -7    0.11    0.08
   0  -5  -7    0.00    0.06
   0   6   7   77.50    2.49
   0   6  -7   77.55    2.46
   0  -6  -7   75.97    2.41
   0   6   7   74.68    2.39
   0  -6   7   70.79    2.42
   0  -6   7   74.09    2.60
   0  -6  -7   76.73    2.58
   0  -7  -7   -0.09    0.09
   0   7  -7   -0.05    0.08
   0  -7  -7    0.00    0.08
   0   7   7    0.05    0.08
   0  -7   7    0.09    0.11
   0  -7   7    0.10    0.12
   0  -8   7    1.25    0.23
   0   8   7    0.88    0.17
   0  -8   7    1.68    0.27
   0  -8  -7    1.16    0.22
   0  -8  -7    1.52    0.25
   0   8  -7    1.51    0.24
   0  -9  -7   -0.09    0.09
   0  -9  -7   -0.03    0.10
   0  -9   7    0.14    0.16
   0   9   7    0.21    0.12
   0   9  -7    0.07    0.13
   0  -9   7   -0.06    0.11
   0 -10   7    0.43    0.19
   0  10  -7    0.34    0.16
   0 -10  -7    0.13    0.15
   0  10   7    0.26    0.16
   0 -10   7    0.22    0.16
   0  11  -7   -0.03    0.13
   0  11   7   -0.17    0.14
   0 -11   7    0.00    0.17
   0 -11  -7    0.01    0.14
   0 -11   7   -0.14    0.12
   1   0   7    0.07    0.05
   1   0  -7   -0.01    0.05
  -1   0   7   -0.03    0.03
  -1   0  -7   -0.04    0.04
   1   0   7   -0.04    0.03
  -1   0   7   -0.04    0.04
  -1   0   7   -0.05    0.02
   1   0   7    0.03    0.04
   1  -1  -7    3.88    0.18
   1   1   7    3.59    0.21
  -1  -1   7    3.66    0.23
   1  -1  -7    3.64    0.25
  -1   1  -7    3.04    0.21
  -1  -1   7    3.81    0.18
   1   1   7    3.61    0.20
  -1   1   7    3.71    0.17
   1   1  -7    3.30    0.23
  -1   1   7    3.90    0.23
   1  -1   7    3.96    0.21
   1  -1   7    3.71    0.23
  -1  -1  -7    3.69    0.25
   1   1  -7    4.36    0.20
   1  -1   7    3.38    0.20
  -1  -2   7    1.76    0.18
   1  -2  -7    1.68    0.12
  -1   2  -7    1.75    0.14
  -1  -2   7    1.88    0.14
  -1   2  -7    1.38    0.15
   1  -2  -7    1.56    0.19
   1   2   7    1.40    0.14
   1   2   7    1.56    0.13
  -1  -2  -7    1.55    0.15
  -1  -2  -7    1.70    0.19
  -1   2   7    1.47    0.11
   1   2  -7    1.57    0.17
   1  -2   7    1.48    0.16
   1   2  -7    1.45    0.14
   1  -2   7    1.79    0.17
  -1   2   7    1.84    0.15
   1  -3  -7   50.65    1.61
  -1  -3   7   50.61    1.78
  -1  -3   7   53.39    1.64
   1  -3  -7   50.28    1.78
   1   3   7   54.34    1.71
  -1   3  -7   51.25    1.68
   1   3   7   50.64    1.65
  -1   3  -7   56.06    1.68
  -1   3   7   52.12    1.61
   1  -3   7   49.24    1.66
  -1  -3  -7   49.44    1.64
   1   3  -7   51.18    1.65
  -1   3   7   52.02    1.74
   1  -3   7   51.34    1.79
  -1  -3  -7   49.38    1.78
   1   3  -7   54.61    1.72
   1   4   7   20.55    0.70
  -1   4  -7   19.33    0.75
   1  -4  -7   19.39    0.69
   1   4   7   18.14    0.71
  -1   4  -7   19.88    0.67
   1  -4  -7   18.82    0.80
  -1  -4   7   19.98    0.73
  -1  -4   7   18.22    0.78
  -1   4   7   19.62    0.74
  -1  -4  -7   19.55    0.72
  -1  -4  -7   17.95    0.79
   1  -4   7   18.50    0.73
  -1   4   7   18.51    0.68
   1   4  -7   18.66    0.72
   1  -4   7   18.09    0.78
   1   4  -7   19.00    0.71
  -1   5  -7    6.17    0.35
   1   5   7    5.02    0.30
   1   5   7    5.88    0.27
   1  -5  -7    4.88    0.34
  -1  -5   7    4.85    0.33
   1  -5  -7    5.02    0.29
  -1  -5   7    4.83    0.30
  -1   5   7    5.17    0.29
   1  -5   7    4.71    0.32
  -1  -5  -7    4.79    0.35
   1   5  -7    5.42    0.27
   1  -5   7    5.68    0.37
   1   5  -7    4.39    0.30
  -1  -5  -7    5.35    0.32
  -1   5   7    4.85    0.29
   1  -6  -7   12.00    0.62
  -1   6  -7   12.21    0.59
   1  -6  -7   12.82    0.56
   1   6   7   12.84    0.57
  -1  -6   7   12.75    0.63
  -1  -6   7   12.31    0.58
   1   6  -7   13.94    0.61
   1  -6   7   12.30    0.63
  -1   6   7   13.19    0.56
   1  -6   7   12.44    0.60
  -1   6   7   12.70    0.54
  -1  -6  -7   12.67    0.64
  -1  -6  -7   12.97    0.59
   1  -7  -7   13.51    0.61
   1   7   7   13.13    0.61
   1  -7  -7   13.35    0.66
  -1   7  -7   13.38    0.65
  -1  -7   7   13.32    0.67
  -1  -7   7   11.99    0.61
   1  -7   7   13.80    0.65
  -1   7   7   12.83    0.58
  -1  -7  -7   12.84    0.67
  -1   7   7   12.52    0.58
  -1  -7  -7   13.10    0.62
   1   7  -7   13.76    0.65
   1  -7   7   12.99    0.68
   1  -8  -7   43.76    1.62
  -1  -8   7   42.92    1.56
   1  -8  -7   42.87    1.53
  -1   8  -7   39.65    1.55
   1   8   7   41.53    1.51
  -1  -8   7   41.43    1.62
   1  -8   7   40.82    1.64
  -1   8   7   41.84    1.49
  -1  -8  -7   43.54    1.64
  -1  -8  -7   44.50    1.57
   1  -8   7   41.87    1.57
   1   8  -7   43.41    1.56
  -1  -9   7    0.47    0.20
   1  -9  -7    0.70    0.20
   1   9   7    0.81    0.21
   1  -9  -7    0.45    0.17
  -1   9  -7    0.54    0.19
  -1  -9   7    0.95    0.22
  -1  -9  -7    0.90    0.23
   1  -9   7    0.64    0.20
   1  -9   7    0.42    0.18
   1   9  -7    0.54    0.19
  -1  -9  -7    0.46    0.17
  -1   9   7    0.74    0.19
   1 -10  -7   25.40    1.13
   1  10   7   26.39    1.12
  -1 -10   7   27.27    1.20
  -1 -10   7   24.23    1.14
  -1  10  -7   27.63    1.19
   1 -10   7   25.45    1.17
  -1 -10  -7   26.72    1.17
  -1 -10  -7   28.33    1.22
   1 -10   7   25.77    1.21
  -1  10   7   28.37    1.12
   1  10  -7   27.15    1.17
   1  11   7    8.12    0.57
  -1 -11   7    7.38    0.59
   1 -11  -7    8.93    0.60
  -1 -11   7    7.99    0.59
  -1  11  -7    9.07    0.63
   1 -11   7    8.03    0.63
  -1 -11  -7    8.76    0.61
   1  11  -7    7.85    0.58
  -1  11   7    9.82    0.58
   1 -11   7    7.43    0.58
  -2   0   7    0.04    0.05
   2   0   7   -0.02    0.03
   2   0   7   -0.09    0.04
   2   0   7    0.01    0.05
   2   0  -7    0.05    0.06
  -2   0  -7   -0.01    0.04
  -2   0   7   -0.02    0.02
   2   0  -7   -0.04    0.03
  -2   1  -7   57.20    1.88
   2   1   7   58.11    1.88
  -2  -1   7   58.15    1.96
  -2  -1   7   59.66    1.74
   2  -1  -7   57.59    1.95
   2  -1  -7   59.54    1.72
   2   1   7   57.26    1.82
   2  -1   7   55.59    1.82
  -2  -1  -7   55.82    1.92
  -2   1   7   58.18    1.72
   2  -1   7   58.12    1.93
  -2   1   7   55.79    1.94
   2  -1   7   57.20    1.81
   2   1  -7   56.95    1.93
   2   1  -7   59.79    1.75
   2   2   7   -0.03    0.05
  -2  -2   7   -0.03    0.05
  -2   2  -7    0.06    0.05
   2  -2  -7    0.03    0.06
  -2  -2   7    0.00    0.04
  -2   2  -7    0.02    0.05
   2  -2  -7    0.06    0.04
   2   2   7    0.05    0.04
  -2   2   7    0.00    0.03
  -2   2   7    0.05    0.05
   2  -2   7    0.04    0.05
   2   2  -7   -0.01    0.04
  -2  -2  -7    0.07    0.07
   2  -2   7    0.01    0.05
  -2  -2  -7    0.01    0.05
   2   2  -7    0.03    0.06
   2   3   7   58.82    1.82
  -2   3  -7   54.67    1.82
  -2  -3   7   56.36    1.93
   2   3   7   56.32    1.80
   2  -3  -7   55.36    1.72
  -2   3  -7   60.65    1.80
   2  -3  -7   54.70    1.92
  -2  -3   7   55.09    1.75
   2   3  -7   53.56    1.86
  -2  -3  -7   53.77    1.78
   2  -3   7   55.35    1.93
   2  -3   7   53.60    1.80
  -2   3   7   60.22    1.73
  -2  -3  -7   54.31    1.91
  -2   3   7   56.80    1.90
   2   3  -7   55.40    1.75
  -2  -4   7    6.01    0.31
   2   4   7    5.97    0.33
   2  -4  -7    5.95    0.29
  -2   4  -7    5.96    0.35
  -2  -4   7    5.83    0.35
   2   4   7    6.71    0.27
   2  -4  -7    6.08    0.38
  -2   4   7    5.35    0.32
   2  -4   7    6.03    0.36
  -2  -4  -7    6.05    0.33
  -2  -4  -7    5.99    0.37
   2   4  -7    5.79    0.31
  -2   4   7    6.05    0.29
   2   4  -7    6.73    0.34
   2  -4   7    5.89    0.34
   2  -5  -7    8.98    0.40
  -2   5  -7    8.03    0.45
   2   5   7    8.66    0.43
   2  -5  -7    8.48    0.48
  -2  -5   7    8.44    0.42
  -2  -5   7    8.58    0.47
   2   5  -7    8.72    0.41
  -2  -5  -7    8.70    0.43
  -2   5   7    8.81    0.43
  -2  -5  -7    8.06    0.47
   2  -5   7    8.89    0.46
   2   5  -7    8.93    0.42
   2  -5   7    8.46    0.48
  -2   5   7    8.59    0.38
  -2  -6   7    1.28    0.19
   2  -6  -7    0.84    0.15
  -2  -6   7    0.99    0.18
   2   6   7    1.06    0.17
  -2   6  -7    1.22    0.20
   2  -6  -7    0.78    0.16
  -2  -6  -7    0.83    0.16
  -2   6   7    0.79    0.15
   2  -6   7    1.29    0.21
   2   6  -7    1.04    0.17
   2  -6   7    0.85    0.18
  -2  -6  -7    0.94    0.19
  -2   6   7    0.93    0.14
   2   7   7    1.30    0.21
  -2  -7   7    1.38    0.22
   2  -7  -7    1.39    0.20
   2  -7  -7    0.90    0.19
  -2   7  -7    1.22    0.21
  -2  -7   7    0.96    0.19
  -2   7   7    1.15    0.18
   2  -7   7    0.97    0.20
  -2  -7  -7    0.95    0.19
   2   7  -7    1.12    0.19
  -2  -7  -7    1.35    0.24
  -2   7   7    1.14    0.17
   2  -7   7    1.26    0.23
   2  -8  -7    9.49    0.51
   2   8   7    9.74    0.52
   2  -8  -7    9.90    0.56
  -2   8  -7    8.65    0.54
  -2  -8   7    9.19    0.54
  -2  -8   7    8.31    0.51
   2  -8   7    9.36    0.58
  -2  -8  -7    8.99    0.54
   2  -8   7    8.68    0.54
  -2  -8  -7    9.72    0.58
   2   8  -7    8.82    0.52
  -2   8   7    8.71    0.47
   2   9   7   12.01    0.66
   2  -9  -7   12.90    0.70
   2  -9  -7   13.83    0.68
  -2  -9   7   13.92    0.71
  -2   9  -7   12.57    0.70
  -2  -9   7   13.46    0.71
   2   9  -7   13.58    0.70
  -2   9   7   12.89    0.63
   2  -9   7   13.37    0.72
   2  -9   7   12.09    0.73
  -2  -9  -7   12.30    0.69
  -2  -9  -7   12.91    0.72
  -2 -10   7    6.42    0.50
   2 -10  -7    8.98    0.56
   2  10   7    7.58    0.53
  -2 -10   7    8.06    0.55
  -2  10  -7    7.24    0.55
   2 -10   7    6.99    0.54
  -2 -10  -7    7.82    0.55
   2 -10   7    6.82    0.55
  -2  10   7    7.14    0.48
   2  10  -7    7.12    0.52
  -2 -10  -7    6.80    0.53
  -2 -11   7    0.51    0.24
   2 -11  -7    0.42    0.19
  -2  11  -7    0.53    0.23
   2  11   7    0.30    0.20
  -2 -11  -7    0.49    0.22
  -2  11   7    0.42    0.20
   2 -11   7    0.23    0.24
   2 -11   7    0.20    0.18
   2  11  -7    0.35    0.17
  -3   0  -7    0.01    0.06
  -3   0   7   -0.02    0.05
   3   0   7   -0.01    0.04
   3   0  -7    0.03    0.06
   3   0   7    0.05    0.06
   3   0   7   -0.05    0.04
  -3   1  -7   17.91    0.70
   3   1   7   19.70    0.68
  -3  -1   7   19.64    0.59
  -3  -1   7   18.53    0.76
   3   1   7   18.32    0.71
   3  -1  -7   17.51    0.76
  -3  -1  -7   18.56    0.74
   3   1  -7   19.53    0.60
   3  -1   7   19.25    0.73
   3  -1   7   18.37    0.70
  -3   1   7   19.72    0.75
   3  -1   7   18.78    0.71
   3   1  -7   18.84    0.76
  -3  -1  -7   18.78    0.70
   3   2   7   23.81    0.79
  -3  -2   7   24.29    0.76
  -3   2  -7   22.68    0.81
  -3  -2   7   24.01    0.91
   3   2   7   22.75    0.84
   3  -2  -7   22.59    0.91
  -3   2  -7   22.98    0.86
   3  -2  -7   23.38    0.72
   3   2  -7   24.17    0.76
   3   2  -7   22.38    0.88
   3  -2   7   22.48    0.88
  -3  -2  -7   22.97    0.83
  -3   2   7   23.05    0.89
   3  -2   7   22.91    0.84
  -3  -2  -7   22.53    0.89
  -3  -3   7    0.47    0.12
   3  -3  -7    0.29    0.10
   3   3   7    0.51    0.06
  -3   3  -7    0.60    0.08
   3   3   7    0.49    0.11
  -3   3  -7    0.93    0.15
  -3  -3   7    0.42    0.09
   3  -3  -7    0.53    0.07
  -3  -3  -7    0.45    0.12
   3   3  -7    0.58    0.12
  -3  -3  -7    0.71    0.13
  -3   3   7    0.46    0.07
   3  -3   7    0.44    0.11
  -3   3   7    0.53    0.11
   3  -3   7    0.81    0.14
   3   3  -7    0.63    0.09
   3  -4  -7    2.69    0.17
  -3   4  -7    2.75    0.27
  -3  -4   7    2.51    0.23
  -3  -4   7    2.77    0.20
   3   4   7    3.01    0.24
   3  -4  -7    3.20    0.26
   3   4  -7    2.92    0.23
  -3  -4  -7    2.90    0.23
   3  -4   7    2.71    0.24
   3   4  -7    3.03    0.20
  -3   4   7    3.05    0.24
  -3   4   7    3.14    0.18
  -3  -4  -7    3.03    0.26
   3  -4   7    2.52    0.25
  -3  -5   7   68.20    2.35
   3   5   7   67.01    2.21
  -3  -5   7   67.29    2.17
   3  -5  -7   66.47    2.12
  -3   5  -7   66.34    2.25
   3  -5  -7   69.20    2.34
  -3   5   7   68.42    2.32
  -3   5   7   69.33    2.12
   3  -5   7   70.24    2.39
   3   5  -7   69.16    2.27
  -3  -5  -7   72.02    2.22
   3  -5   7   65.91    2.23
   3   5  -7   69.03    2.17
  -3  -5  -7   66.75    2.35
  -3  -6   7   50.22    1.82
   3  -6  -7   51.06    1.81
   3  -6  -7   49.54    1.65
  -3   6  -7   51.68    1.78
  -3  -6   7   49.09    1.69
   3   6   7   51.36    1.73
   3  -6   7   50.81    1.76
   3   6  -7   52.41    1.74
  -3  -6  -7   53.36    1.74
  -3   6   7   48.84    1.63
   3  -6   7   49.35    1.86
   3   6  -7   52.08    1.70
  -3   6   7   50.77    1.79
  -3  -6  -7   46.70    1.82
  -3  -7   7    4.07    0.31
   3  -7  -7    4.26    0.29
   3  -7  -7    3.85    0.33
  -3  -7   7    3.64    0.32
  -3   7  -7    3.54    0.36
   3   7   7    3.68    0.35
   3   7  -7    4.47    0.31
  -3  -7  -7    4.09    0.38
   3  -7   7    3.45    0.36
  -3  -7  -7    4.33    0.42
  -3   7   7    3.86    0.30
  -3   7   7    3.69    0.27
   3  -7   7    3.69    0.39
   3  -8  -7    6.99    0.42
   3   8   7    7.22    0.46
  -3   8  -7    5.99    0.45
   3  -8  -7    6.56    0.44
  -3  -8   7    6.84    0.44
  -3  -8   7    6.02    0.44
  -3   8   7    6.45    0.42
   3  -8   7    7.11    0.51
  -3  -8  -7    6.17    0.44
  -3  -8  -7    6.40    0.48
   3   8  -7    6.84    0.43
   3  -8   7    6.64    0.48
  -3   8   7    6.46    0.39
  -3   9  -7    0.10    0.14
  -3  -9   7   -0.10    0.11
   3  -9  -7    0.14    0.13
   3   9   7    0.05    0.12
  -3  -9   7    0.14    0.13
  -3  -9  -7    0.27    0.16
   3   9  -7    0.11    0.13
   3  -9   7    0.13    0.16
  -3  -9  -7    0.06    0.13
   3  -9   7    0.03    0.13
  -3  10  -7    2.05    0.33
  -3 -10   7    1.49    0.28
  -3 -10   7    1.39    0.26
   3  10   7    1.54    0.28
   3 -10   7    2.24    0.35
   3  10  -7    1.68    0.30
  -3 -10  -7    1.56    0.29
  -3 -10  -7    1.33    0.28
   3 -10   7    1.53    0.31
  -3 -11   7    1.54    0.33
   3  11  -7    2.77    0.38
  -4   0  -7   -0.06    0.05
   4   0   7    0.02    0.06
   4   0  -7   -0.05    0.05
   4   0   7    0.02    0.06
   4   0   7    0.04    0.05
  -4   0   7   -0.03    0.05
   4   1   7    2.27    0.22
   4   1   7    2.70    0.16
  -4  -1   7    2.35    0.21
  -4   1  -7    2.87    0.19
   4  -1  -7    2.67    0.23
  -4  -1  -7    2.56    0.22
   4   1  -7    2.96    0.23
   4  -1   7    2.81    0.21
  -4   1   7    2.23    0.20
  -4  -1  -7    2.44    0.23
   4  -1   7    2.52    0.19
   4  -1   7    2.45    0.20
  -4  -2   7   81.40    2.28
  -4  -2   7   74.22    2.56
   4   2   7   75.14    2.41
   4  -2  -7   73.38    2.54
  -4   2  -7   74.95    2.42
   4   2   7   85.88    2.43
   4  -2   7   72.84    2.40
  -4  -2  -7   75.20    2.39
  -4   2   7   75.66    2.56
   4  -2   7   77.56    2.54
   4   2  -7   72.01    2.52
   4  -2   7   75.85    2.42
  -4  -2  -7   73.55    2.52
  -4  -3   7    2.22    0.16
   4   3   7    1.89    0.21
  -4   3  -7    2.13    0.23
  -4  -3   7    2.09    0.23
   4  -3  -7    1.81    0.22
   4  -3   7    1.65    0.20
  -4  -3  -7    1.90    0.21
   4   3  -7    2.26    0.24
   4  -3   7    2.42    0.24
  -4   3   7    2.05    0.22
   4   3  -7    2.01    0.14
  -4  -3  -7    2.12    0.24
   4   4   7    0.38    0.11
  -4   4  -7    0.50    0.14
   4  -4  -7    0.42    0.13
  -4  -4   7    0.64    0.14
  -4  -4   7    0.40    0.10
  -4  -4  -7    0.65    0.16
  -4  -4  -7    0.46    0.12
   4  -4   7    0.33    0.12
   4  -4   7    0.45    0.13
  -4   4   7    0.43    0.13
   4   4  -7    0.64    0.10
   4   4  -7    0.55    0.13
  -4   5  -7    9.15    0.50
  -4  -5   7    8.91    0.43
   4   5   7    9.69    0.49
   4  -5  -7    8.97    0.50
  -4  -5   7    9.39    0.49
  -4  -5  -7    8.85    0.51
   4  -5   7   10.07    0.51
   4   5  -7    8.83    0.42
   4  -5   7    9.29    0.52
   4   5  -7    9.70    0.49
  -4  -5  -7    9.08    0.48
  -4   5   7    9.12    0.48
  -4   6  -7    4.63    0.35
   4   6   7    4.52    0.34
   4  -6  -7    4.24    0.34
  -4  -6   7    4.94    0.34
  -4  -6   7    4.75    0.32
  -4  -6  -7    4.46    0.34
   4   6  -7    4.54    0.30
  -4   6   7    4.60    0.34
   4  -6   7    4.51    0.35
   4  -6   7    4.91    0.37
   4   6  -7    4.68    0.32
  -4  -6  -7    4.42    0.36
   4   7   7    4.04    0.38
   4  -7  -7    3.44    0.35
  -4  -7   7    4.39    0.33
  -4  -7   7    4.28    0.33
  -4   7  -7    4.17    0.40
  -4   7   7    4.23    0.34
   4  -7   7    4.04    0.40
   4  -7   7    4.32    0.37
  -4  -7  -7    3.81    0.37
   4   7  -7    4.17    0.31
  -4  -7  -7    4.63    0.45
   4  -8  -7    5.01    0.38
  -4  -8   7    4.77    0.38
  -4  -8   7    4.83    0.38
  -4   8  -7    4.91    0.41
   4   8   7    4.66    0.38
  -4  -8  -7    4.98    0.40
   4  -8   7    3.89    0.43
  -4  -8  -7    5.31    0.43
   4   8  -7    5.13    0.37
   4  -8   7    5.12    0.42
  -4   8   7    4.92    0.38
  -4   9  -7    2.92    0.37
   4   9   7    2.83    0.35
  -4  -9   7    2.91    0.36
  -4  -9   7    4.09    0.40
   4  -9   7    2.86    0.37
   4   9  -7    3.27    0.36
  -4  -9  -7    3.31    0.39
   4  -9   7    2.79    0.38
  -4  -9  -7    3.33    0.41
   4  10   7    1.67    0.30
  -4  10  -7    1.79    0.32
  -4 -10   7    1.93    0.32
   4 -10   7    1.62    0.31
   4  10  -7    2.57    0.34
  -4 -10  -7    1.71    0.31
  -4 -10  -7    2.46    0.36
  -4 -11   7    2.70    0.40
  -4 -11  -7    2.88    0.41
   4  11  -7    3.02    0.40
  -5   0   7    0.03    0.07
  -5   0  -7    0.11    0.08
   5   0  -7   -0.01    0.07
   5   0   7    0.06    0.07
   5   0   7   -0.03    0.06
   5   0   7   -0.01    0.04
  -5   1  -7   11.86    0.51
   5   1   7   13.07    0.48
   5  -1  -7   12.28    0.59
   5   1   7   11.82    0.54
  -5  -1   7   10.97    0.55
   5   1  -7   12.18    0.58
  -5  -1  -7   12.49    0.54
   5  -1   7   11.92    0.54
   5  -1   7   11.34    0.53
  -5  -1  -7   11.67    0.54
  -5   1   7   11.45    0.56
   5  -1   7   12.04    0.52
   5  -2  -7    1.38    0.20
  -5   2  -7    1.87    0.16
  -5  -2   7    1.12    0.18
   5   2   7    1.09    0.16
   5   2  -7    1.21    0.19
   5  -2   7    1.70    0.21
  -5  -2  -7    1.39    0.19
   5  -2   7    1.33    0.17
   5  -2   7    1.13    0.17
  -5   2   7    1.38    0.18
  -5  -2  -7    1.51    0.21
  -5   3  -7   38.90    1.37
   5  -3  -7   38.72    1.42
   5   3   7   37.68    1.34
  -5  -3   7   38.41    1.41
  -5  -3  -7   35.96    1.40
  -5  -3  -7   38.42    1.33
   5   3  -7   38.79    1.42
   5  -3   7   38.26    1.35
   5  -3   7   38.93    1.41
   5  -4  -7   58.99    2.13
   5   4   7   59.40    2.04
  -5   4  -7   59.03    2.06
  -5  -4   7   63.82    1.93
  -5  -4   7   63.70    2.14
   5  -4   7   62.37    2.16
   5   4  -7   63.99    1.92
  -5  -4  -7   59.97    2.14
  -5   4   7   60.21    2.14
  -5  -4  -7   61.54    2.02
   5  -4   7   59.22    2.03
   5   4  -7   63.37    2.12
  -5  -5   7   14.23    0.68
  -5   5  -7   15.44    0.72
  -5  -5   7   15.15    0.61
   5   5   7   15.38    0.69
   5  -5  -7   15.09    0.71
   5  -5   7   15.17    0.69
   5  -5   7   15.06    0.73
   5   5  -7   15.95    0.70
  -5  -5  -7   15.15    0.68
  -5   5   7   15.03    0.70
   5   5  -7   14.74    0.59
  -5  -5  -7   14.87    0.73
  -5  -6   7    2.53    0.26
  -5  -6   7    2.54    0.28
   5   6   7    2.66    0.31
  -5   6  -7    2.31    0.30
   5  -6  -7    2.37    0.28
   5   6  -7    2.69    0.22
   5  -6   7    2.15    0.28
  -5   6   7    2.19    0.27
  -5  -6  -7    2.48    0.31
   5  -6   7    2.53    0.31
  -5  -6  -7    2.66    0.31
   5   6  -7    3.33    0.32
  -5  -7   7   13.31    0.62
   5  -7  -7   12.65    0.65
  -5   7  -7   10.85    0.65
   5   7   7   12.58    0.65
  -5  -7   7   13.30    0.65
  -5  -7  -7   13.36    0.71
   5   7  -7   13.47    0.64
   5  -7   7   12.35    0.70
   5  -7   7   11.40    0.65
  -5   7   7   12.66    0.66
  -5  -7  -7   13.21    0.66
   5   7  -7   12.73    0.59
  -5   8  -7    0.48    0.17
  -5  -8   7    0.46    0.17
   5   8   7    0.49    0.18
  -5  -8   7    0.60    0.17
  -5  -8  -7    0.72    0.21
  -5   8   7    0.64    0.19
   5  -8   7    0.58    0.20
   5  -8   7    0.51    0.19
   5   8  -7    0.39    0.13
  -5  -8  -7    0.56    0.19
   5   9   7    2.26    0.33
  -5  -9   7    1.77    0.29
  -5   9  -7    1.86    0.32
  -5   9   7    2.68    0.34
   5  -9   7    2.05    0.33
  -5  -9  -7    2.50    0.37
   5  -9   7    2.22    0.36
   5   9  -7    2.19    0.29
  -5  -9  -7    1.75    0.31
   5  10   7    0.13    0.18
  -5 -10   7    0.27    0.19
  -5  10  -7    0.06    0.17
   5 -10   7    0.31    0.21
   5  10  -7    0.54    0.19
  -5 -10  -7    0.26    0.18
  -5 -10  -7    0.68    0.24
   5 -10   7    0.41    0.20
   5  11  -7    0.05    0.16
   6   0   7    0.02    0.06
   6   0   7   -0.04    0.07
  -6   0   7    0.09    0.09
  -6   0  -7   -0.01    0.07
   6   0  -7    0.09    0.09
   6   0   7   -0.06    0.06
  -6   1  -7   29.24    1.03
   6  -1  -7   28.22    1.11
  -6  -1   7   27.48    1.08
   6   1   7   28.34    1.05
  -6  -1  -7   28.57    1.04
  -6  -1  -7   26.70    1.05
   6  -1   7   28.16    1.04
   6  -1   7   28.21    1.05
   6   1  -7   27.90    1.11
   6  -1   7   27.55    1.03
  -6   1   7   26.07    1.07
  -6   2  -7    0.45    0.10
  -6  -2   7    0.22    0.10
   6   2   7    0.06    0.08
   6  -2  -7    0.46    0.14
   6   2  -7    0.34    0.12
  -6  -2  -7    0.23    0.11
   6  -2   7    0.42    0.12
   6  -2   7    0.32    0.11
   6  -2   7    0.20    0.11
  -6   2   7    0.43    0.13
  -6  -2  -7    0.26    0.11
   6   3   7    0.42    0.13
  -6  -3   7    1.01    0.18
  -6   3  -7    0.56    0.15
   6  -3  -7    0.78    0.16
  -6  -3  -7    0.70    0.15
  -6  -3  -7    0.65    0.15
   6   3  -7    0.65    0.15
   6  -3   7    0.77    0.16
  -6   3   7    0.71    0.16
   6  -3   7    0.88    0.17
  -6  -4   7    3.54    0.28
  -6   4  -7    3.09    0.33
   6  -4  -7    3.43    0.34
   6   4   7    3.71    0.34
   6  -4   7    2.97    0.31
  -6  -4  -7    3.34    0.34
   6  -4   7    3.55    0.30
   6   4  -7    3.66    0.31
  -6   4   7    3.74    0.30
  -6  -4  -7    2.99    0.30
   6   5   7   22.33    0.94
  -6  -5   7   22.57    0.93
  -6   5  -7   22.14    0.96
   6  -5  -7   21.89    0.95
  -6  -5  -7   22.83    0.93
   6  -5   7   22.06    0.93
  -6   5   7   21.36    0.95
   6  -5   7   21.90    0.97
  -6  -5  -7   23.09    1.00
   6   5  -7   22.05    0.95
   6   6   7    1.85    0.27
   6  -6  -7    1.99    0.27
  -6  -6   7    1.86    0.25
  -6   6  -7    1.47    0.25
  -6  -6  -7    1.91    0.28
   6  -6   7    1.75    0.28
   6   6  -7    1.34    0.23
  -6   6   7    1.63    0.25
  -6  -6  -7    1.94    0.27
   6  -6   7    2.01    0.28
  -6   7  -7    0.14    0.13
   6   7   7    0.19    0.13
  -6  -7   7    0.31    0.14
   6  -7  -7    0.58    0.16
  -6  -7  -7    0.30    0.17
   6  -7   7    0.52    0.17
   6  -7   7    0.40    0.17
  -6   7   7    0.55    0.17
  -6  -7  -7    0.17    0.16
   6   7  -7    0.19    0.13
   6   8   7    5.01    0.48
  -6   8  -7    4.24    0.46
  -6  -8  -7    4.81    0.50
   6  -8   7    4.54    0.48
   6  -8   7    5.45    0.51
  -6   8   7    4.17    0.43
  -6  -8  -7    5.48    0.43
  -6   9  -7    0.00    0.15
   6   9   7    0.25    0.16
   6  -9   7    0.06    0.15
  -6  -9  -7    0.00    0.14
  -6  -9  -7    0.15    0.16
   6  -9   7    0.08    0.16
  -6   9   7   -0.10    0.14
  -6 -10  -7    1.22    0.30
  -6  10   7    1.00    0.25
   7   0   7   -0.03    0.07
  -7   0  -7    0.01    0.08
   7   0   7   -0.01    0.06
   7   0  -7   -0.04    0.08
   7   0   7    0.07    0.09
  -7   0   7    0.06    0.09
   7  -1  -7   19.97    0.89
   7   1   7   19.80    0.84
  -7  -1   7   20.24    0.86
  -7   1  -7   20.52    0.80
  -7  -1  -7   19.99    0.83
  -7  -1  -7   20.35    0.84
   7   1  -7   19.91    0.89
   7  -1   7   20.55    0.84
   7  -1   7   19.99    0.84
   7  -1   7   21.50    0.83
  -7   1   7   19.60    0.86
   7   2   7   22.17    0.92
  -7  -2   7   22.59    0.95
   7  -2  -7   22.69    0.97
   7  -2   7   24.13    0.93
   7  -2   7   23.29    0.92
   7   2  -7   22.29    0.98
  -7   2   7   23.76    0.97
   7  -2   7   21.58    0.91
  -7  -2  -7   21.78    0.94
  -7  -2  -7   23.51    0.92
  -7  -3   7   23.27    0.98
   7  -3  -7   22.82    1.00
  -7   3  -7   23.63    0.98
   7   3   7   23.07    0.96
  -7  -3  -7   23.66    0.95
   7   3  -7   23.89    1.02
   7  -3   7   24.40    0.97
  -7   3   7   24.47    1.01
   7  -3   7   24.11    0.98
  -7  -3  -7   24.84    1.01
  -7   4  -7    1.17    0.22
   7  -4  -7    1.06    0.20
   7   4   7    1.16    0.21
  -7  -4   7    1.14    0.21
  -7  -4  -7    1.10    0.22
   7  -4   7    1.16    0.21
   7  -4   7    1.53    0.23
  -7  -4  -7    1.12    0.20
   7   4  -7    1.11    0.21
   7   5   7    1.39    0.23
  -7   5  -7    0.94    0.21
   7  -5  -7    1.32    0.22
  -7  -5   7    1.40    0.22
  -7   5   7    0.81    0.20
   7   5  -7    1.25    0.23
  -7  -5  -7    1.05    0.22
   7  -5   7    1.11    0.22
   7  -5   7    1.11    0.22
  -7  -5  -7    1.06    0.20
   7  -6  -7    3.25    0.34
  -7  -6   7    2.51    0.29
   7   6   7    2.25    0.30
  -7   6  -7    2.69    0.34
   7  -6   7    2.47    0.32
   7   6  -7    2.41    0.31
  -7   6   7    2.54    0.33
  -7  -6  -7    3.13    0.38
  -7  -6  -7    2.48    0.31
   7  -6   7    2.52    0.33
  -7  -7   7    0.30    0.14
   7   7   7    0.19    0.16
  -7   7  -7    0.31    0.16
  -7  -7  -7    0.29    0.15
   7   7  -7    0.35    0.17
  -7   7   7    0.69    0.20
   7  -7   7    0.33    0.16
   7  -7   7    0.19    0.15
  -7  -7  -7    0.23    0.16
  -7   8  -7    7.87    0.57
   7   8   7    6.33    0.50
  -7   8   7    6.68    0.50
   7  -8   7    8.11    0.54
   7  -8   7    6.87    0.56
  -7  -8  -7    7.31    0.52
  -7  -8  -7    6.69    0.53
   7   9   7    3.84    0.46
  -7   9  -7    3.22    0.42
  -7  -9  -7    3.20    0.41
  -7   9   7    3.47    0.42
   7  -9   7    3.20    0.44
   7  -9   7    3.03    0.42
  -7  -9  -7    2.71    0.41
  -7  10   7    1.33    0.31
   8   0   7   -0.08    0.07
   8   0  -7   -0.13    0.08
   8   0   7    0.00    0.10
  -8   0   7    0.15    0.10
  -8   0  -7    0.13    0.10
  -8  -1   7    4.92    0.36
  -8   1  -7    5.44    0.34
   8   1   7    5.22    0.37
   8  -1  -7    4.84    0.39
   8  -1   7    4.44    0.34
  -8  -1  -7    5.59    0.36
   8  -1   7    5.29    0.33
  -8   1   7    4.79    0.36
  -8  -1  -7    5.11    0.37
   8  -1   7    4.87    0.35
   8   1  -7    4.33    0.39
  -8  -2   7   10.28    0.55
   8   2   7   10.21    0.55
   8  -2  -7   10.33    0.59
  -8   2   7    9.64    0.56
   8  -2   7    9.83    0.54
   8  -2   7   12.28    0.57
  -8  -2  -7   10.60    0.55
  -8  -2  -7   10.14    0.56
   8  -2   7   10.56    0.56
   8   2  -7   10.22    0.59
  -8  -3   7    0.86    0.18
  -8   3  -7    1.16    0.22
   8   3   7    1.07    0.20
   8  -3  -7    0.82    0.19
  -8  -3  -7    1.03    0.20
   8  -3   7    0.70    0.17
   8   3  -7    0.43    0.16
  -8   3   7    0.90    0.20
   8  -3   7    0.99    0.21
  -8  -3  -7    0.93    0.19
  -8  -4   7    3.77    0.36
   8   4   7    3.00    0.34
  -8   4  -7    3.37    0.37
   8  -4  -7    3.54    0.37
  -8  -4  -7    3.64    0.39
  -8  -4  -7    3.53    0.37
   8  -4   7    3.76    0.39
  -8   4   7    3.52    0.38
   8   4  -7    3.00    0.36
   8  -4   7    3.82    0.38
  -8   5  -7    5.07    0.41
   8   5   7    5.11    0.39
   8  -5  -7    5.07    0.39
  -8  -5   7    4.44    0.35
  -8   5   7    4.28    0.38
  -8  -5  -7    4.30    0.41
   8  -5   7    4.21    0.41
   8   5  -7    4.82    0.40
  -8  -5  -7    3.59    0.40
   8  -5   7    4.81    0.39
  -8   6  -7    0.21    0.15
  -8  -6   7    0.47    0.16
   8  -6  -7    0.24    0.13
   8   6   7    0.53    0.18
  -8  -6  -7    0.20    0.15
   8  -6   7    0.39    0.16
  -8  -6  -7    0.49    0.19
  -8   6   7    0.14    0.14
   8   6  -7    0.71    0.21
   8  -6   7    0.44    0.18
  -8   7  -7    1.32    0.27
   8   7   7    1.21    0.25
   8   7  -7    1.18    0.26
   8  -7   7    1.01    0.24
   8  -7   7    1.48    0.30
  -8  -7  -7    0.96    0.23
  -8  -7  -7    1.40    0.29
  -8   7   7    1.48    0.27
  -8   8  -7    1.73    0.32
   8   8   7    2.64    0.37
  -8  -8   7    2.50    0.35
   8  -8   7    1.87    0.32
  -8   8   7    2.12    0.34
  -8  -8  -7    2.10    0.35
   8  -8   7    2.99    0.42
  -8  -8  -7    2.56    0.39
  -8   9   7    0.50    0.24
  -8  -9  -7    0.61    0.23
  -9   0   7    0.09    0.10
   9   0   7   -0.07    0.08
   9   0  -7   -0.06    0.10
  -9   0  -7    0.02    0.10
  -9  -1   7   30.02    1.23
  -9   1  -7   32.14    1.20
   9  -1  -7   30.50    1.28
   9   1   7   31.19    1.21
  -9  -1  -7   31.55    1.21
   9  -1   7   29.69    1.20
   9  -1   7   31.54    1.20
  -9   1   7   30.14    1.24
   9   1  -7   30.73    1.29
  -9  -1  -7   30.21    1.19
   9  -2  -7    0.06    0.12
   9   2   7    0.02    0.10
  -9  -2   7    0.07    0.10
  -9   2   7    0.10    0.12
   9  -2   7    0.01    0.11
  -9  -2  -7    0.06    0.13
   9  -2   7    0.03    0.09
   9  -2   7    0.04    0.10
   9   2  -7   -0.06    0.12
  -9  -2  -7   -0.07    0.12
   9  -3  -7    0.33    0.16
  -9  -3   7    0.12    0.12
  -9   3  -7    0.33    0.15
   9   3   7    0.58    0.18
   9   3  -7    0.11    0.13
  -9   3   7    0.08    0.13
   9  -3   7    0.21    0.12
  -9  -3  -7    0.28    0.15
   9  -3   7    0.26    0.15
  -9  -3  -7    0.27    0.14
   9  -4  -7    0.20    0.13
   9   4   7    0.28    0.15
  -9  -4   7    0.41    0.15
  -9   4  -7    0.31    0.16
  -9   4   7    0.09    0.13
   9  -4   7    0.37    0.15
   9  -4   7    0.35    0.16
   9   4  -7    0.18    0.16
  -9  -4  -7    0.08    0.12
  -9  -4  -7    0.32    0.16
   9   5   7   -0.04    0.11
  -9  -5   7    0.18    0.13
  -9   5  -7    0.11    0.14
   9  -5  -7   -0.03    0.09
  -9  -5  -7   -0.13    0.11
  -9   5   7    0.01    0.14
   9  -5   7   -0.03    0.10
   9  -5   7   -0.06    0.11
  -9  -5  -7    0.08    0.13
   9   5  -7    0.13    0.17
  -9   6  -7    3.80    0.44
   9   6   7    4.10    0.44
   9   6  -7    4.52    0.46
  -9   6   7    4.72    0.48
   9  -6   7    4.64    0.47
   9  -6   7    3.81    0.42
  -9  -6  -7    3.55    0.40
  -9  -6  -7    4.58    0.48
  -9   7  -7    0.62    0.21
   9   7   7    0.50    0.21
   9  -7   7    0.62    0.22
  -9   7   7    0.52    0.21
   9   7  -7    0.27    0.19
  -9  -7  -7    0.75    0.22
   9  -7   7    0.68    0.22
  -9  -7  -7    0.39    0.20
   9   8   7    0.11    0.18
  -9   8  -7    0.30    0.22
  -9  -8   7    0.06    0.15
  -9  -8  -7   -0.12    0.15
   9  -8   7   -0.05    0.16
  -9  -8  -7   -0.16    0.17
   9  -8   7    0.16    0.19
  -9   8   7    0.16    0.18
 -10   0   7    0.04    0.11
 -10   0  -7    0.05    0.12
  10   0  -7   -0.12    0.11
  10   0   7   -0.02    0.09
 -10   0  -7   -0.02    0.10
  10  -1  -7    0.11    0.14
 -10  -1   7   -0.09    0.10
  10   1   7    0.06    0.11
  10   1  -7   -0.04    0.12
 -10   1   7   -0.01    0.11
  10  -1   7    0.17    0.12
 -10  -1  -7   -0.01    0.12
 -10  -1  -7    0.05    0.13
  10  -1   7   -0.02    0.11
  10  -2  -7    4.12    0.43
 -10  -2   7    4.20    0.41
  10   2   7    4.04    0.40
  10   2  -7    3.34    0.41
 -10   2   7    3.67    0.40
  10  -2   7    3.99    0.40
 -10  -2  -7    3.61    0.37
 -10  -2  -7    4.17    0.41
  10  -2   7    4.08    0.41
  10   3   7    0.17    0.13
 -10  -3   7    0.00    0.11
 -10   3  -7    0.29    0.15
  10  -3  -7    0.12    0.14
  10   3  -7    0.22    0.18
  10  -3   7    0.26    0.15
  10  -3   7   -0.01    0.12
 -10  -3  -7    0.19    0.15
 -10   3   7    0.15    0.14
 -10  -3  -7    0.43    0.18
 -10   4  -7    6.64    0.50
  10  -4  -7    6.69    0.50
 -10  -4   7    6.64    0.46
  10   4   7    7.10    0.50
  10   4  -7    6.99    0.53
 -10   4   7    6.81    0.52
  10  -4   7    7.16    0.49
 -10  -4  -7    7.16    0.49
 -10  -4  -7    6.63    0.50
  10  -4   7    7.76    0.52
 -10   5  -7    8.79    0.59
  10   5   7    7.27    0.54
  10  -5  -7    8.34    0.56
  10  -5   7   10.33    0.62
 -10   5   7    9.24    0.63
 -10  -5  -7    8.93    0.62
  10  -5   7    9.51    0.61
  10   5  -7    9.14    0.64
 -10  -5  -7    8.62    0.56
  10   6   7    0.18    0.16
 -10   6  -7    0.21    0.17
  10  -6   7    0.16    0.16
 -10  -6  -7    0.22    0.20
 -10  -6  -7    0.01    0.14
  10  -6   7    0.17    0.17
  10   6  -7    0.09    0.17
 -10   6   7    0.05    0.18
 -10   7  -7    7.99    0.62
  10   7   7    9.37    0.64
  10  -7   7    9.51    0.64
  10  -7   7    8.84    0.66
 -10  -7  -7    8.67    0.64
 -10  -7  -7    8.58    0.61
  10   7  -7    8.54    0.65
 -10   7   7    9.14    0.65
 -10  -8   7    6.52    0.54
 -11   0  -7    0.08    0.15
 -11   0  -7    0.07    0.13
  11   0  -7   -0.03    0.12
 -11   0   7   -0.03    0.13
  11   0   7   -0.02    0.10
  11  -1  -7    2.63    0.36
 -11  -1   7    2.00    0.29
  11   1   7    2.07    0.30
  11   1  -7    1.69    0.31
  11  -1   7    1.71    0.27
 -11  -1  -7    1.60    0.25
 -11   1   7    1.98    0.30
 -11  -1  -7    2.83    0.35
  11  -1   7    1.91    0.29
 -11  -2   7    7.78    0.51
  11  -2  -7    8.94    0.59
  11   2   7    9.08    0.56
 -11   2   7    7.29    0.52
  11  -2   7    8.05    0.53
  11   2  -7    7.75    0.59
  11  -2   7    7.61    0.53
 -11  -2  -7    8.97    0.54
 -11  -2  -7    8.12    0.54
  11   3   7    1.27    0.26
  11  -3  -7    2.34    0.35
 -11  -3   7    2.28    0.31
 -11   3  -7    1.65    0.31
  11   3  -7    1.59    0.30
 -11   3   7    1.88    0.32
 -11  -3  -7    2.13    0.31
 -11  -3  -7    1.87    0.31
  11  -3   7    1.52    0.27
  11   4   7    1.68    0.29
 -11   4  -7    1.13    0.26
  11  -4  -7    1.64    0.30
 -11  -4  -7    1.59    0.29
  11   4  -7    1.43    0.31
 -11   4   7    1.40    0.29
 -11  -4  -7    1.03    0.24
  11  -4   7    1.54    0.30
  11  -4   7    1.62    0.29
  11   5   7    5.38    0.53
 -11   5  -7    5.64    0.55
 -11  -5  -7    5.31    0.51
 -11   5   7    6.00    0.58
  11   5  -7    6.49    0.55
  11  -5   7    4.95    0.50
  11  -5   7    4.72    0.51
 -11  -5  -7    6.27    0.53
  11   6   7    0.08    0.17
 -11   6  -7   -0.02    0.17
 -11  -6  -7    0.23    0.20
 -11  -6  -7    0.03    0.18
  11  -6   7    0.13    0.17
  11   6  -7   -0.16    0.18
  11  -6   7    0.17    0.19
 -11   6   7   -0.20    0.13
 -12   0   7   -0.02    0.12
 -12   0  -7    0.12    0.16
  12   0   7    0.03    0.12
  12   0  -7    0.08    0.16
 -12   1  -7    2.81    0.36
  12  -1  -7    3.24    0.41
  12   1   7    3.22    0.39
 -12  -1   7    2.77    0.35
  12   1  -7    3.07    0.42
 -12  -1  -7    2.90    0.35
  12  -1   7    3.27    0.39
 -12   1   7    2.78    0.36
 -12  -1  -7    2.66    0.36
  12   2   7    0.49    0.20
  12  -2  -7    0.71    0.25
 -12  -2   7    0.68    0.20
 -12  -2  -7    0.28    0.18
 -12  -2  -7    0.69    0.23
  12   2  -7    0.84    0.26
 -12   2   7    0.32    0.19
  12  -2   7    0.56    0.19
  12   3   7    5.96    0.55
 -12   3  -7    6.11    0.50
  12  -3  -7    5.92    0.50
  12   3  -7    6.40    0.62
 -12  -3  -7    5.23    0.50
 -12   3   7    5.40    0.54
 -12  -3  -7    5.70    0.49
  12  -3   7    5.56    0.46
  12   4   7    0.11    0.17
  12  -4  -7    0.27    0.17
 -12   4  -7    0.54    0.23
 -12   4   7    0.62    0.22
 -12  -4  -7    0.07    0.16
 -12  -4  -7    0.22    0.17
  12   4  -7    0.34    0.21
  12  -4   7    0.15    0.17
 -12   5  -7    5.17    0.54
  12   5   7    5.25    0.54
  12  -5   7    4.76    0.51
  12   5  -7    5.30    0.58
  12  -5   7    5.23    0.54
 -12  -5  -7    4.03    0.49
 -12  -5  -7    4.11    0.46
 -12   5   7    5.09    0.57
  12  -6   7   25.30    1.24
 -13   0   7    0.04    0.16
  13   0   7   -0.09    0.12
  13   0  -7    0.18    0.19
 -13   0  -7   -0.09    0.14
 -13  -1   7    0.53    0.20
  13  -1  -7    0.68    0.25
 -13   1  -7    0.88    0.26
  13   1   7    0.83    0.23
  13   1  -7    1.03    0.29
 -13   1   7    0.49    0.19
  13  -1   7    0.92    0.24
 -13  -1  -7    0.64    0.22
  13   2   7    0.60    0.20
 -13   2  -7    0.75    0.27
  13  -2  -7    0.47    0.21
 -13  -2  -7    0.35    0.19
 -13  -2  -7    0.65    0.23
  13   2  -7    0.54    0.26
 -13   2   7    0.60    0.21
  13  -3  -7    0.45    0.21
  13   3   7    0.23    0.17
 -13   3  -7    0.30    0.22
 -13   3   7    0.80    0.24
 -13  -3  -7    0.42    0.20
  13  -3   7    0.16    0.17
 -13  -3  -7    0.42    0.20
 -14   0   7   -0.04    0.15
   0   0   8  227.39    6.64
   0   0   8  230.27    7.13
   0   0   8  220.48    6.62
   0   0  -8  224.46    7.02
   0  -1  -8    0.08    0.05
   0  -1  -8    0.05    0.07
   0  -1   8   -0.04    0.04
   0  -1   8   -0.06    0.04
   0   1   8    0.02    0.04
   0   1   8    0.06    0.05
   0   1  -8   -0.02    0.05
   0   2  -8   35.74    1.24
   0   2   8   37.23    1.25
   0  -2  -8   35.21    1.15
   0  -2  -8   35.17    1.29
   0  -2   8   34.17    1.28
   0   2   8   37.37    1.16
   0  -2   8   35.03    1.16
   0   2  -8   34.43    1.18
   0   3  -8    0.02    0.05
   0  -3   8   -0.03    0.06
   0   3   8    0.05    0.06
   0  -3  -8    0.01    0.07
   0   3  -8    0.05    0.06
   0  -3  -8    0.03    0.05
   0  -3   8    0.06    0.07
   0   3   8    0.03    0.05
   0   4  -8   13.42    0.53
   0  -4  -8   12.93    0.63
   0  -4  -8   13.38    0.53
   0   4  -8   13.28    0.57
   0  -4   8   12.19    0.55
   0  -4   8   12.47    0.61
   0   4   8   13.00    0.54
   0   4   8   13.70    0.54
   0   5   8   -0.04    0.06
   0  -5   8   -0.05    0.07
   0  -5  -8    0.05    0.08
   0  -5  -8    0.02    0.08
   0   5  -8   -0.01    0.06
   0  -5   8    0.15    0.09
   0   5   8   -0.02    0.06
   0  -6  -8    4.14    0.34
   0  -6   8    4.41    0.32
   0   6   8    4.16    0.29
   0  -6  -8    4.62    0.31
   0  -6   8    4.07    0.33
   0   6  -8    4.29    0.32
   0   7  -8   -0.17    0.07
   0  -7   8   -0.04    0.08
   0  -7   8    0.02    0.12
   0  -7  -8    0.04    0.10
   0  -7  -8   -0.02    0.08
   0   7   8    0.24    0.11
   0   8   8   49.28    1.74
   0  -8  -8   51.36    1.78
   0  -8  -8   53.66    1.92
   0  -8   8   49.95    1.80
   0  -8   8   49.60    1.91
   0   8  -8   49.12    1.80
   0   9   8   -0.02    0.11
   0  -9   8   -0.06    0.14
   0  -9  -8    0.12    0.14
   0  -9  -8   -0.14    0.09
   0   9  -8    0.16    0.13
   0  -9   8   -0.01    0.12
   0 -10   8    0.00    0.18
   0  10   8    0.15    0.16
   0 -10   8    0.20    0.17
   0 -10  -8    0.40    0.20
   0  10  -8    0.34    0.17
   0 -10  -8    0.11    0.16
   0 -11   8    0.08    0.19
   0 -11   8    0.03    0.15
   0  11  -8   -0.20    0.14
   0  11   8   -0.14    0.15
   0 -11  -8   -0.14    0.15
   1   0   8  162.31    4.88
  -1   0   8  169.90    4.83
   1   0   8  163.17    5.21
   1   0   8  165.03    4.87
  -1   0  -8  165.63    5.15
  -1   0   8  151.25    5.22
   1   0  -8  166.60    5.17
  -1   0   8  167.07    4.82
  -1  -1   8    3.73    0.20
   1   1   8    3.85    0.22
   1   1   8    3.84    0.23
  -1  -1   8    3.83    0.26
   1  -1  -8    3.90    0.27
  -1   1  -8    4.22    0.25
   1  -1  -8    4.34    0.20
   1   1  -8    4.57    0.27
   1  -1   8    3.88    0.25
  -1   1   8    4.22    0.25
   1   1  -8    4.32    0.21
   1  -1   8    3.96    0.23
  -1  -1  -8    4.37    0.28
  -1   1   8    4.08    0.19
   1  -2  -8   36.72    1.14
   1  -2  -8   35.43    1.31
  -1  -2   8   36.23    1.16
   1   2   8   36.45    1.19
   1   2   8   36.35    1.24
  -1   2  -8   36.50    1.23
  -1  -2   8   36.22    1.30
  -1   2  -8   34.99    1.20
   1  -2   8   34.67    1.19
  -1  -2  -8   35.84    1.18
  -1   2   8   37.53    1.15
   1   2  -8   36.75    1.17
   1  -2   8   35.48    1.29
   1   2  -8   34.70    1.25
  -1  -2  -8   34.34    1.30
  -1   2   8   35.20    1.27
   1  -3  -8    2.19    0.16
  -1   3  -8    2.38    0.22
   1   3   8    2.23    0.16
   1  -3  -8    2.96    0.29
  -1   3  -8    2.47    0.18
  -1  -3   8    2.11    0.23
   1   3   8    2.28    0.18
  -1  -3   8    2.25    0.18
   1   3  -8    2.29    0.19
  -1   3   8    2.44    0.17
   1  -3   8    2.38    0.22
  -1   3   8    2.27    0.19
  -1  -3  -8    2.23    0.25
  -1  -3  -8    2.72    0.19
   1  -3   8    1.65    0.20
   1   3  -8    2.47    0.19
  -1   4  -8   31.39    1.15
   1   4   8   35.15    1.14
   1  -4  -8   31.78    1.24
  -1  -4   8   32.05    1.12
  -1  -4   8   30.20    1.22
   1   4   8   32.84    1.12
   1  -4  -8   32.05    1.08
  -1   4   8   33.57    1.09
   1   4  -8   33.68    1.14
  -1  -4  -8   31.15    1.23
   1  -4   8   31.34    1.23
   1   4  -8   32.41    1.12
  -1   4   8   32.91    1.17
   1  -4   8   31.05    1.13
  -1  -4  -8   32.77    1.12
  -1  -5   8    2.69    0.29
  -1  -5   8    2.88    0.26
  -1   5  -8    2.24    0.25
   1   5   8    2.59    0.24
   1  -5  -8    2.56    0.21
   1  -5  -8    2.68    0.29
   1  -5   8    2.19    0.26
   1   5  -8    2.41    0.24
  -1  -5  -8    1.96    0.26
  -1   5   8    2.96    0.22
  -1  -5  -8    2.38    0.24
   1  -5   8    2.34    0.25
  -1   5   8    2.72    0.20
  -1   6  -8    0.01    0.09
  -1  -6   8    0.09    0.10
   1   6   8    0.05    0.09
   1  -6  -8    0.12    0.09
   1  -6  -8    0.09    0.08
  -1  -6   8    0.03    0.10
  -1   6   8    0.12    0.09
  -1  -6  -8    0.07    0.11
   1  -6   8    0.02    0.10
   1   6  -8   -0.07    0.09
  -1  -6  -8    0.10    0.10
  -1   6   8   -0.08    0.07
   1  -6   8    0.26    0.12
   1  -7  -8   60.99    2.00
  -1   7  -8   60.84    2.07
  -1  -7   8   58.63    2.17
   1   7   8   57.62    1.99
  -1  -7   8   60.96    2.04
   1  -7  -8   59.56    2.16
  -1  -7  -8   62.32    2.18
   1  -7   8   56.95    2.04
   1  -7   8   60.85    2.20
  -1   7   8   58.86    1.97
   1   7  -8   61.41    2.05
  -1  -7  -8   61.43    2.04
  -1   8  -8    8.98    0.55
   1   8   8    8.46    0.50
  -1  -8   8    9.36    0.56
   1  -8  -8    8.55    0.50
   1  -8  -8   10.05    0.58
  -1  -8   8    8.53    0.53
   1   8  -8    8.44    0.52
  -1  -8  -8    9.67    0.54
   1  -8   8    8.30    0.55
   1  -8   8   10.65    0.58
  -1   8   8    8.19    0.47
  -1  -8  -8    8.23    0.55
   1  -9  -8   35.72    1.46
  -1  -9   8   36.52    1.47
  -1  -9   8   35.60    1.39
   1  -9  -8   37.90    1.39
  -1   9  -8   34.50    1.40
   1   9   8   32.90    1.32
   1  -9   8   33.44    1.39
   1   9  -8   35.59    1.39
   1  -9   8   35.06    1.48
  -1  -9  -8   37.46    1.49
  -1  -9  -8   34.28    1.37
  -1   9   8   32.86    1.30
  -1  10  -8    0.57    0.20
  -1 -10   8    0.35    0.19
   1 -10  -8    0.14    0.15
   1  10   8    0.37    0.17
  -1 -10   8    0.28    0.16
   1 -10   8    0.08    0.16
  -1  10   8    0.12    0.15
  -1 -10  -8    0.16    0.17
   1  10  -8    0.13    0.16
  -1 -10  -8   -0.03    0.12
   1 -10   8    0.32    0.18
  -1 -11   8    4.68    0.52
   1 -11  -8    6.75    0.61
  -1 -11   8    5.10    0.53
   1  11   8    5.22    0.49
   1 -11   8    4.04    0.51
  -1  11   8    4.12    0.49
  -1 -11  -8    5.59    0.56
   1  11  -8    5.07    0.52
   2   0  -8   28.73    0.84
   2   0  -8   25.69    1.00
   2   0   8   25.47    0.91
   2   0   8   25.91    0.92
  -2   0  -8   26.57    0.97
   2   0   8   26.48    0.95
  -2   0   8   25.68    0.99
  -2   1  -8    4.30    0.25
   2  -1  -8    4.24    0.29
   2  -1  -8    4.78    0.18
  -2  -1   8    4.25    0.28
  -2  -1   8    4.18    0.19
   2   1   8    3.98    0.24
   2   1   8    4.08    0.23
  -2   1   8    4.14    0.18
  -2  -1  -8    3.63    0.26
   2   1  -8    4.71    0.21
   2  -1   8    4.08    0.24
   2   1  -8    4.13    0.28
  -2  -1  -8    3.65    0.24
  -2   1   8    3.72    0.26
   2  -1   8    3.91    0.25
   2  -1   8    3.76    0.24
   2   2   8   52.13    1.70
   2  -2  -8   51.89    1.83
  -2   2  -8   50.10    1.71
  -2  -2   8   54.74    1.63
   2   2   8   51.80    1.73
  -2   2  -8   53.00    1.73
  -2  -2   8   50.91    1.83
   2  -2  -8   55.14    1.60
  -2  -2  -8   54.45    1.69
   2   2  -8   55.67    1.65
  -2  -2  -8   53.25    1.82
   2   2  -8   50.27    1.78
   2  -2   8   52.09    1.81
  -2   2   8   50.34    1.80
   2  -2   8   52.09    1.70
  -2   2   8   54.49    1.61
   2  -3  -8   27.46    1.13
  -2  -3   8   27.76    1.12
   2   3   8   29.18    1.04
   2  -3  -8   29.14    0.96
  -2   3  -8   31.29    1.02
  -2  -3   8   30.89    1.00
  -2   3  -8   29.72    1.07
   2   3   8   29.48    1.02
   2  -3   8   27.19    1.04
  -2  -3  -8   33.92    1.05
  -2   3   8   32.35    0.98
  -2   3   8   29.88    1.10
   2   3  -8   29.85    1.00
   2   3  -8   30.25    1.09
   2  -3   8   28.90    1.12
  -2  -3  -8   28.47    1.13
  -2  -4   8    7.53    0.37
  -2  -4   8    7.29    0.43
  -2   4  -8    7.19    0.41
   2   4   8    7.69    0.39
   2  -4  -8    7.56    0.45
   2  -4  -8    7.87    0.34
   2   4  -8    7.91    0.38
   2  -4   8    8.05    0.42
  -2   4   8    7.58    0.40
  -2  -4  -8    8.44    0.46
   2   4  -8    7.84    0.40
  -2  -4  -8    8.02    0.40
   2  -4   8    7.64    0.44
  -2   4   8    7.96    0.35
   2   5   8   36.86    1.30
  -2  -5   8   37.24    1.41
  -2   5  -8   39.05    1.35
   2  -5  -8   37.52    1.42
  -2  -5   8   38.28    1.29
   2  -5  -8   37.36    1.24
   2   5  -8   37.09    1.31
   2  -5   8   36.99    1.33
  -2   5   8   37.49    1.35
   2   5  -8   37.20    1.29
  -2   5   8   38.29    1.24
  -2  -5  -8   37.18    1.42
   2  -5   8   35.02    1.41
  -2  -5  -8   37.39    1.31
  -2  -6   8   30.63    1.12
  -2  -6   8   29.97    1.22
   2  -6  -8   30.20    1.08
   2  -6  -8   30.32    1.22
   2   6   8   29.82    1.12
  -2   6  -8   28.62    1.16
   2  -6   8   31.67    1.17
   2   6  -8   31.77    1.13
  -2   6   8   31.68    1.07
  -2  -6  -8   29.88    1.23
   2  -6   8   31.67    1.25
  -2   6   8   29.87    1.15
  -2  -6  -8   30.82    1.14
  -2  -7   8    0.37    0.15
   2  -7  -8    0.24    0.14
  -2  -7   8    0.15    0.11
   2  -7  -8    0.24    0.11
   2   7   8    0.20    0.11
  -2   7  -8    0.14    0.12
  -2   7   8    0.56    0.13
   2   7  -8    0.22    0.12
   2  -7   8    0.20    0.14
  -2  -7  -8    0.19    0.15
   2  -7   8    0.13    0.12
  -2  -7  -8    0.27    0.13
  -2   7   8    0.37    0.12
   2   8   8    0.64    0.18
  -2  -8   8    0.53    0.18
   2  -8  -8    0.58    0.18
  -2   8  -8    0.83    0.21
   2  -8  -8    0.61    0.17
  -2  -8   8    0.57    0.18
  -2   8   8    0.46    0.14
  -2  -8  -8    0.53    0.19
   2  -8   8    0.69    0.20
  -2  -8  -8    0.51    0.18
   2   8  -8    0.57    0.16
   2  -8   8    0.66    0.20
   2  -9  -8    0.56    0.19
  -2  -9   8    0.04    0.15
   2   9   8    0.22    0.14
  -2   9  -8    0.28    0.15
  -2  -9   8    0.21    0.15
   2  -9  -8    0.01    0.11
  -2  -9  -8    0.33    0.16
   2  -9   8    0.01    0.13
   2  -9   8   -0.01    0.13
  -2  -9  -8    0.09    0.16
   2   9  -8   -0.09    0.11
   2  10   8    8.94    0.58
  -2 -10   8    9.49    0.61
  -2  10  -8    9.43    0.63
  -2 -10   8    8.73    0.59
  -2 -10  -8    9.79    0.62
  -2 -10  -8    9.31    0.64
   2 -10   8    8.88    0.64
   2  10  -8   10.15    0.62
   2 -10   8    8.15    0.60
   2  11   8    4.35    0.48
  -2 -11   8    5.36    0.53
  -2 -11   8    3.42    0.44
  -2 -11  -8    4.41    0.57
   2  11  -8    4.78    0.50
  -3   0  -8    0.18    0.08
   3   0   8    0.40    0.10
   3   0   8    0.26    0.09
  -3   0   8    0.27    0.10
   3   0   8    0.44    0.09
   3   0  -8    0.27    0.10
   3   1   8    0.09    0.05
   3   1   8    0.13    0.07
  -3   1  -8    0.17    0.07
   3  -1  -8    0.21    0.10
  -3  -1   8    0.27    0.09
  -3  -1   8    0.14    0.04
   3  -1   8    0.06    0.07
  -3   1   8    0.08    0.07
   3   1  -8    0.11    0.04
  -3  -1  -8    0.14    0.08
   3  -1   8    0.32    0.09
   3  -1   8    0.09    0.06
   3   1  -8    0.05    0.07
  -3  -1  -8    0.15    0.08
   3   2   8  118.81    3.74
  -3  -2   8  120.36    3.88
  -3  -2   8  125.87    3.51
  -3   2  -8  116.62    3.64
  -3   2  -8  118.58    3.71
   3   2   8  120.58    3.63
   3  -2  -8  115.78    3.83
  -3  -2  -8  117.01    3.81
   3  -2   8  116.89    3.85
  -3   2   8  115.44    3.85
   3  -2   8  117.57    3.62
  -3  -2  -8  116.32    3.60
   3   2  -8  115.17    3.80
   3   2  -8  119.31    3.51
  -3   3  -8   11.95    0.46
  -3  -3   8   10.79    0.54
   3   3   8   11.65    0.52
   3  -3  -8   10.91    0.56
  -3  -3   8   12.21    0.46
  -3   3  -8   11.61    0.53
   3   3  -8   11.21    0.44
   3  -3   8   11.47    0.55
   3  -3   8   11.61    0.53
   3   3  -8   10.99    0.53
  -3   3   8   10.74    0.52
  -3  -3  -8   11.22    0.50
  -3  -3  -8   10.70    0.55
  -3  -4   8    1.31    0.16
  -3  -4   8    2.44    0.26
   3   4   8    1.10    0.17
  -3   4  -8    1.28    0.19
   3  -4  -8    0.90    0.17
  -3  -4  -8    0.96    0.16
   3   4  -8    1.31    0.15
  -3  -4  -8    1.04    0.19
   3  -4   8    1.13    0.18
  -3   4   8    1.18    0.17
   3   4  -8    1.20    0.18
   3  -4   8    1.09    0.17
   3   5   8   66.81    2.18
   3  -5  -8   63.58    2.30
  -3  -5   8   65.80    2.32
  -3  -5   8   69.96    2.14
  -3   5  -8   65.07    2.21
   3  -5   8   63.92    2.34
  -3   5   8   65.12    2.28
   3   5  -8   67.92    2.24
  -3  -5  -8   68.66    2.18
   3   5  -8   70.33    2.14
  -3  -5  -8   65.80    2.32
   3  -5   8   66.33    2.20
  -3  -6   8    1.03    0.19
   3  -6  -8    1.03    0.20
  -3   6  -8    1.18    0.21
   3   6   8    1.23    0.20
  -3  -6   8    1.08    0.18
  -3  -6  -8    1.59    0.23
  -3   6   8    1.11    0.18
  -3  -6  -8    1.05    0.21
   3   6  -8    1.25    0.18
   3  -6   8    1.68    0.24
   3  -6   8    1.35    0.24
  -3  -7   8    2.88    0.33
  -3   7  -8    2.38    0.31
   3  -7  -8    3.12    0.35
   3   7   8    2.57    0.29
  -3  -7   8    2.34    0.28
  -3  -7  -8    2.93    0.32
   3  -7   8    2.85    0.34
   3  -7   8    2.95    0.36
   3   7  -8    2.68    0.28
  -3   7   8    2.75    0.28
  -3  -7  -8    2.53    0.33
   3   8   8    9.42    0.54
  -3  -8   8    9.07    0.55
   3  -8  -8    8.40    0.54
  -3  -8   8   10.33    0.54
  -3   8  -8    8.72    0.55
  -3  -8  -8    7.99    0.57
  -3   8   8    8.71    0.50
   3   8  -8    8.56    0.50
   3  -8   8    8.66    0.56
  -3  -8  -8    9.05    0.55
   3  -8   8    8.78    0.59
  -3  -9   8    8.56    0.56
  -3  -9   8    9.68    0.60
   3   9   8    9.80    0.58
  -3   9  -8    8.51    0.58
  -3  -9  -8   10.45    0.65
   3  -9   8    9.94    0.65
  -3  -9  -8    9.92    0.60
   3   9  -8    9.29    0.56
   3  -9   8    8.81    0.59
  -3  10  -8    2.93    0.40
  -3 -10   8    2.35    0.36
   3  10   8    2.76    0.36
  -3 -10   8    2.96    0.39
  -3 -10  -8    2.43    0.36
   3 -10   8    2.45    0.37
   3  10  -8    3.32    0.40
  -3 -10  -8    2.38    0.38
   3 -10   8    3.14    0.42
  -3 -11   8    3.58    0.45
  -3 -11  -8    4.84    0.54
   3  11  -8    4.09    0.47
   4   0   8    0.26    0.07
   4   0   8   -0.07    0.06
  -4   0  -8    0.03    0.08
   4   0  -8   -0.06    0.06
  -4   0   8   -0.03    0.06
   4   0   8    0.09    0.08
   4   1   8   34.84    1.12
   4  -1  -8   29.41    1.21
  -4  -1   8   31.94    1.21
  -4   1  -8   31.91    1.13
   4   1   8   31.91    1.14
   4  -1   8   32.62    1.16
  -4  -1  -8   33.01    1.19
   4  -1   8   31.36    1.13
  -4   1   8   32.13    1.20
   4  -1   8   32.45    1.14
   4   1  -8   31.99    1.21
   4  -2  -8    0.26    0.11
   4   2   8    0.34    0.07
   4   2   8    0.20    0.09
  -4  -2   8    0.19    0.10
  -4   2  -8    0.30    0.08
   4  -2   8    0.16    0.08
  -4  -2  -8    0.13    0.10
   4  -2   8    0.20    0.09
  -4   2   8    0.32    0.10
   4   2  -8    0.36    0.12
   4  -2   8    0.22    0.09
  -4  -2  -8    0.24    0.10
  -4  -3   8   67.11    2.34
  -4   3  -8   67.20    2.22
   4  -3  -8   68.02    2.33
   4   3   8   66.27    2.20
   4   3  -8   69.41    2.31
  -4  -3  -8   66.83    2.18
  -4  -3  -8   63.11    2.30
   4   3  -8   70.84    2.08
   4  -3   8   68.55    2.33
   4  -3   8   69.94    2.21
  -4   3   8   68.42    2.32
  -4  -4   8   46.46    1.70
  -4  -4   8   50.58    1.53
   4   4   8   47.35    1.62
  -4   4  -8   45.57    1.64
   4  -4  -8   46.03    1.70
  -4  -4  -8   48.24    1.72
   4   4  -8   49.13    1.68
   4   4  -8   47.60    1.51
  -4   4   8   46.37    1.68
  -4  -4  -8   46.30    1.59
   4  -4   8   44.87    1.70
   4  -4   8   44.83    1.61
  -4   5  -8    5.95    0.40
  -4  -5   8    6.13    0.33
   4  -5  -8    5.65    0.40
   4   5   8    6.07    0.38
  -4  -5   8    6.12    0.39
   4  -5   8    5.49    0.38
   4  -5   8    5.72    0.40
   4   5  -8    5.52    0.31
  -4  -5  -8    5.07    0.35
   4   5  -8    5.66    0.37
  -4  -5  -8    5.72    0.41
  -4   5   8    5.77    0.37
   4   6   8    0.14    0.11
  -4  -6   8    0.11    0.10
   4  -6  -8    0.07    0.11
  -4   6  -8    0.25    0.13
  -4  -6   8    0.13    0.11
  -4  -6  -8    0.20    0.13
   4   6  -8    0.01    0.07
   4  -6   8    0.16    0.12
   4   6  -8    0.25    0.11
  -4  -6  -8    0.05    0.09
  -4   6   8    0.27    0.12
   4  -6   8   -0.06    0.10
  -4   7  -8    8.47    0.55
   4   7   8    9.97    0.55
  -4  -7   8    9.03    0.50
  -4  -7   8    9.66    0.55
   4  -7  -8    8.88    0.54
   4  -7   8    9.89    0.57
  -4   7   8    9.34    0.52
  -4  -7  -8    9.36    0.55
  -4  -7  -8    9.11    0.58
   4  -7   8    9.37    0.59
   4   7  -8   10.20    0.50
  -4  -8   8    0.87    0.20
   4  -8  -8    0.66    0.18
   4   8   8    0.68    0.20
  -4   8  -8    0.27    0.15
  -4  -8   8    0.60    0.18
  -4   8   8    0.73    0.18
  -4  -8  -8    0.58    0.18
   4   8  -8    0.90    0.19
   4  -8   8    0.69    0.22
   4  -8   8    0.91    0.22
  -4  -8  -8    0.61    0.20
  -4  -9   8    4.28    0.43
  -4   9  -8    3.63    0.44
  -4  -9   8    4.32    0.44
   4   9   8    4.10    0.43
  -4  -9  -8    3.69    0.42
   4   9  -8    4.71    0.44
   4  -9   8    4.20    0.48
  -4  -9  -8    4.54    0.49
   4  -9   8    3.75    0.46
  -4 -10   8    1.65    0.28
   4  10   8    1.91    0.32
  -4  10  -8    1.37    0.30
  -4 -10  -8    1.47    0.30
   4 -10   8    1.50    0.33
   4  10  -8    1.73    0.29
  -4 -10  -8    1.33    0.28
   4 -10   8    1.37    0.31
  -5   0   8   82.86    2.85
   5   0   8   89.38    2.77
  -5   0  -8   86.20    2.77
   5   0   8   81.30    2.68
   5   0   8   84.52    2.67
   5   0  -8   82.69    2.83
  -5  -1   8    2.26    0.24
   5   1   8    2.58    0.17
  -5   1  -8    2.12    0.21
   5  -1  -8    2.05    0.25
   5   1   8    2.55    0.26
   5  -1   8    1.77    0.22
   5  -1   8    1.88    0.22
  -5  -1  -8    1.90    0.23
   5  -1   8    1.97    0.20
  -5   1   8    2.58    0.26
  -5  -1  -8    3.01    0.27
   5   1  -8    2.31    0.26
  -5  -2   8   45.45    1.68
  -5   2  -8   49.87    1.57
   5  -2  -8   46.67    1.70
   5   2   8   45.55    1.59
   5  -2   8   44.41    1.58
   5  -2   8   46.84    1.61
  -5   2   8   48.37    1.69
  -5  -2  -8   49.26    1.59
   5  -2   8   46.70    1.66
   5   2  -8   44.87    1.68
  -5  -2  -8   46.42    1.67
   5  -3  -8   49.88    1.85
  -5   3  -8   49.38    1.77
  -5  -3   8   52.72    1.85
   5   3   8   50.65    1.75
  -5  -3  -8   51.69    1.84
   5  -3   8   51.15    1.75
  -5   3   8   50.94    1.84
   5   3  -8   52.27    1.84
  -5  -3  -8   52.15    1.73
   5  -3   8   54.64    1.85
   5   4   8    4.48    0.33
   5  -4  -8    3.92    0.34
  -5   4  -8    3.90    0.32
  -5  -4   8    4.56    0.33
   5  -4   8    4.82    0.35
  -5   4   8    4.60    0.34
  -5  -4  -8    4.88    0.32
   5   4  -8    4.17    0.33
  -5  -4  -8    4.42    0.35
   5  -4   8    3.97    0.32
  -5   5  -8    6.10    0.42
   5   5   8    6.09    0.40
   5  -5  -8    5.47    0.40
  -5  -5   8    6.26    0.41
   5   5  -8    6.35    0.41
   5  -5   8    5.80    0.41
   5  -5   8    5.79    0.41
  -5  -5  -8    5.97    0.39
  -5   5   8    5.82    0.39
  -5  -5  -8    5.65    0.42
  -5  -6   8    7.82    0.47
   5  -6  -8    7.81    0.49
   5   6   8    7.30    0.46
  -5   6  -8    6.82    0.47
   5  -6   8    6.70    0.49
   5  -6   8    7.90    0.49
  -5   6   8    6.89    0.45
   5   6  -8    8.05    0.47
  -5  -6  -8    7.23    0.49
  -5  -6  -8    7.62    0.47
  -5   7  -8    6.02    0.45
  -5  -7   8    5.12    0.40
   5  -7  -8    5.00    0.39
   5   7   8    5.51    0.41
   5  -7   8    5.19    0.43
  -5  -7  -8    5.31    0.41
  -5   7   8    5.45    0.40
  -5  -7  -8    5.53    0.46
   5  -7   8    5.79    0.45
   5   8   8    0.66    0.19
   5  -8  -8    0.77    0.19
  -5  -8   8    0.76    0.20
  -5   8  -8    0.64    0.21
   5  -8   8    0.58    0.20
   5  -8   8    0.55    0.20
  -5   8   8    0.88    0.20
  -5  -8  -8    0.97    0.22
  -5  -8  -8    0.81    0.22
  -5  -9   8   -0.02    0.14
   5   9   8    0.75    0.22
  -5   9  -8    0.16    0.16
  -5  -9  -8    0.03    0.16
   5  -9   8    0.04    0.17
  -5   9   8    0.42    0.18
  -5  -9  -8    0.19    0.17
   5  -9   8    0.07    0.17
   5  10   8    0.23    0.17
  -5 -10  -8    0.16    0.17
  -5 -10  -8    0.13    0.19
   6   0   8   16.83    0.74
  -6   0  -8   18.10    0.74
   6   0  -8   17.41    0.80
  -6   0   8   16.32    0.77
   6   0   8   17.98    0.75
   6   0   8   19.27    0.71
  -6   1  -8   89.56    2.83
   6  -1  -8   85.41    2.94
  -6  -1   8   84.56    2.94
   6   1   8   85.62    2.78
   6   1  -8   85.98    2.93
   6  -1   8   89.75    2.89
  -6   1   8   82.75    2.93
  -6  -1  -8   89.90    2.89
  -6  -1  -8   91.19    2.79
   6  -1   8   85.16    2.77
   6  -1   8   86.24    2.79
   6  -2  -8    1.86    0.26
   6   2   8    2.03    0.25
  -6  -2   8    2.18    0.25
   6  -2   8    2.17    0.26
  -6  -2  -8    1.59    0.23
   6   2  -8    2.44    0.29
   6  -2   8    1.85    0.24
  -6   2   8    1.92    0.23
  -6  -2  -8    1.84    0.23
   6  -2   8    2.45    0.25
   6  -3  -8    1.66    0.25
  -6  -3   8    1.83    0.24
   6   3   8    1.66    0.23
  -6   3  -8    2.99    0.31
   6  -3   8    1.79    0.24
  -6  -3  -8    1.56    0.23
  -6  -3  -8    2.04    0.25
   6  -3   8    1.77    0.23
   6   3  -8    1.40    0.23
  -6   3   8    1.63    0.23
  -6   4  -8    2.60    0.31
   6  -4  -8    2.21    0.29
   6   4   8    2.46    0.28
  -6  -4   8    2.29    0.28
   6  -4   8    2.61    0.30
   6  -4   8    2.59    0.30
  -6  -4  -8    2.26    0.26
   6   4  -8    2.11    0.27
  -6  -4  -8    2.20    0.28
  -6   4   8    2.86    0.30
  -6   5  -8   13.80    0.72
   6   5   8   14.99    0.71
   6  -5  -8   14.83    0.72
  -6  -5   8   14.69    0.70
   6  -5   8   13.56    0.69
   6   5  -8   14.81    0.72
  -6  -5  -8   13.38    0.67
  -6   5   8   12.93    0.68
   6  -5   8   13.68    0.72
  -6  -5  -8   14.12    0.73
  -6  -6   8    0.43    0.14
  -6   6  -8    0.65    0.20
   6  -6  -8    0.55    0.17
   6   6   8    0.67    0.18
   6  -6   8    0.15    0.12
  -6   6   8    0.51    0.16
   6  -6   8    0.34    0.16
  -6  -6  -8    0.65    0.18
   6   6  -8    0.36    0.16
  -6  -6  -8    0.59    0.20
  -6  -7   8   12.17    0.66
   6   7   8   13.27    0.69
   6  -7  -8   12.52    0.67
  -6   7  -8   11.89    0.70
   6  -7   8   11.11    0.66
  -6  -7  -8   12.91    0.73
   6   7  -8   12.78    0.67
  -6  -7  -8   13.37    0.69
   6  -7   8   13.85    0.76
  -6   7   8   11.91    0.67
  -6  -8   8    1.00    0.23
  -6   8  -8    1.24    0.27
   6   8   8    0.84    0.22
  -6  -8  -8    1.01    0.23
  -6  -8  -8    0.68    0.24
   6  -8   8    0.83    0.24
  -6   8   8    1.15    0.24
   6  -8   8    0.96    0.24
  -6   9  -8    1.10    0.29
   6   9   8    1.58    0.30
  -6   9   8    1.34    0.26
  -6  -9  -8    1.23    0.27
   6  -9   8    1.48    0.32
  -6  -9  -8    1.34    0.30
   6  -9   8    0.84    0.24
  -6  10   8    0.34    0.19
  -7   0   8  157.94    5.31
   7   0   8  162.19    4.99
  -7   0  -8  168.42    5.19
   7   0  -8  160.87    5.27
   7   0   8  165.10    5.02
  -7  -1   8   25.62    1.07
  -7   1  -8   27.35    1.00
   7  -1  -8   24.60    1.09
   7   1   8   24.46    1.02
  -7  -1  -8   26.44    1.03
   7  -1   8   26.60    1.03
   7   1  -8   26.65    1.10
   7  -1   8   25.76    1.03
  -7   1   8   25.09    1.07
  -7  -1  -8   26.07    1.05
   7  -1   8   28.97    1.03
   7  -2  -8    4.39    0.36
   7   2   8    4.53    0.34
  -7  -2   8    4.39    0.34
   7   2  -8    3.44    0.37
   7  -2   8    4.13    0.34
   7  -2   8    4.21    0.31
  -7   2   8    4.22    0.33
   7  -2   8    4.33    0.33
  -7  -2  -8    4.38    0.34
  -7  -2  -8    3.67    0.32
  -7   3  -8    0.39    0.14
  -7  -3   8    0.45    0.14
   7   3   8    0.49    0.15
   7  -3  -8    0.51    0.16
   7   3  -8    0.65    0.18
   7  -3   8    0.89    0.19
  -7  -3  -8    0.97    0.21
  -7  -3  -8    0.48    0.15
   7  -3   8    0.54    0.15
  -7   3   8    0.59    0.17
   7  -4  -8    1.76    0.27
  -7   4  -8    1.75    0.28
   7   4   8    1.75    0.26
  -7  -4   8    1.94    0.27
  -7  -4  -8    1.58    0.23
  -7  -4  -8    1.43    0.25
   7  -4   8    2.01    0.28
  -7   4   8    1.50    0.24
   7  -4   8    2.08    0.27
   7   4  -8    1.60    0.25
  -7  -5   8    1.21    0.21
   7   5   8    1.03    0.22
   7  -5  -8    1.00    0.20
  -7   5  -8    1.28    0.24
  -7  -5  -8    0.76    0.22
  -7  -5  -8    0.87    0.21
   7   5  -8    0.93    0.21
   7  -5   8    0.86    0.21
   7  -5   8    0.86    0.20
  -7   5   8    1.16    0.24
  -7  -6   8    3.73    0.33
   7  -6  -8    3.84    0.40
  -7   6  -8    2.96    0.37
   7   6   8    3.50    0.39
  -7  -6  -8    2.98    0.35
   7  -6   8    3.12    0.38
  -7   6   8    3.32    0.36
   7  -6   8    3.44    0.38
  -7  -6  -8    3.06    0.37
   7   6  -8    3.40    0.37
  -7  -7   8   13.29    0.68
   7  -7  -8   11.75    0.67
  -7   7  -8   13.10    0.73
   7   7   8   12.16    0.69
   7  -7   8   12.83    0.74
   7  -7   8   13.34    0.71
  -7   7   8   12.42    0.70
   7   7  -8   12.59    0.70
  -7  -7  -8   10.87    0.66
  -7  -7  -8   12.09    0.73
  -7   8  -8    0.15    0.17
   7   8   8   -0.12    0.15
  -7   8   8    0.04    0.13
   7  -8   8    0.11    0.15
   7  -8   8   -0.05    0.15
  -7  -8  -8    0.05    0.15
  -7  -8  -8    0.00    0.16
   7   9   8    6.07    0.58
  -7   9  -8    6.97    0.65
  -7  -9  -8    7.04    0.55
   7  -9   8    6.15    0.55
  -7   9   8    6.58    0.52
   7  -9   8    7.15    0.57
  -7  -9  -8    6.26    0.54
   8   0   8    9.05    0.50
  -8   0   8    9.25    0.53
  -8   0  -8    8.44    0.47
   8   0  -8    8.39    0.54
   8   0   8    9.08    0.51
   8   1   8   14.25    0.71
  -8   1  -8   16.45    0.70
  -8  -1   8   16.06    0.75
   8  -1  -8   14.99    0.77
   8  -1   8   15.50    0.72
  -8   1   8   14.93    0.74
   8   1  -8   15.39    0.78
  -8  -1  -8   15.90    0.72
   8  -1   8   14.94    0.72
  -8  -1  -8   15.71    0.73
   8   2   8   25.26    1.04
  -8  -2   8   23.87    1.05
   8  -2  -8   25.95    1.10
  -8  -2  -8   25.25    1.05
  -8  -2  -8   26.09    1.03
   8  -2   8   24.67    1.04
  -8   2   8   25.42    1.08
   8   2  -8   23.51    1.09
   8  -2   8   27.21    1.04
   8  -2   8   24.81    1.03
   8  -3  -8   16.32    0.80
   8   3   8   16.78    0.77
  -8  -3   8   16.80    0.78
  -8   3  -8   14.83    0.76
   8  -3   8   14.82    0.74
  -8  -3  -8   15.06    0.76
   8   3  -8   15.97    0.81
  -8   3   8   15.28    0.77
  -8  -3  -8   15.33    0.73
   8  -3   8   17.00    0.77
  -8   4  -8    6.72    0.47
   8  -4  -8    6.33    0.46
   8   4   8    6.34    0.45
  -8  -4   8    6.50    0.45
  -8  -4  -8    7.13    0.46
   8  -4   8    6.47    0.45
  -8  -4  -8    6.47    0.47
   8   4  -8    7.02    0.50
  -8   4   8    6.33    0.47
   8  -4   8    6.19    0.44
  -8  -5   8    3.97    0.34
   8  -5  -8    3.82    0.40
   8   5   8    4.06    0.41
  -8   5  -8    4.11    0.44
  -8   5   8    3.80    0.40
   8  -5   8    4.12    0.42
  -8  -5  -8    3.41    0.41
   8   5  -8    4.13    0.43
   8  -5   8    4.03    0.42
  -8  -5  -8    4.18    0.41
  -8   6  -8   -0.07    0.12
   8   6   8   -0.14    0.10
   8  -6  -8   -0.10    0.10
  -8  -6   8   -0.05    0.10
  -8  -6  -8    0.66    0.20
   8   6  -8    0.44    0.18
   8  -6   8   -0.04    0.13
   8  -6   8   -0.12    0.11
  -8   6   8    0.26    0.16
  -8  -6  -8   -0.13    0.12
   8   7   8    1.51    0.28
  -8   7  -8    1.47    0.30
  -8  -7  -8    0.97    0.24
   8  -7   8    1.23    0.26
   8   7  -8    0.98    0.25
  -8  -7  -8    1.60    0.30
  -8   7   8    0.95    0.25
   8  -7   8    0.97    0.25
   8   8   8    0.22    0.18
  -8   8  -8   -0.02    0.16
   8  -8   8    0.37    0.20
  -8  -8  -8    0.24    0.20
   8  -8   8    0.12    0.17
  -8   8   8    0.15    0.16
  -8  -8  -8    0.38    0.20
   9   0   8    2.13    0.28
  -9   0   8    1.90    0.27
  -9   0  -8    2.08    0.25
   9   0  -8    1.81    0.29
   9  -1  -8   25.10    1.13
  -9  -1   8   25.81    1.10
   9   1   8   25.48    1.07
   9  -1   8   26.23    1.08
   9   1  -8   25.29    1.14
  -9   1   8   24.65    1.10
  -9  -1  -8   24.80    1.05
   9  -1   8   26.64    1.06
  -9  -1  -8   26.54    1.07
   9  -2  -8   40.37    1.59
   9   2   8   40.64    1.51
  -9  -2   8   38.75    1.54
  -9  -2  -8   40.88    1.49
  -9  -2  -8   38.24    1.52
   9   2  -8   40.34    1.60
   9  -2   8   41.86    1.52
   9  -2   8   40.99    1.50
  -9   2   8   36.54    1.54
   9  -3  -8    0.49    0.18
   9   3   8    0.55    0.17
  -9  -3   8    0.63    0.18
  -9   3  -8    0.63    0.19
  -9  -3  -8    0.56    0.18
  -9   3   8    0.68    0.21
   9  -3   8    0.74    0.18
   9   3  -8    0.84    0.22
  -9  -3  -8    0.97    0.21
   9  -3   8    0.26    0.15
  -9   4  -8    4.54    0.45
  -9  -4   8    5.28    0.41
   9  -4  -8    5.04    0.42
   9   4   8    3.55    0.40
  -9  -4  -8    5.51    0.42
   9  -4   8    4.96    0.40
  -9   4   8    5.28    0.43
   9   4  -8    4.12    0.46
  -9  -4  -8    4.92    0.42
   9  -4   8    5.12    0.41
  -9  -5   8    5.24    0.41
   9   5   8    4.44    0.45
  -9   5  -8    6.51    0.50
   9  -5  -8    4.73    0.48
  -9  -5  -8    5.59    0.50
   9  -5   8    4.86    0.43
   9   5  -8    5.45    0.53
  -9   5   8    4.42    0.45
  -9  -5  -8    3.87    0.44
   9  -5   8    4.01    0.43
  -9   6  -8    7.34    0.56
   9   6   8    5.74    0.48
   9  -6  -8    7.81    0.53
  -9  -6  -8    6.59    0.56
   9   6  -8    7.24    0.54
   9  -6   8    6.81    0.54
  -9   6   8    6.86    0.53
   9  -6   8    7.51    0.54
  -9  -6  -8    7.31    0.52
  -9   7  -8    1.90    0.33
   9   7   8    2.14    0.34
   9   7  -8    2.30    0.35
  -9  -7  -8    1.80    0.36
   9  -7   8    1.67    0.30
  -9  -7  -8    1.78    0.32
  -9   7   8    2.33    0.35
   9  -7   8    1.94    0.35
   9  -8   8    0.15    0.17
  -9   8   8    0.46    0.20
 -10   0   8   26.46    1.14
 -10   0  -8   27.33    1.09
  10   0   8   25.66    1.11
  10   0  -8   25.66    1.18
 -10   0  -8   25.41    1.10
  10   1   8    0.53    0.18
 -10  -1   8    0.28    0.16
  10  -1  -8    0.36    0.16
  10  -1   8    0.28    0.15
  10   1  -8    0.53    0.20
 -10   1   8    0.19    0.16
 -10  -1  -8    0.24    0.17
 -10  -1  -8    0.25    0.14
  10  -1   8    0.44    0.16
 -10  -2   8   -0.04    0.12
  10  -2  -8   -0.08    0.12
  10   2   8   -0.01    0.11
 -10  -2  -8   -0.13    0.10
  10  -2   8   -0.10    0.11
 -10  -2  -8    0.09    0.13
 -10   2   8    0.13    0.13
  10  -2   8   -0.02    0.11
  10   2  -8   -0.17    0.10
  10  -3  -8   12.10    0.71
  10   3   8   12.45    0.69
 -10   3  -8   11.39    0.68
 -10  -3   8   11.73    0.67
 -10   3   8   11.54    0.69
  10   3  -8   12.41    0.74
 -10  -3  -8   11.51    0.65
 -10  -3  -8   11.58    0.67
  10  -3   8   13.30    0.70
  10  -4  -8    6.06    0.47
 -10   4  -8    5.52    0.54
 -10  -4   8    5.89    0.46
  10   4   8    5.98    0.48
  10  -4   8    6.33    0.49
 -10  -4  -8    5.90    0.48
 -10   4   8    6.28    0.49
  10   4  -8    7.61    0.56
 -10  -4  -8    6.20    0.47
  10  -4   8    6.44    0.48
 -10   5  -8    1.03    0.28
  10  -5  -8    1.28    0.27
  10   5   8    1.08    0.25
  10  -5   8    1.05    0.25
 -10  -5  -8    1.35    0.27
 -10  -5  -8    1.24    0.27
  10   5  -8    0.72    0.26
  10  -5   8    0.80    0.23
 -10   5   8    1.07    0.26
  10   6   8    1.16    0.27
 -10   6  -8    1.33    0.29
 -10  -6  -8    2.02    0.36
  10  -6   8    0.99    0.25
  10  -6   8    1.79    0.32
  10   6  -8    1.37    0.31
 -10  -6  -8    1.49    0.32
 -10   6   8    1.55    0.32
  10   7   8    1.10    0.30
 -10   7  -8    0.67    0.26
  10   7  -8    0.96    0.29
 -10   7   8    1.62    0.35
  10  -7   8    1.34    0.31
  10  -7   8    1.09    0.28
  11   0   8    1.55    0.28
  11   0  -8    1.41    0.28
 -11   0   8    1.82    0.30
 -11   0  -8    2.11    0.32
  11  -1  -8    0.14    0.18
  11   1   8   -0.06    0.10
 -11  -1   8    0.41    0.17
  11  -1   8    0.19    0.14
  11   1  -8    0.18    0.18
 -11   1   8    0.32    0.16
  11  -1   8    0.13    0.14
 -11  -1  -8    0.28    0.18
 -11  -1  -8    0.31    0.15
 -11  -2   8    0.04    0.14
  11   2   8   -0.08    0.11
  11  -2  -8   -0.12    0.13
  11   2  -8   -0.11    0.15
  11  -2   8    0.04    0.13
 -11  -2  -8   -0.05    0.12
 -11   2   8   -0.03    0.12
 -11  -2  -8    0.00    0.12
 -11  -3   8    6.62    0.50
 -11   3  -8    6.20    0.51
  11  -3  -8    6.58    0.53
  11   3   8    6.46    0.52
  11  -3   8    7.15    0.51
 -11   3   8    6.36    0.51
 -11  -3  -8    6.83    0.51
 -11  -3  -8    7.05    0.52
  11   3  -8    6.37    0.54
  11   4   8   35.94    1.47
 -11   4  -8   35.52    1.49
  11  -4  -8   35.69    1.50
  11   4  -8   36.03    1.56
 -11  -4  -8   34.60    1.49
 -11  -4  -8   34.83    1.42
 -11   4   8   34.60    1.51
  11  -4   8   35.01    1.44
  11   5   8   -0.02    0.13
  11  -5  -8    0.22    0.18
  11  -5   8   -0.23    0.13
 -11   5   8    0.03    0.17
 -11  -5  -8   -0.09    0.14
  11   5  -8    0.11    0.19
  11  -5   8   -0.10    0.15
 -11  -5  -8    0.13    0.19
 -11   6  -8   -0.03    0.18
  11   6  -8   -0.06    0.16
  11  -6   8    0.10    0.16
  11  -6   8   -0.01    0.15
  12   0   8    0.44    0.19
  12   0  -8    0.49    0.22
 -12   0  -8    0.49    0.19
 -12   0   8    0.68    0.22
 -12   1  -8    0.96    0.25
  12  -1  -8    0.69    0.24
  12   1   8    1.19    0.26
 -12  -1   8    0.93    0.25
 -12  -1  -8    0.80    0.24
 -12   1   8    1.23    0.26
  12   1  -8    1.76    0.35
  12  -1   8    1.06    0.26
  12   2   8    5.94    0.49
  12  -2  -8    5.98    0.51
 -12  -2   8    6.06    0.47
  12   2  -8    6.71    0.56
 -12  -2  -8    5.20    0.51
 -12  -2  -8    5.73    0.48
 -12   2   8    5.69    0.50
  12  -2   8    5.63    0.46
  12  -3  -8    0.72    0.23
  12   3   8    0.98    0.25
 -12   3  -8    0.94    0.25
  12   3  -8    1.07    0.29
 -12   3   8    0.92    0.25
  12  -3   8    0.31    0.18
 -12  -3  -8    0.71    0.23
 -12  -3  -8    0.38    0.20
  12  -4  -8    2.46    0.40
 -12   4  -8    1.51    0.32
  12   4   8    1.77    0.33
 -12  -4  -8    1.97    0.32
  12  -4   8    1.40    0.30
  12   4  -8    2.11    0.39
 -12   4   8    2.03    0.35
 -12  -4  -8    1.38    0.33
 -13   0   8    0.90    0.25
 -13   0  -8    0.85    0.24
  13   0   8    0.67    0.22
  13   0  -8    1.23    0.31
  13  -1  -8    0.41    0.20
  13   1   8    0.17    0.15
 -13  -1   8    0.23    0.18
 -13   1  -8    0.31    0.20
  13   1  -8    0.27    0.21
  13  -1   8    0.22    0.15
 -13   1   8    0.01    0.15
 -13  -1  -8    0.28    0.21
  13   2   8    1.40    0.29
 -13   2  -8    2.41    0.39
  13  -2  -8    2.03    0.35
 -13  -2  -8    2.17    0.34
 -13   2   8    1.49    0.32
 -13  -2  -8    1.67    0.32
  13  -3  -8    1.05    0.29
 -13  -3  -8    0.93    0.27
   0   0   9   -0.01    0.05
   0   0   9   -0.04    0.04
   0   0  -9    0.03    0.07
   0   0   9    0.03    0.06
   0   1  -9   -0.04    0.06
   0  -1   9    0.00    0.06
   0   1   9    0.05    0.05
   0   1  -9    0.03    0.05
   0  -1  -9   -0.05    0.05
   0  -1  -9   -0.03    0.04
   0   1   9    0.01    0.05
   0  -1   9   -0.01    0.04
   0   2   9   38.89    1.27
   0   2   9   38.57    1.37
   0   2  -9   38.91    1.29
   0  -2   9   38.24    1.41
   0   2  -9   38.75    1.36
   0  -2   9   39.12    1.28
   0  -2  -9   38.93    1.43
   0  -2  -9   40.46    1.26
   0  -3  -9   -0.08    0.07
   0   3   9   -0.06    0.05
   0   3  -9   -0.04    0.06
   0  -3   9   -0.04    0.06
   0   3  -9    0.01    0.06
   0  -3   9   -0.02    0.06
   0  -3  -9    0.04    0.06
   0   3   9    0.05    0.06
   0   4   9    0.06    0.07
   0  -4  -9    0.24    0.11
   0  -4  -9    0.17    0.08
   0  -4   9    0.08    0.08
   0   4  -9    0.14    0.08
   0   4  -9    0.14    0.08
   0  -4   9    0.23    0.10
   0   4   9    0.17    0.08
   0  -5   9   -0.02    0.09
   0  -5  -9    0.00    0.10
   0   5   9   -0.03    0.06
   0  -5   9    0.00    0.08
   0   5  -9   -0.05    0.07
   0  -5  -9    0.00    0.07
   0   5   9    0.10    0.08
   0  -6  -9   55.64    1.80
   0  -6   9   51.60    1.96
   0  -6  -9   51.92    1.96
   0   6   9   53.01    1.77
   0  -6   9   53.60    1.82
   0   6  -9   54.17    1.83
   0  -7   9    0.03    0.10
   0  -7  -9   -0.07    0.09
   0  -7   9   -0.05    0.10
   0  -7  -9    0.06    0.13
   0   7   9   -0.09    0.09
   0   7  -9    0.05    0.10
   0  -8   9    6.85    0.47
   0  -8  -9    7.08    0.51
   0   8   9    5.65    0.39
   0   8  -9    6.37    0.45
   0  -8   9    6.49    0.48
   0  -8  -9    7.26    0.46
   0  -9  -9   -0.09    0.13
   0   9   9   -0.12    0.12
   0  -9   9   -0.01    0.14
   0  -9  -9    0.09    0.14
   0   9  -9   -0.07    0.11
   0  -9   9    0.12    0.17
   0 -10  -9   -0.06    0.11
   0 -10   9    0.32    0.18
   0  10  -9    0.25    0.16
   0  10   9    0.20    0.15
   0 -10  -9    0.25    0.16
   0 -10   9    0.25    0.18
   0 -11  -9    0.00    0.18
  -1   0  -9    0.08    0.07
   1   0   9   -0.03    0.05
   1   0   9   -0.02    0.04
   1   0   9    0.04    0.05
  -1   0   9   -0.01    0.04
  -1   0   9    0.00    0.04
   1   0  -9    0.03    0.07
  -1   0   9    0.03    0.06
  -1  -1   9    0.09    0.05
   1   1   9    0.20    0.07
  -1  -1   9    0.13    0.08
   1  -1  -9    0.16    0.06
  -1   1  -9   -0.02    0.06
   1  -1  -9    0.00    0.06
   1   1   9    0.11    0.06
  -1  -1  -9    0.04    0.06
  -1   1   9    0.06    0.06
   1  -1   9    0.07    0.06
   1   1  -9    0.08    0.05
   1  -1   9    0.72    0.12
  -1  -1  -9    0.06    0.08
   1  -1   9    0.09    0.06
   1   1  -9    0.10    0.08
  -1   1   9    0.13    0.05
   1  -2  -9    0.66    0.10
   1  -2  -9    0.54    0.14
  -1  -2   9    0.53    0.09
  -1   2  -9    0.41    0.10
   1   2   9    0.43    0.10
  -1   2  -9    0.43    0.10
   1   2   9    0.59    0.11
  -1  -2   9    0.43    0.12
   1  -2   9    0.51    0.10
  -1   2   9    0.55    0.09
   1   2  -9    0.33    0.10
  -1  -2  -9    0.42    0.10
  -1   2   9    0.54    0.11
   1   2  -9    0.48    0.09
   1  -2   9    0.64    0.13
  -1  -2  -9    0.53    0.14
   1   3   9   31.58    1.09
  -1   3  -9   32.24    1.11
   1  -3  -9   31.83    1.04
  -1  -3   9   32.33    1.07
  -1  -3   9   29.05    1.18
   1   3   9   33.30    1.11
   1  -3  -9   30.47    1.21
  -1   3  -9   29.07    1.10
   1  -3   9   30.06    1.18
   1   3  -9   31.81    1.08
  -1  -3  -9   31.96    1.07
   1   3  -9   32.14    1.14
  -1  -3  -9   30.11    1.20
  -1   3   9   30.43    1.14
  -1   3   9   32.18    1.04
   1  -3   9   30.56    1.09
   1   4   9    0.14    0.07
  -1   4  -9    0.29    0.10
   1   4   9   -0.01    0.06
   1  -4  -9    0.31    0.09
  -1  -4   9    0.37    0.12
  -1  -4   9    0.17    0.09
   1  -4  -9    0.05    0.09
  -1  -4  -9    0.15    0.10
   1   4  -9    0.14    0.08
   1  -4   9    0.15    0.10
   1   4  -9    0.15    0.09
  -1  -4  -9    0.26    0.09
  -1   4   9    0.12    0.09
  -1   4   9    0.28    0.09
   1  -4   9    0.30    0.11
   1  -5  -9   43.84    1.73
  -1  -5   9   45.11    1.74
  -1  -5   9   49.01    1.60
   1  -5  -9   48.07    1.56
  -1   5  -9   44.30    1.62
   1   5   9   47.34    1.59
  -1  -5  -9   46.65    1.75
   1  -5   9   47.47    1.62
  -1   5   9   49.84    1.66
  -1   5   9   48.51    1.56
   1   5  -9   47.34    1.61
  -1  -5  -9   49.74    1.60
   1  -5   9   47.06    1.75
   1  -6  -9   10.86    0.62
   1  -6  -9   11.57    0.53
  -1   6  -9   11.20    0.58
   1   6   9   11.17    0.54
  -1  -6   9   10.59    0.55
  -1  -6   9   11.85    0.63
   1  -6   9   11.48    0.58
   1  -6   9   10.85    0.61
   1   6  -9   10.79    0.55
  -1  -6  -9   11.71    0.64
  -1   6   9   11.70    0.54
  -1  -6  -9   12.21    0.56
  -1   6   9   11.72    0.52
   1  -7  -9   28.73    1.05
  -1   7  -9   28.51    1.11
  -1  -7   9   25.38    1.06
  -1  -7   9   26.19    1.15
   1   7   9   26.85    1.04
   1  -7  -9   27.23    1.17
   1  -7   9   26.33    1.08
   1   7  -9   27.53    1.08
  -1   7   9   26.43    1.01
   1  -7   9   27.96    1.18
  -1  -7  -9   26.36    1.17
  -1  -7  -9   27.39    1.07
   1   8   9    0.18    0.12
   1  -8  -9    0.00    0.11
  -1  -8   9    0.23    0.15
  -1   8  -9    0.36    0.16
  -1  -8   9    0.21    0.15
   1  -8  -9    0.04    0.12
  -1  -8  -9    0.00    0.13
   1   8  -9    0.11    0.11
   1  -8   9    0.14    0.14
  -1   8   9    0.33    0.13
   1  -8   9    0.12    0.14
  -1  -8  -9    0.11    0.14
  -1  -9   9    1.10    0.26
   1   9   9    1.27    0.23
   1  -9  -9    1.63    0.28
   1  -9  -9    1.70    0.31
  -1   9  -9    1.76    0.29
  -1  -9   9    1.63    0.28
   1  -9   9    1.47    0.29
  -1  -9  -9    1.96    0.30
   1  -9   9    1.26    0.27
   1   9  -9    1.21    0.25
   1  10   9   10.89    0.62
  -1  10  -9    9.62    0.65
  -1 -10   9    9.78    0.64
  -1 -10   9    9.16    0.64
   1  10  -9   10.44    0.64
  -1 -10  -9   10.05    0.68
   1 -10   9   10.64    0.69
  -1 -10  -9   10.93    0.67
   1 -10   9   12.07    0.71
   2   0   9    0.01    0.05
   2   0   9    0.03    0.06
  -2   0  -9    0.00    0.07
   2   0  -9   -0.04    0.04
  -2   0   9    0.07    0.07
   2   0  -9   -0.09    0.05
   2   0  -9   -0.05    0.03
   2   0   9   -0.02    0.05
   2  -1  -9   10.69    0.36
  -2   1  -9    9.60    0.46
   2   1   9    9.51    0.43
   2  -1  -9    9.58    0.50
  -2  -1   9    9.56    0.37
   2   1   9    9.51    0.44
  -2  -1   9    8.91    0.48
  -2  -1  -9    8.59    0.42
  -2   1   9   10.22    0.49
   2   1  -9   12.10    0.40
   2  -1   9    9.71    0.44
   2  -1   9    9.68    0.44
   2   1  -9    9.97    0.49
   2  -1   9   10.15    0.47
  -2   1   9    9.80    0.36
  -2  -1  -9   10.42    0.50
  -2   2  -9    0.01    0.05
  -2   2  -9    0.06    0.08
   2  -2  -9    0.04    0.04
  -2  -2   9    0.10    0.08
   2  -2  -9    0.12    0.09
  -2  -2   9    0.11    0.05
   2   2   9    0.13    0.06
   2   2   9    0.12    0.07
  -2   2   9    0.13    0.08
   2  -2   9    0.13    0.08
  -2  -2  -9    0.25    0.10
   2   2  -9    0.10    0.06
   2  -2   9   -0.02    0.06
  -2  -2  -9    0.04    0.07
  -2   2   9    0.10    0.04
   2   2  -9   -0.01    0.06
  -2   3  -9    5.18    0.28
   2   3   9    5.03    0.26
  -2  -3   9    5.38    0.28
  -2   3  -9    4.52    0.30
   2  -3  -9    4.14    0.33
   2   3   9    5.38    0.31
  -2  -3   9    4.85    0.33
  -2   3   9    5.29    0.26
   2  -3   9    5.04    0.31
  -2  -3  -9    4.60    0.34
   2  -3   9    4.59    0.32
  -2  -3  -9    4.88    0.29
   2   3  -9    5.44    0.33
  -2   3   9    5.09    0.32
   2   3  -9    5.61    0.28
   2   4   9   54.11    1.78
  -2  -4   9   52.25    1.91
  -2   4  -9   53.20    1.80
  -2  -4   9   54.77    1.73
   2  -4  -9   51.23    1.91
   2  -4   9   52.16    1.78
  -2  -4  -9   52.94    1.92
  -2   4   9   53.72    1.86
  -2  -4  -9   52.01    1.75
   2   4  -9   56.04    1.84
   2   4  -9   55.76    1.74
   2  -4   9   53.16    1.92
   2  -5  -9    0.19    0.11
   2   5   9    0.27    0.11
  -2  -5   9    0.34    0.13
  -2  -5   9    0.37    0.12
  -2   5  -9    0.31    0.12
   2  -5   9    0.20    0.11
  -2  -5  -9    0.24    0.11
  -2   5   9    0.34    0.12
   2  -5   9    0.29    0.12
  -2  -5  -9    0.42    0.16
   2   5  -9    0.23    0.09
   2   5  -9    0.33    0.11
  -2  -6   9    1.26    0.22
  -2   6  -9    1.33    0.22
   2  -6  -9    1.16    0.23
  -2  -6   9    1.16    0.19
   2   6   9    0.96    0.17
   2   6  -9    0.85    0.16
   2  -6   9    1.21    0.22
  -2   6   9    1.01    0.17
  -2  -6  -9    1.57    0.27
   2  -6   9    1.32    0.22
  -2  -6  -9    1.01    0.19
   2   7   9    1.24    0.21
  -2  -7   9    1.24    0.23
  -2  -7   9    0.94    0.20
  -2   7  -9    0.72    0.18
   2  -7  -9    1.39    0.25
  -2  -7  -9    0.78    0.19
   2  -7   9    1.07    0.23
   2   7  -9    0.93    0.18
  -2  -7  -9    1.16    0.24
   2  -7   9    1.21    0.23
  -2  -8   9    7.88    0.53
   2  -8  -9    8.76    0.56
  -2  -8   9    8.70    0.51
   2   8   9    7.31    0.48
  -2   8  -9    8.84    0.56
   2  -8   9    7.89    0.52
  -2  -8  -9    8.06    0.56
   2   8  -9    8.56    0.51
   2  -8   9    7.91    0.56
  -2  -8  -9    8.21    0.52
  -2  -9   9    5.20    0.42
  -2   9  -9    5.11    0.50
   2  -9  -9    6.43    0.49
   2   9   9    5.57    0.43
  -2  -9   9    5.36    0.45
  -2  -9  -9    6.48    0.52
   2   9  -9    5.73    0.44
   2  -9   9    5.37    0.48
  -2  -9  -9    5.84    0.46
   2  -9   9    6.13    0.55
  -2 -10   9    3.27    0.41
  -2  10  -9    3.14    0.40
  -2 -10   9    3.05    0.38
   2  10   9    3.75    0.41
   2 -10   9    3.41    0.43
   2 -10   9    3.17    0.45
  -2 -10  -9    3.45    0.42
   2  10  -9    3.48    0.40
  -2 -10  -9    3.83    0.47
  -3   0   9    0.04    0.08
   3   0   9   -0.02    0.05
   3   0   9   -0.04    0.05
  -3   0  -9    0.13    0.08
   3   0  -9    0.02    0.07
   3   0   9    0.03    0.06
  -3   1  -9   27.72    1.02
   3   1   9   28.14    1.01
   3  -1  -9   27.61    1.10
  -3  -1   9   28.21    1.09
   3   1   9   28.67    1.00
   3  -1   9   28.72    1.01
  -3  -1  -9   27.40    1.00
  -3  -1  -9   30.64    1.09
  -3   1   9   27.75    1.08
   3   1  -9   27.86    1.09
   3  -1   9   27.81    1.01
   3  -1   9   27.01    1.04
   3   2   9    0.34    0.10
   3   2   9    0.25    0.07
  -3   2  -9    0.20    0.08
  -3   2  -9    0.24    0.09
   3  -2  -9    0.08    0.09
  -3  -2   9    0.37    0.11
  -3   2   9    0.36    0.11
   3  -2   9    0.24    0.10
  -3  -2  -9    0.34    0.10
  -3  -2  -9    0.38    0.12
   3   2  -9    0.31    0.11
   3  -2   9    0.21    0.10
   3   3   9   12.80    0.57
  -3  -3   9   13.53    0.50
  -3  -3   9   12.82    0.61
  -3   3  -9   12.21    0.58
   3  -3  -9   11.53    0.62
  -3   3   9   12.51    0.59
  -3  -3  -9   12.31    0.55
   3   3  -9   12.69    0.59
   3   3  -9   12.64    0.49
   3  -3   9   12.81    0.57
  -3  -3  -9   12.70    0.62
   3  -3   9   12.38    0.60
  -3  -4   9   29.22    0.99
   3   4   9   28.62    1.05
  -3  -4   9   26.97    1.11
   3  -4  -9   26.44    1.12
  -3   4  -9   28.48    1.08
  -3  -4  -9   26.19    1.12
  -3   4   9   28.71    1.09
   3   4  -9   28.75    0.98
   3  -4   9   26.61    1.11
   3  -4   9   28.27    1.06
  -3  -4  -9   27.86    1.03
   3   4  -9   29.22    1.08
  -3   5  -9   20.31    0.88
   3   5   9   20.35    0.86
  -3  -5   9   21.53    0.81
  -3  -5   9   21.25    0.92
   3  -5  -9   20.69    0.93
   3  -5   9   20.60    0.87
  -3   5   9   21.74    0.88
   3  -5   9   20.29    0.92
   3   5  -9   21.57    0.81
  -3  -5  -9   20.65    0.94
  -3  -5  -9   20.79    0.85
   3   5  -9   23.18    0.88
  -3  -6   9    8.75    0.52
   3   6   9   10.42    0.52
  -3  -6   9    8.17    0.45
  -3   6  -9    7.65    0.50
   3  -6  -9    9.40    0.55
   3   6  -9    9.27    0.46
  -3   6   9    9.10    0.48
  -3  -6  -9    8.08    0.47
   3  -6   9    7.67    0.52
   3  -6   9    9.19    0.51
  -3  -6  -9    8.84    0.56
   3  -7  -9    0.78    0.20
  -3   7  -9    0.53    0.19
  -3  -7   9    0.64    0.18
   3   7   9    0.62    0.17
  -3  -7   9    0.68    0.17
  -3   7   9    0.31    0.13
   3  -7   9    0.51    0.17
   3   7  -9    0.70    0.16
  -3  -7  -9    0.63    0.18
  -3  -7  -9    0.70    0.20
   3  -7   9    0.75    0.19
   3  -8  -9    0.24    0.14
   3   8   9    0.21    0.14
  -3  -8   9    0.03    0.13
  -3  -8   9    0.08    0.13
  -3   8  -9    0.01    0.13
   3  -8   9   -0.13    0.12
   3   8  -9    0.05    0.11
   3  -8   9    0.16    0.16
  -3  -8  -9    0.15    0.12
  -3  -8  -9    0.09    0.14
   3   9   9    4.67    0.44
  -3   9  -9    4.16    0.45
  -3  -9   9    4.99    0.44
  -3  -9   9    4.83    0.45
   3  -9  -9    4.56    0.47
  -3  -9  -9    4.42    0.47
   3  -9   9    4.61    0.51
  -3  -9  -9    3.59    0.44
   3   9  -9    4.89    0.40
   3  -9   9    5.22    0.51
  -3  10  -9   13.46    0.81
   3  10   9   14.24    0.78
  -3 -10   9   14.50    0.79
  -3 -10   9   15.11    0.83
  -3 -10  -9   14.78    0.86
   3 -10   9   14.84    0.87
  -3 -10  -9   14.30    0.81
   3 -10   9   15.55    0.85
   4   0   9   -0.02    0.07
   4   0  -9    0.03    0.08
  -4   0  -9    0.03    0.08
  -4   0   9    0.02    0.07
   4   0   9   -0.03    0.06
   4   0   9    0.01    0.05
   4   1   9   29.08    1.02
  -4   1  -9   29.91    1.05
   4  -1  -9   28.22    1.14
  -4  -1   9   28.49    1.12
   4   1   9   29.71    1.06
   4  -1   9   27.83    1.05
   4  -1   9   28.90    1.05
  -4   1   9   28.53    1.12
   4   1  -9   28.02    1.12
  -4  -1  -9   28.83    1.04
  -4  -1  -9   27.03    1.09
   4  -1   9   29.55    1.07
   4  -2  -9    7.01    0.44
   4   2   9    7.80    0.42
  -4   2  -9    7.39    0.36
  -4  -2   9    7.16    0.44
  -4   2   9    6.85    0.41
   4  -2   9    9.08    0.44
   4  -2   9    6.96    0.40
  -4  -2  -9    7.18    0.43
   4   2  -9    7.91    0.45
  -4  -2  -9    7.26    0.39
   4   3   9    5.87    0.35
  -4  -3   9    4.97    0.36
  -4   3  -9    5.43    0.36
   4  -3  -9    5.44    0.38
  -4  -3  -9    5.23    0.33
   4  -3   9    5.64    0.36
  -4   3   9    4.77    0.34
  -4  -3  -9    5.39    0.37
   4   3  -9    4.90    0.35
   4  -3   9    5.21    0.35
  -4   4  -9    0.79    0.17
   4   4   9    0.51    0.14
   4  -4  -9    0.75    0.18
  -4  -4   9    0.55    0.15
  -4  -4  -9    0.66    0.18
  -4  -4  -9    0.93    0.18
   4  -4   9    0.75    0.17
   4   4  -9    0.68    0.17
   4  -4   9    0.70    0.17
  -4   4   9    0.60    0.14
   4  -5  -9    0.16    0.12
  -4   5  -9    0.25    0.13
  -4  -5   9    0.18    0.11
   4   5   9    0.16    0.12
  -4  -5  -9    0.21    0.13
   4  -5   9   -0.01    0.11
   4  -5   9    0.17    0.12
   4   5  -9    0.26    0.12
  -4  -5  -9    0.24    0.12
  -4   5   9    0.15    0.11
  -4  -6   9    4.73    0.37
  -4   6  -9    4.10    0.40
   4   6   9    4.21    0.34
   4  -6  -9    3.99    0.35
   4  -6   9    4.38    0.36
  -4  -6  -9    3.79    0.40
   4  -6   9    4.75    0.40
  -4  -6  -9    4.26    0.35
  -4   6   9    4.19    0.33
  -4  -7   9   10.68    0.61
   4   7   9    9.98    0.57
   4  -7  -9    9.14    0.58
  -4   7  -9    9.81    0.60
  -4   7   9    9.69    0.55
  -4  -7  -9   11.03    0.66
  -4  -7  -9    9.51    0.56
   4  -7   9   10.14    0.59
   4  -7   9   10.57    0.64
   4   8   9    0.08    0.15
   4  -8  -9    0.23    0.13
  -4   8  -9    0.42    0.18
  -4  -8   9    0.10    0.14
  -4  -8  -9    0.31    0.16
   4  -8   9    0.09    0.15
  -4  -8  -9    0.14    0.15
   4  -8   9    0.05    0.13
  -4   8   9   -0.09    0.10
  -4   9  -9    1.01    0.26
   4   9   9    1.35    0.26
  -4  -9   9    0.96    0.24
  -4  -9  -9    1.14    0.27
   4  -9   9    0.59    0.24
  -4  -9  -9    1.12    0.26
   4  -9   9    0.82    0.24
   4  10   9    3.17    0.41
  -4 -10   9    4.04    0.45
  -4 -10  -9    3.21    0.43
  -4 -10  -9    3.17    0.44
   5   0  -9   -0.01    0.09
   5   0   9   -0.05    0.07
   5   0   9   -0.03    0.07
   5   0   9    0.12    0.07
  -5   0   9    0.07    0.09
  -5   0  -9    0.08    0.09
   5   1   9    0.48    0.13
  -5  -1   9    0.84    0.17
  -5   1  -9    0.85    0.14
   5  -1  -9    0.72    0.17
  -5   1   9    0.87    0.17
   5  -1   9    0.93    0.15
  -5  -1  -9    0.58    0.15
   5   1  -9    0.35    0.14
  -5  -1  -9    0.75    0.16
   5  -1   9    0.92    0.16
   5  -1   9    0.71    0.15
  -5  -2   9   32.75    1.26
   5   2   9   32.22    1.19
   5  -2  -9   30.74    1.26
   5  -2   9   32.12    1.22
   5   2  -9   32.52    1.26
   5  -2   9   33.57    1.20
  -5   2   9   30.11    1.23
   5  -2   9   33.31    1.19
  -5  -2  -9   31.76    1.17
  -5  -2  -9   33.43    1.25
   5   3   9   10.34    0.54
  -5   3  -9   11.24    0.57
   5  -3  -9   11.04    0.60
  -5  -3   9   10.87    0.58
  -5   3   9   10.12    0.55
   5   3  -9   11.46    0.58
  -5  -3  -9   11.65    0.55
   5  -3   9   11.26    0.56
   5  -3   9   10.27    0.55
  -5  -3  -9   10.70    0.58
  -5   4  -9   10.79    0.57
   5   4   9   10.08    0.53
   5  -4  -9    9.42    0.56
  -5  -4   9   10.91    0.57
   5  -4   9    9.21    0.53
  -5   4   9   10.82    0.56
  -5  -4  -9    9.57    0.51
  -5  -4  -9   10.33    0.58
   5  -4   9   10.32    0.56
   5   4  -9   10.76    0.57
   5   5   9   11.05    0.59
  -5   5  -9   11.82    0.64
   5  -5  -9   10.96    0.62
  -5  -5   9   12.33    0.62
  -5   5   9   11.70    0.60
  -5  -5  -9   11.51    0.59
   5  -5   9   11.50    0.61
   5   5  -9   12.32    0.62
   5  -5   9   10.44    0.61
  -5  -5  -9   11.11    0.63
   5   6   9    5.53    0.40
   5  -6  -9    4.77    0.40
  -5  -6   9    5.12    0.40
  -5   6  -9    6.46    0.46
  -5  -6  -9    5.67    0.44
   5  -6   9    4.57    0.39
  -5  -6  -9    5.53    0.40
   5  -6   9    5.18    0.42
   5   6  -9    6.15    0.41
  -5   6   9    5.43    0.39
   5   7   9    2.00    0.30
  -5  -7   9    3.26    0.37
   5  -7  -9    3.30    0.38
  -5   7  -9    2.85    0.36
  -5  -7  -9    2.47    0.32
   5  -7   9    2.87    0.37
   5  -7   9    2.68    0.34
  -5   7   9    2.99    0.34
  -5  -7  -9    3.03    0.38
  -5   8  -9    8.94    0.60
   5   8   9    7.61    0.53
  -5  -8   9    8.26    0.54
   5  -8  -9    8.97    0.57
  -5   8   9    8.20    0.53
  -5  -8  -9    7.84    0.58
   5  -8   9    8.62    0.60
  -5  -8  -9    9.75    0.58
   5  -8   9    7.78    0.56
  -5  -9   9    2.78    0.37
  -5   9  -9    3.23    0.42
   5   9   9    2.89    0.38
  -5  -9  -9    2.86    0.41
  -5  -9  -9    2.59    0.37
   5  -9   9    3.22    0.46
   5  -9   9    2.67    0.40
   6   0   9    0.06    0.10
   6   0   9   -0.05    0.08
  -6   0  -9   -0.01    0.09
  -6   0   9   -0.09    0.08
   6   0   9    0.02    0.07
   6   0  -9    0.12    0.11
  -6   1  -9   21.66    0.83
   6  -1  -9   21.98    0.93
  -6  -1   9   18.91    0.87
   6   1   9   20.30    0.85
   6  -1   9   19.70    0.85
  -6  -1  -9   20.63    0.85
   6   1  -9   19.15    0.90
   6  -1   9   21.62    0.84
  -6  -1  -9   21.07    0.87
  -6   1   9   20.16    0.89
   6  -1   9   20.05    0.84
   6   2   9    2.30    0.27
  -6  -2   9    2.50    0.29
   6  -2  -9    2.52    0.31
  -6  -2  -9    2.55    0.28
   6  -2   9    2.66    0.29
  -6   2   9    2.70    0.30
  -6  -2  -9    2.15    0.27
   6  -2   9    2.67    0.27
   6   2  -9    2.60    0.30
   6  -2   9    2.61    0.29
   6  -3  -9    3.60    0.37
   6   3   9    3.73    0.31
  -6  -3   9    3.44    0.35
  -6   3  -9    3.28    0.34
  -6  -3  -9    3.18    0.34
   6  -3   9    3.18    0.34
  -6   3   9    2.89    0.31
  -6  -3  -9    3.47    0.34
   6   3  -9    3.09    0.34
   6  -3   9    3.36    0.29
   6  -4  -9    3.55    0.38
  -6   4  -9    3.89    0.39
  -6  -4   9    4.11    0.34
   6   4   9    3.98    0.33
  -6  -4  -9    3.19    0.37
   6   4  -9    3.62    0.36
  -6  -4  -9    3.82    0.36
  -6   4   9    3.66    0.37
   6  -4   9    3.85    0.33
   6  -4   9    3.53    0.35
   6  -5  -9    0.58    0.18
   6   5   9    0.50    0.17
  -6   5  -9    0.51    0.17
  -6  -5   9    0.44    0.16
  -6  -5  -9    0.56    0.16
   6  -5   9    0.43    0.16
  -6  -5  -9    0.70    0.19
   6   5  -9    0.52    0.18
   6  -5   9    0.57    0.17
  -6   5   9    0.68    0.19
  -6  -6   9    0.03    0.10
   6   6   9    0.03    0.12
   6  -6  -9    0.23    0.14
  -6   6  -9    0.27    0.14
  -6  -6  -9    0.06    0.14
  -6   6   9    0.05    0.11
   6   6  -9    0.16    0.13
  -6  -6  -9   -0.05    0.10
   6  -6   9    0.06    0.14
   6  -6   9   -0.01    0.12
  -6  -7   9    0.30    0.15
  -6   7  -9    0.17    0.17
   6  -7  -9    0.47    0.17
   6   7   9    0.53    0.18
   6  -7   9    0.47    0.18
  -6   7   9    0.25    0.16
  -6  -7  -9    0.44    0.19
  -6  -7  -9    0.36    0.18
   6  -7   9    0.45    0.18
  -6  -8   9    2.00    0.30
   6   8   9    1.26    0.26
  -6   8  -9    1.76    0.31
   6  -8   9    1.95    0.33
  -6  -8  -9    1.40    0.27
   6  -8   9    1.55    0.31
  -6   8   9    1.60    0.28
  -6  -8  -9    1.30    0.30
   6   9   9    7.31    0.55
  -6   9  -9    8.41    0.61
   6  -9   9    7.84    0.58
   6  -9   9    7.60    0.60
  -6  -9  -9    7.29    0.59
  -6  -9  -9    8.45    0.60
  -6   9   9    7.07    0.53
  -7   0  -9   -0.18    0.09
   7   0  -9    0.13    0.13
[truncated: 144,729 more chars]
