# Supplementary material for: Crystal structure of 2,3-di­methyl­maleic anhydride: continuous chains of electrostatic attraction
Source: Acta Crystallogr E Crystallogr Commun. 2015 Jul 22;71(Pt 8):950–5. doi: 10.1107/S2056989015013419 (PMC4571365; doi:10.1107/S2056989015013419)
Supplement: Supplementary file 2 [file e-71-00950-Isup2.hkl]

data_I                                                                          
_shelx_title ' 14mz030_0m1 in Pbca'                                             
_shelx_refln_list_code          4                                               
_shelx_F_calc_maximum      115.41                                               
_exptl_crystal_F_000       528.00                                               
_reflns_d_resolution_high  0.6805                                               
                                                                                
loop_                                                                           
 _space_group_symop_operation_xyz                                               
 'x, y, z'                                                                      
 '-x+1/2, -y, z+1/2'                                                            
 '-x, y+1/2, -z+1/2'                                                            
 'x+1/2, -y+1/2, -z'                                                            
 '-x, -y, -z'                                                                   
 'x-1/2, y, -z-1/2'                                                             
 'x, -y-1/2, z-1/2'                                                             
 '-x-1/2, y-1/2, z'                                                             
                                                                                
_cell_length_a    10.4087                                                       
_cell_length_b     8.5848                                                       
_cell_length_c    13.0952                                                       
_cell_angle_alpha  90.000                                                       
_cell_angle_beta   90.000                                                       
_cell_angle_gamma  90.000                                                       
                                                                                
_shelx_F_squared_multiplier     1.000                                           
                                                                                
loop_                                                                           
 _refln_index_h                                                                 
 _refln_index_k                                                                 
 _refln_index_l                                                                 
 _refln_F_squared_calc                                                          
 _refln_F_squared_meas                                                          
 _refln_F_squared_sigma                                                         
 _refln_observed_status                                                         
   2   0   0         37.23         35.14         0.87 o                         
   4   0   0       3573.92       3526.66        53.02 o                         
   6   0   0        227.31        239.60         4.46 o                         
   8   0   0        589.61        644.94        10.82 o                         
  10   0   0        247.67        230.82         4.87 o                         
  12   0   0        969.06       1013.26        35.92 o                         
  14   0   0          0.00         -1.51         2.06 o                         
   2   1   0       3441.42       3615.69        38.43 o                         
   4   1   0       1706.23       1888.28        20.28 o                         
   6   1   0        332.84        314.18         3.95 o                         
   8   1   0         74.53         64.12         1.37 o                         
  10   1   0          0.36         -0.07         0.39 o                         
  12   1   0         77.74         71.61         4.47 o                         
  14   1   0         27.51         31.79         4.95 o                         
   0   2   0         99.62         99.33         1.94 o                         
   4   2   0        104.25        118.74         1.72 o                         
   6   2   0          5.70          4.02         0.38 o                         
   8   2   0         24.18         19.23         0.83 o                         
  10   2   0       1062.97       1084.72        13.43 o                         
  12   2   0         31.88         31.21         2.46 o                         
  14   2   0        136.94        141.61         9.63 o                         
   2   3   0      10691.64      11519.46       122.94 o                         
   4   3   0        780.43        866.50        10.36 o                         
   6   3   0        781.36        792.94         9.12 o                         
   8   3   0         25.06         19.75         1.43 o                         
  10   3   0        264.22        246.06         4.03 o                         
  12   3   0          4.00          3.10         1.46 o                         
  14   3   0          1.53          3.58         2.89 o                         
   0   4   0       3564.06       3659.50        55.26 o                         
   2   4   0        293.91        317.61         3.94 o                         
   4   4   0       6198.52       6713.32        71.24 o                         
   6   4   0         83.81         68.13         1.38 o                         
   8   4   0        532.71        516.05         6.99 o                         
  10   4   0         22.08         19.85         1.25 o                         
  12   4   0        142.20        133.15         6.12 o                         
  14   4   0         15.89         14.72         3.99 o                         
   2   5   0        205.87        199.24         2.80 o                         
   4   5   0       5085.28       5422.68        75.10 o                         
   6   5   0        228.50        253.09         4.27 o                         
   8   5   0       1285.79       1240.56        16.51 o                         
  10   5   0          0.13          1.34         0.61 o                         
  12   5   0          1.42          0.11         1.45 o                         
   0   6   0        756.53        766.73        12.67 o                         
   2   6   0        215.95        192.91         2.85 o                         
   4   6   0         11.73          9.12         0.72 o                         
   6   6   0        439.94        450.89         6.85 o                         
   8   6   0         27.51         23.95         1.40 o                         
  10   6   0         16.19         16.12         1.32 o                         
  12   6   0          4.05          6.51         1.99 o                         
   2   7   0        248.28        269.72         4.17 o                         
   4   7   0        228.42        224.80         4.06 o                         
   6   7   0       4333.41       4216.16        52.41 o                         
   8   7   0         90.12         79.44         2.42 o                         
  10   7   0        135.82        119.55         4.23 o                         
   0   8   0         14.83          6.93         1.14 o                         
   2   8   0         65.93         69.10         1.82 o                         
   4   8   0        132.14        137.42         3.07 o                         
   6   8   0         73.53         68.47         2.24 o                         
   8   8   0        373.69        357.56         6.23 o                         
  10   8   0          0.23          1.67         1.03 o                         
   2   9   0         65.11         69.34         2.44 o                         
   4   9   0       1013.19       1003.31        14.06 o                         
   6   9   0        108.22        106.39         3.85 o                         
   8   9   0        993.14        954.83        14.45 o                         
  10   9   0         53.25         60.74         3.90 o                         
   0  10   0          0.15          1.52         2.34 o                         
   2  10   0         86.89         88.09         3.10 o                         
   4  10   0        236.13        250.72         6.73 o                         
   6  10   0         37.43         37.41         2.28 o                         
   8  10   0          1.56          1.78         0.99 o                         
   2  11   0        308.89        342.72         7.00 o                         
   4  11   0         14.10         13.52         1.59 o                         
   6  11   0        129.39        127.74         3.95 o                         
   0  12   0         87.64         95.93         6.72 o                         
   4  12   0         19.22         14.86         3.99 o                         
   1   1   1         92.17         89.72         0.91 o                         
   2   1   1       4101.65       4313.60        33.55 o                         
   3   1   1        436.86        467.33         4.00 o                         
   4   1   1        280.74        332.71         2.80 o                         
   5   1   1        705.65        775.39         6.18 o                         
   6   1   1        124.64        117.54         1.29 o                         
   7   1   1        443.32        459.67         3.96 o                         
   8   1   1        150.43        145.71         1.69 o                         
   9   1   1          5.73          4.18         0.35 o                         
  10   1   1        139.40        128.44         1.82 o                         
  11   1   1          5.53          4.53         0.61 o                         
  12   1   1        168.30        168.31         4.15 o                         
  13   1   1         76.66         76.96         3.24 o                         
  14   1   1         15.34         14.28         5.09 o                         
  15   1   1         46.08         46.93         6.47 o                         
   0   2   1      13319.04      12980.32       211.12 o                         
   1   2   1        422.00        455.17         3.60 o                         
   2   2   1          0.04         -0.13         0.17 o                         
   3   2   1        260.33        281.02         2.39 o                         
   4   2   1       1216.85       1388.09        10.70 o                         
   5   2   1        101.47        113.85         1.23 o                         
   6   2   1         43.78         49.37         0.89 o                         
   7   2   1        196.77        196.84         2.62 o                         
   8   2   1         47.38         35.44         0.85 o                         
   9   2   1         51.77         52.28         1.03 o                         
  10   2   1        158.69        147.20         2.24 o                         
  11   2   1        109.43        104.40         2.13 o                         
  12   2   1         41.09         44.14         1.98 o                         
  13   2   1         25.38         26.10         3.10 o                         
  14   2   1          2.06          1.28         1.74 o                         
   1   3   1          1.72          2.47         0.16 o                         
   2   3   1       4829.91       5352.84        40.15 o                         
   3   3   1        376.70        417.78         3.48 o                         
   4   3   1        512.00        558.19         4.58 o                         
   5   3   1        155.40        177.93         1.77 o                         
   6   3   1        593.02        595.84         4.99 o                         
   7   3   1         11.40          9.08         0.43 o                         
   8   3   1        316.25        323.84         3.20 o                         
   9   3   1        280.53        278.52         3.04 o                         
  10   3   1          2.17          1.40         0.43 o                         
  11   3   1         25.97         23.54         1.33 o                         
  12   3   1          1.07          1.29         0.77 o                         
  13   3   1          0.55          3.98         1.42 o                         
  14   3   1        194.19        222.75         7.20 o                         
   0   4   1          1.65          1.72         0.27 o                         
   1   4   1        716.76        753.65         6.02 o                         
   2   4   1        939.92       1069.53         8.39 o                         
   3   4   1        358.30        409.15         3.67 o                         
   4   4   1         78.63         93.24         1.15 o                         
   5   4   1          5.38          4.54         0.29 o                         
   6   4   1         35.93         43.90         0.87 o                         
   7   4   1          9.91         10.78         0.49 o                         
   8   4   1        104.87         99.07         1.62 o                         
   9   4   1         11.94          8.18         0.59 o                         
  10   4   1          7.41         10.02         0.76 o                         
  11   4   1          2.14          1.10         0.60 o                         
  12   4   1         34.55         40.54         2.08 o                         
  13   4   1         29.65         29.33         2.39 o                         
  14   4   1          8.53         15.55         3.99 o                         
   1   5   1        265.79        268.17         2.49 o                         
   2   5   1        337.46        354.08         3.15 o                         
   3   5   1          0.22          0.64         0.19 o                         
   4   5   1       3308.99       3561.96        27.86 o                         
   5   5   1         53.76         50.73         0.94 o                         
   6   5   1       1092.89       1104.53         9.92 o                         
   7   5   1        101.78        104.86         1.71 o                         
   8   5   1        106.98        108.83         1.81 o                         
   9   5   1         35.11         35.14         1.18 o                         
  10   5   1         16.37         18.04         1.00 o                         
  11   5   1        103.09        114.61         2.62 o                         
  12   5   1         40.91         45.50         2.28 o                         
  13   5   1          0.80          0.31         1.37 o                         
   0   6   1        236.16        187.87         2.78 o                         
   1   6   1        456.24        474.55         4.15 o                         
   2   6   1         45.57         51.37         0.89 o                         
   3   6   1         67.02         70.31         1.10 o                         
   4   6   1        717.95        772.47         6.93 o                         
   5   6   1          6.05          4.23         0.44 o                         
   6   6   1         99.59         92.05         1.63 o                         
   7   6   1        110.61        101.14         1.76 o                         
   8   6   1         21.02         21.30         0.93 o                         
   9   6   1         20.52         20.08         0.92 o                         
  10   6   1          4.78          5.54         0.85 o                         
  11   6   1          1.16          0.52         0.78 o                         
  12   6   1          1.49          0.55         1.10 o                         
   1   7   1         67.55         73.54         1.17 o                         
   2   7   1        284.74        315.68         3.37 o                         
   3   7   1         29.36         29.18         0.90 o                         
   4   7   1         12.24          6.67         0.53 o                         
   5   7   1         11.40          9.55         0.64 o                         
   6   7   1       1100.48       1090.60        10.49 o                         
   7   7   1          6.56          5.65         0.60 o                         
   8   7   1        102.53        101.22         1.90 o                         
   9   7   1         38.55         46.79         1.73 o                         
  10   7   1          0.00          0.14         0.56 o                         
  11   7   1          2.37          2.31         0.94 o                         
  12   7   1         13.08         12.89         2.43 o                         
   0   8   1         74.53         81.21         2.33 o                         
   1   8   1         97.63        100.44         1.66 o                         
   2   8   1        126.97        125.65         1.91 o                         
   3   8   1         14.19         14.35         0.75 o                         
   4   8   1        118.64        107.84         1.88 o                         
   5   8   1        235.66        220.58         3.00 o                         
   6   8   1        332.81        322.87         3.98 o                         
   7   8   1         61.73         51.79         1.53 o                         
   8   8   1          1.25          3.22         0.58 o                         
   9   8   1          4.37          5.75         0.77 o                         
  10   8   1         32.36         33.76         1.58 o                         
  11   8   1          0.62          0.39         1.27 o                         
   1   9   1         19.56         20.34         1.00 o                         
   2   9   1        100.90         99.21         2.07 o                         
   3   9   1          0.00         -0.13         0.46 o                         
   4   9   1         99.98        106.71         2.09 o                         
   5   9   1          6.32          5.44         0.64 o                         
   6   9   1         80.39         81.79         1.78 o                         
   7   9   1          1.22          1.28         0.64 o                         
   8   9   1        266.07        248.47         3.55 o                         
   9   9   1         22.21         25.65         1.39 o                         
  10   9   1         42.03         38.20         2.17 o                         
   0  10   1        351.34        375.29         8.40 o                         
   1  10   1          0.19          0.65         0.57 o                         
   2  10   1         39.48         35.19         1.46 o                         
   3  10   1        224.93        228.57         3.64 o                         
   4  10   1         81.59         86.39         2.11 o                         
   5  10   1         24.65         21.33         1.21 o                         
   6  10   1          2.73          2.73         0.66 o                         
   7  10   1         28.06         29.18         1.45 o                         
   8  10   1        558.88        552.78         8.88 o                         
   9  10   1          1.45          1.37         1.38 o                         
   1  11   1         31.92         34.44         1.78 o                         
   2  11   1          4.68          3.60         0.81 o                         
   3  11   1          7.54          7.79         0.93 o                         
   4  11   1          1.36         -0.11         0.65 o                         
   5  11   1          0.00         -0.59         0.59 o                         
   6  11   1          8.97          7.20         0.97 o                         
   7  11   1         16.71         15.55         2.62 o                         
   0  12   1        201.74        212.92         8.61 o                         
   1  12   1         46.81         45.34         4.31 o                         
   2  12   1        336.34        352.20        12.53 o                         
   3  12   1          0.60         -0.69         2.48 o                         
   1   0   2        649.60        676.42         7.88 o                         
   2   0   2         32.36         30.12         0.93 o                         
   3   0   2         18.71          9.45         0.48 o                         
   4   0   2        134.47        166.33         2.54 o                         
   5   0   2       1827.16       1920.93        24.03 o                         
   6   0   2         52.38         58.07         1.20 o                         
   7   0   2        285.40        345.44         4.94 o                         
   8   0   2       1607.59       1651.97        19.43 o                         
   9   0   2        122.94        118.21         2.51 o                         
  10   0   2          0.05          2.73         1.28 o                         
  11   0   2       1662.14       1556.75        22.63 o                         
  12   0   2       1074.41       1054.91        16.09 o                         
  13   0   2          2.40          4.98         1.74 o                         
  14   0   2         14.77         13.62         2.58 o                         
  15   0   2         76.80        113.67         8.94 o                         
   1   1   2        128.49        120.91         1.07 o                         
   2   1   2       1944.95       2122.36        15.97 o                         
   3   1   2        299.26        299.80         2.56 o                         
   4   1   2         56.52         61.92         0.74 o                         
   5   1   2        359.05        378.50         3.31 o                         
   6   1   2         29.97         38.78         0.66 o                         
   7   1   2          1.87          1.06         0.22 o                         
   8   1   2         71.81         80.46         1.11 o                         
   9   1   2          9.03          8.71         0.53 o                         
  10   1   2        199.64        181.07         2.72 o                         
  11   1   2        183.42        180.44         2.97 o                         
  12   1   2         70.28         68.94         1.86 o                         
  13   1   2        142.23        143.48         4.41 o                         
  14   1   2          2.99          0.94         1.23 o                         
  15   1   2         10.79         14.04         4.13 o                         
   0   2   2          0.34         -0.44         0.44 o                         
   1   2   2         21.06         16.39         0.37 o                         
   2   2   2       4304.94       4512.64        36.12 o                         
   3   2   2        980.81       1113.72         9.18 o                         
   4   2   2         31.96         33.60         0.52 o                         
   5   2   2        220.39        267.87         2.63 o                         
   6   2   2        820.38        831.87         6.70 o                         
   7   2   2         95.56        100.90         1.24 o                         
   8   2   2          3.69          3.65         0.33 o                         
   9   2   2        360.20        316.80         3.59 o                         
  10   2   2       1372.21       1368.34        15.00 o                         
  11   2   2         23.58         23.92         1.16 o                         
  12   2   2          9.01          7.19         0.76 o                         
  13   2   2        453.64        486.13         8.97 o                         
  14   2   2        130.90        134.19         6.21 o                         
   1   3   2         65.10         57.92         0.70 o                         
   2   3   2       2208.26       2410.72        18.85 o                         
   3   3   2         13.13          5.03         0.34 o                         
   4   3   2        729.06        793.18         6.55 o                         
   5   3   2         68.88         86.59         1.04 o                         
   6   3   2         79.75         77.70         1.54 o                         
   7   3   2        162.21        186.35         2.06 o                         
   8   3   2        114.14        114.86         1.53 o                         
   9   3   2        628.28        618.49         6.32 o                         
  10   3   2         11.45         17.71         1.05 o                         
  11   3   2          0.31          0.40         0.49 o                         
  12   3   2         30.18         27.19         1.55 o                         
  13   3   2         40.30         39.13         2.32 o                         
  14   3   2        197.39        209.08         7.02 o                         
   0   4   2        163.35        166.48         2.30 o                         
   1   4   2         79.99         79.39         0.95 o                         
   2   4   2          5.40          6.15         0.31 o                         
   3   4   2        391.03        410.24         3.65 o                         
   4   4   2        414.20        481.97         4.16 o                         
   5   4   2         20.73         23.83         0.60 o                         
   6   4   2          3.18          4.60         0.35 o                         
   7   4   2        468.20        427.20         4.16 o                         
   8   4   2        986.41        956.05         8.78 o                         
   9   4   2        112.11        113.08         1.97 o                         
  10   4   2         29.40         29.13         1.28 o                         
  11   4   2         11.96         13.57         1.13 o                         
  12   4   2        128.00        134.20         4.11 o                         
  13   4   2        205.89        227.20         6.55 o                         
  14   4   2          0.09         -2.20         2.34 o                         
   1   5   2          2.90          2.66         0.25 o                         
   2   5   2          0.01          0.08         0.16 o                         
   3   5   2         97.01        113.99         1.39 o                         
   4   5   2       1385.44       1454.10        12.23 o                         
   5   5   2          2.13          7.56         0.47 o                         
   6   5   2        300.33        305.68         3.45 o                         
   7   5   2        594.30        555.57         5.69 o                         
   8   5   2        139.57        129.44         2.08 o                         
   9   5   2        235.59        228.96         3.52 o                         
  10   5   2         11.32          9.09         1.01 o                         
  11   5   2          0.78          0.70         0.61 o                         
  12   5   2        196.90        214.19         5.19 o                         
  13   5   2         15.74         19.15         1.91 o                         
   0   6   2          8.92          9.00         0.61 o                         
   1   6   2         72.24         86.21         1.15 o                         
   2   6   2         22.41         25.92         0.69 o                         
   3   6   2         49.48         54.02         1.00 o                         
   4   6   2         51.31         56.69         1.04 o                         
   5   6   2        196.98        181.75         2.36 o                         
   6   6   2         31.08         19.91         0.83 o                         
   7   6   2        136.88        134.12         2.09 o                         
   8   6   2          6.01          4.73         0.53 o                         
   9   6   2         31.27         35.31         1.37 o                         
  10   6   2         41.18         39.01         1.51 o                         
  11   6   2         42.55         45.01         1.91 o                         
  12   6   2          1.20          1.37         1.03 o                         
  13   6   2          4.53         10.32         2.89 o                         
   1   7   2        101.75        103.85         1.46 o                         
   2   7   2        109.48        117.27         1.65 o                         
   3   7   2          4.19          4.08         0.43 o                         
   4   7   2          0.17          1.24         0.35 o                         
   5   7   2        547.40        507.43         5.41 o                         
   6   7   2       1092.42       1064.12        10.26 o                         
   7   7   2        145.28        138.24         2.22 o                         
   8   7   2         37.50         37.19         1.28 o                         
   9   7   2          1.23          1.96         0.60 o                         
  10   7   2         19.85         26.29         1.31 o                         
  11   7   2        244.50        265.80         4.70 o                         
  12   7   2          0.25          1.16         3.72 o                         
   0   8   2        111.90        125.20         3.71 o                         
   1   8   2        168.46        179.51         2.50 o                         
   2   8   2         35.18         38.28         1.18 o                         
   3   8   2        144.48        138.51         2.06 o                         
   4   8   2        322.41        313.41         3.81 o                         
   5   8   2         16.27         15.00         0.82 o                         
   6   8   2          1.46          2.01         0.52 o                         
   7   8   2          0.18         -0.12         0.45 o                         
   8   8   2         40.44         38.99         1.72 o                         
   9   8   2         21.90         27.62         1.35 o                         
  10   8   2          4.58          4.53         0.82 o                         
  11   8   2          2.32          1.60         1.47 o                         
   1   9   2         77.56         80.03         1.72 o                         
   2   9   2          1.27          1.61         0.48 o                         
   3   9   2        261.67        260.64         3.60 o                         
   4   9   2        336.62        334.91         4.34 o                         
   5   9   2         16.97         15.55         0.95 o                         
   6   9   2         21.06         21.52         1.05 o                         
   7   9   2         14.20         14.93         0.97 o                         
   8   9   2        115.34        107.09         2.94 o                         
   9   9   2        215.48        226.60         3.99 o                         
  10   9   2          0.73          0.59         0.98 o                         
   0  10   2         50.50         57.39         2.53 o                         
   1  10   2         13.12         12.54         1.00 o                         
   2  10   2        240.66        245.16         3.79 o                         
   3  10   2          0.04          0.90         0.60 o                         
   4  10   2          0.08          0.42         0.58 o                         
   5  10   2          9.54          6.50         0.79 o                         
   6  10   2         26.74         27.75         1.61 o                         
   7  10   2         76.45         77.89         2.11 o                         
   8  10   2         26.82         28.54         1.67 o                         
   9  10   2          0.52          2.71         2.00 o                         
   1  11   2         98.24        104.52         2.54 o                         
   2  11   2         89.35         98.09         2.64 o                         
   3  11   2          1.94          2.17         0.77 o                         
   4  11   2          6.24          5.06         0.84 o                         
   5  11   2          2.39          3.36         0.79 o                         
   6  11   2         12.72         12.07         1.21 o                         
   0  12   2        169.76        160.59         7.81 o                         
   1  12   2         85.25         81.94         6.21 o                         
   2  12   2          1.40          0.66         3.10 o                         
   3  12   2         48.32         49.68         6.33 o                         
   1   1   3         42.84         59.66         0.64 o                         
   2   1   3         90.38        110.16         1.04 o                         
   3   1   3         55.37         66.21         0.73 o                         
   4   1   3        627.86        691.01         5.48 o                         
   5   1   3        804.79        905.10         7.15 o                         
   6   1   3        121.85        116.62         1.29 o                         
   7   1   3        331.66        346.38         3.12 o                         
   8   1   3         50.35         51.15         0.94 o                         
   9   1   3        525.33        499.42         5.51 o                         
  10   1   3          8.89          9.19         0.66 o                         
  11   1   3        180.26        179.90         3.03 o                         
  12   1   3          2.47          2.97         0.63 o                         
  13   1   3          3.02          2.77         0.72 o                         
  14   1   3         18.64         21.14         2.56 o                         
  15   1   3          0.45          1.10         1.78 o                         
   0   2   3         76.76         66.62         1.09 o                         
   1   2   3         60.26         41.92         0.55 o                         
   2   2   3        481.62        514.75         4.12 o                         
   3   2   3        337.33        289.42         2.89 o                         
   4   2   3         95.05         94.78         1.51 o                         
   5   2   3        120.54        138.42         1.68 o                         
   6   2   3          5.01          5.51         0.29 o                         
   7   2   3        501.41        546.46         4.81 o                         
   8   2   3         15.62         10.07         0.53 o                         
   9   2   3        419.41        402.66         4.67 o                         
  10   2   3          5.76          4.78         0.55 o                         
  11   2   3        321.34        299.40         4.62 o                         
  12   2   3         89.45         89.66         2.24 o                         
  13   2   3         47.33         53.37         2.22 o                         
  14   2   3          0.03          0.02         1.27 o                         
   1   3   3         17.17         31.59         0.53 o                         
   2   3   3        506.91        550.74         4.63 o                         
   3   3   3        964.56       1046.37         8.76 o                         
   4   3   3         15.14         11.97         0.41 o                         
   5   3   3         59.81         61.01         0.94 o                         
   6   3   3        431.02        479.10         4.28 o                         
   7   3   3        401.57        380.47         3.59 o                         
   8   3   3          2.36          1.52         0.38 o                         
   9   3   3        301.56        289.85         4.10 o                         
  10   3   3         64.77         61.56         1.65 o                         
  11   3   3          8.64         11.94         0.90 o                         
  12   3   3          1.87          1.60         0.63 o                         
  13   3   3        118.16        115.46         2.96 o                         
  14   3   3          0.81          0.19         1.75 o                         
   0   4   3        734.82        786.32         8.89 o                         
   1   4   3         77.44         82.70         0.98 o                         
   2   4   3          6.10          9.76         0.36 o                         
   3   4   3         32.37         56.37         0.82 o                         
   4   4   3        183.33        186.49         2.04 o                         
   5   4   3         80.38        100.76         1.37 o                         
   6   4   3         63.44         55.79         1.04 o                         
   7   4   3        377.40        367.33         3.69 o                         
   8   4   3          5.38          4.73         0.50 o                         
   9   4   3          9.33          3.34         0.54 o                         
  10   4   3         48.78         49.31         1.76 o                         
  11   4   3         27.03         26.71         1.41 o                         
  12   4   3          3.83          2.38         0.77 o                         
  13   4   3         71.46         72.45         3.01 o                         
   1   5   3        819.48        841.15         6.80 o                         
   2   5   3          0.27          0.54         0.20 o                         
   3   5   3          2.23          0.04         0.19 o                         
   4   5   3        522.65        560.21         5.15 o                         
   5   5   3        281.43        263.70         2.82 o                         
   6   5   3          4.12          3.52         0.39 o                         
   7   5   3        153.21        137.67         2.08 o                         
   8   5   3        311.52        310.49         3.90 o                         
   9   5   3          8.18          6.66         0.68 o                         
  10   5   3          0.33          0.08         0.58 o                         
  11   5   3        133.42        140.84         4.43 o                         
  12   5   3          1.88          2.58         0.76 o                         
  13   5   3         64.91         73.72         3.06 o                         
   0   6   3         45.57         38.91         1.14 o                         
   1   6   3        154.53        167.25         1.90 o                         
   2   6   3        346.86        347.60         3.35 o                         
   3   6   3         40.69         43.14         0.90 o                         
   4   6   3          8.80          6.98         0.45 o                         
   5   6   3        424.31        395.99         3.99 o                         
   6   6   3         76.87         70.58         1.28 o                         
   7   6   3        138.12        116.79         1.92 o                         
   8   6   3          3.59          2.31         0.54 o                         
   9   6   3         18.84         16.80         1.04 o                         
  10   6   3          1.39          1.14         0.65 o                         
  11   6   3         34.30         31.58         1.66 o                         
  12   6   3         41.64         43.50         2.52 o                         
  13   6   3         85.95         88.21         5.20 o                         
   1   7   3        248.02        265.00         2.92 o                         
   2   7   3        113.27        113.07         1.63 o                         
   3   7   3         49.57         44.54         1.03 o                         
   4   7   3          0.23          0.15         0.31 o                         
   5   7   3         39.41         32.04         1.02 o                         
   6   7   3        340.71        336.07         3.98 o                         
   7   7   3         20.47         17.13         0.87 o                         
   8   7   3          2.54          2.74         0.60 o                         
   9   7   3         91.36         88.48         2.05 o                         
  10   7   3         39.83         38.92         1.80 o                         
  11   7   3         32.26         35.92         1.82 o                         
  12   7   3          0.63          0.12         1.18 o                         
   0   8   3        237.58        238.25         3.98 o                         
   1   8   3          3.92          3.23         0.44 o                         
   2   8   3         25.21         28.33         1.03 o                         
   3   8   3        211.68        197.91         2.73 o                         
   4   8   3        173.11        157.95         2.39 o                         
   5   8   3        236.86        219.19         3.00 o                         
   6   8   3          2.19          1.33         0.48 o                         
   7   8   3         19.51         19.58         1.11 o                         
   8   8   3         17.64         17.17         1.09 o                         
   9   8   3          2.97          1.84         0.67 o                         
  10   8   3          1.17          0.80         0.73 o                         
  11   8   3         83.58         90.34         3.89 o                         
   1   9   3         17.74         13.96         0.85 o                         
   2   9   3          0.87          0.98         0.46 o                         
   3   9   3         13.42         17.40         0.97 o                         
   4   9   3        141.21        133.51         2.61 o                         
   5   9   3        103.24        104.19         2.27 o                         
   6   9   3         18.86         17.57         1.03 o                         
   7   9   3         18.87         22.16         1.23 o                         
   8   9   3         32.55         32.41         1.61 o                         
   9   9   3         42.63         44.70         1.83 o                         
  10   9   3          1.48         -0.05         1.19 o                         
   0  10   3        101.61        107.87         3.22 o                         
   1  10   3        179.42        181.44         3.20 o                         
   2  10   3        128.99        127.00         3.43 o                         
   3  10   3        362.02        360.24         4.96 o                         
   4  10   3         40.79         47.84         1.78 o                         
   5  10   3         31.80         30.68         1.39 o                         
   6  10   3         33.41         34.06         1.47 o                         
   7  10   3          9.12         10.01         1.09 o                         
   8  10   3         15.58         13.64         1.57 o                         
   1  11   3         33.01         30.61         1.57 o                         
   2  11   3         19.43         20.13         1.33 o                         
   3  11   3        115.60        125.56         2.84 o                         
   4  11   3         20.76         19.58         1.29 o                         
   5  11   3          0.23         -0.46         0.64 o                         
   6  11   3          3.72          4.56         1.59 o                         
   1  12   3         44.24         36.88         5.50 o                         
   2  12   3        157.55        167.20        10.46 o                         
   3  12   3         37.03         39.50         5.78 o                         
   0   0   4        225.43        172.54         4.11 o                         
   1   0   4       4797.48       4853.40        51.86 o                         
   2   0   4       2433.71       2585.12        27.50 o                         
   3   0   4       6454.77       7040.66        87.84 o                         
   4   0   4       2218.28       2473.27        31.50 o                         
   5   0   4       1536.77       1647.89        20.14 o                         
   6   0   4          8.26         11.59         0.58 o                         
   7   0   4       1971.98       2095.95        30.95 o                         
   8   0   4        211.32        228.49         3.92 o                         
   9   0   4          1.03          0.88         0.54 o                         
  10   0   4        459.25        434.67         7.55 o                         
  11   0   4        452.45        440.39         7.79 o                         
  12   0   4        423.25        430.59         7.81 o                         
  13   0   4         38.10         38.80         2.17 o                         
  14   0   4          7.86          8.12         1.65 o                         
   1   1   4       7984.92       7969.83        60.34 o                         
   2   1   4         30.09         49.53         0.64 o                         
   3   1   4       1110.44       1223.45         9.74 o                         
   4   1   4         70.10         81.48         1.21 o                         
   5   1   4        149.18        160.80         1.58 o                         
   6   1   4        801.14        842.34         7.01 o                         
   7   1   4         85.15         92.87         1.28 o                         
   8   1   4         34.95         33.14         1.04 o                         
   9   1   4         51.12         51.42         1.25 o                         
  10   1   4        331.13        304.03         3.85 o                         
  11   1   4        336.68        318.83         4.31 o                         
  12   1   4        164.55        156.69         2.92 o                         
  13   1   4        206.60        203.37         3.81 o                         
  14   1   4          9.77         11.27         1.24 o                         
   0   2   4       2670.16       2874.64        30.62 o                         
   1   2   4       6050.20       6304.19        56.85 o                         
   2   2   4       1171.52       1253.45         9.65 o                         
   3   2   4         33.07         44.87         0.60 o                         
   4   2   4        282.25        308.57         2.79 o                         
   5   2   4       3039.40       3302.76        25.75 o                         
   6   2   4         18.43         17.17         0.49 o                         
   7   2   4        269.99        276.33         3.00 o                         
   8   2   4        168.48        152.60         2.25 o                         
   9   2   4          6.14          9.77         0.67 o                         
  10   2   4        275.42        275.94         3.82 o                         
  11   2   4         22.85         20.83         1.16 o                         
  12   2   4        103.89        106.48         2.55 o                         
  13   2   4        100.71        110.65         2.98 o                         
  14   2   4        130.63        134.08         4.57 o                         
   1   3   4       1583.04       1671.50        12.81 o                         
   2   3   4        245.77        275.33         2.53 o                         
   3   3   4       2608.58       2630.72        21.31 o                         
   4   3   4        458.46        457.41         4.00 o                         
   5   3   4        266.90        315.98         3.05 o                         
   6   3   4        236.24        245.62         2.95 o                         
   7   3   4          9.80         10.62         0.58 o                         
   8   3   4        994.82        944.19         9.58 o                         
   9   3   4        756.22        713.63         8.04 o                         
  10   3   4          4.52          3.95         0.59 o                         
  11   3   4          8.11          7.15         0.80 o                         
  12   3   4         28.71         29.89         1.46 o                         
  13   3   4         11.02         11.85         1.21 o                         
  14   3   4         95.21         94.24         3.82 o                         
   0   4   4       1706.00       1807.60        19.68 o                         
   1   4   4         30.55         40.02         0.63 o                         
   2   4   4        563.28        602.11         5.14 o                         
   3   4   4       3446.21       3453.52        27.93 o                         
   4   4   4         66.25         75.06         1.11 o                         
   5   4   4         11.86         12.06         0.50 o                         
   6   4   4         56.42         46.07         1.05 o                         
   7   4   4         11.63         17.18         0.76 o                         
   8   4   4         49.38         46.22         1.48 o                         
   9   4   4        471.56        459.48         5.67 o                         
  10   4   4          6.73          5.12         0.72 o                         
  11   4   4         63.03         55.35         1.98 o                         
  12   4   4         22.87         26.36         1.59 o                         
  13   4   4         38.37         41.74         2.38 o                         
  14   4   4          7.86         11.04         2.29 o                         
   1   5   4       1183.19       1187.55         9.70 o                         
   2   5   4        619.98        621.55         5.58 o                         
   3   5   4        483.31        510.09         4.89 o                         
   4   5   4        127.44        132.43         1.69 o                         
   5   5   4        656.81        645.31         5.90 o                         
   6   5   4        605.88        553.86         5.23 o                         
   7   5   4        774.51        733.74         7.36 o                         
   8   5   4        107.82        106.62         1.94 o                         
   9   5   4          3.78          3.79         0.67 o                         
  10   5   4        136.37        128.19         2.99 o                         
  11   5   4         83.43         82.59         2.30 o                         
  12   5   4          1.03          1.94         0.83 o                         
  13   5   4          0.29          2.45         0.95 o                         
   0   6   4        299.78        322.86         5.51 o                         
   1   6   4        294.09        302.09         3.00 o                         
   2   6   4          2.08          1.27         0.29 o                         
   3   6   4          0.55          0.79         0.27 o                         
   4   6   4          0.26          0.15         0.29 o                         
   5   6   4        122.72        122.99         1.73 o                         
   6   6   4        285.27        266.52         3.00 o                         
   7   6   4        414.85        396.37         4.75 o                         
   8   6   4          1.83          0.81         0.49 o                         
   9   6   4         74.35         64.95         2.31 o                         
  10   6   4          1.00         -0.32         0.66 o                         
  11   6   4         20.42         20.54         1.43 o                         
  12   6   4          4.88          8.67         1.12 o                         
  13   6   4         61.99         77.06         8.53 o                         
   1   7   4        760.48        761.79         7.22 o                         
   2   7   4        292.22        296.89         3.35 o                         
   3   7   4        536.42        523.40         5.07 o                         
   4   7   4        766.14        730.90         6.77 o                         
   5   7   4        504.35        466.99         4.88 o                         
   6   7   4         63.70         63.75         1.74 o                         
   7   7   4        103.66         98.04         2.18 o                         
   8   7   4         29.81         29.06         1.28 o                         
   9   7   4         82.30         84.68         2.35 o                         
  10   7   4         34.71         34.44         1.75 o                         
  11   7   4         42.53         49.01         2.27 o                         
  12   7   4          6.88         16.82         2.72 o                         
   0   8   4        321.03        318.95         5.37 o                         
   1   8   4         65.71         63.96         1.34 o                         
   2   8   4          0.68          0.87         0.37 o                         
   3   8   4          7.76          8.72         0.81 o                         
   4   8   4         70.12         66.73         1.47 o                         
   5   8   4        297.02        290.33         3.66 o                         
   6   8   4         29.87         24.88         1.15 o                         
   7   8   4        180.87        170.08         2.94 o                         
   8   8   4         43.06         44.67         1.66 o                         
   9   8   4         33.05         29.41         1.64 o                         
  10   8   4         11.01         12.02         1.24 o                         
  11   8   4         43.03         41.56         5.50 o                         
   1   9   4        476.89        479.96         5.63 o                         
   2   9   4        114.61        119.73         2.10 o                         
   3   9   4         97.34         93.05         1.91 o                         
   4   9   4        170.74        173.70         2.82 o                         
   5   9   4        145.13        137.51         2.46 o                         
   6   9   4         80.18         79.54         2.10 o                         
   7   9   4         63.59         66.77         2.87 o                         
   8   9   4         14.41         12.86         1.04 o                         
   9   9   4          1.11          0.99         0.83 o                         
  10   9   4         41.85         58.21         6.88 o                         
   0  10   4         61.20         60.55         2.64 o                         
   1  10   4         16.49         18.48         1.13 o                         
   2  10   4        387.55        390.02         5.52 o                         
   3  10   4        136.35        134.77         2.51 o                         
   4  10   4         30.51         28.78         1.32 o                         
   5  10   4         42.57         39.83         1.58 o                         
   6  10   4          0.13          0.17         0.68 o                         
   7  10   4         21.43         20.63         1.36 o                         
   8  10   4         25.16         28.42         2.67 o                         
   1  11   4         17.05         15.44         1.22 o                         
   2  11   4          0.88          0.93         0.72 o                         
   3  11   4        165.87        176.75         3.44 o                         
   4  11   4          0.18         -0.65         0.67 o                         
   5  11   4          1.34          0.42         1.07 o                         
   6  11   4         57.00         59.23         3.91 o                         
   2  12   4          1.80         -1.93         2.48 o                         
   1   1   5         11.47         18.97         0.40 o                         
   2   1   5       1876.23       2156.14        16.92 o                         
   3   1   5         57.17         68.08         0.91 o                         
   4   1   5         13.80         15.31         0.46 o                         
   5   1   5        828.45        849.40         7.32 o                         
   6   1   5        555.17        578.11         5.23 o                         
   7   1   5        358.49        371.31         4.03 o                         
   8   1   5        488.34        462.85         5.19 o                         
   9   1   5         34.57         33.41         1.11 o                         
  10   1   5        332.59        309.95         4.17 o                         
  11   1   5         92.14         85.56         2.04 o                         
  12   1   5         20.75         18.40         1.14 o                         
  13   1   5         11.71         11.34         1.07 o                         
  14   1   5         50.36         49.02         2.11 o                         
   0   2   5       1682.41       1978.32        21.30 o                         
   1   2   5        119.39        118.20         1.26 o                         
   2   2   5          6.84          7.44         0.29 o                         
   3   2   5        561.82        621.56         5.02 o                         
   4   2   5       1973.48       2151.20        16.41 o                         
   5   2   5          8.84         13.97         0.38 o                         
   6   2   5        129.72        129.86         1.67 o                         
   7   2   5         14.75         15.98         0.72 o                         
   8   2   5          0.14          1.53         0.39 o                         
   9   2   5        314.63        293.14         3.95 o                         
  10   2   5         73.76         70.51         1.68 o                         
  11   2   5         31.06         29.61         1.37 o                         
  12   2   5         46.07         45.52         2.00 o                         
  13   2   5          2.75          2.99         0.84 o                         
  14   2   5          6.38          5.91         1.05 o                         
   1   3   5         37.85         36.95         0.69 o                         
   2   3   5        746.82        812.42         6.48 o                         
   3   3   5        885.47        933.00         7.98 o                         
   4   3   5         22.89         22.72         0.53 o                         
   5   3   5        108.34        120.20         1.45 o                         
   6   3   5          1.89          4.82         0.41 o                         
   7   3   5         11.36         12.48         0.66 o                         
   8   3   5        129.54        131.80         2.28 o                         
   9   3   5         55.09         57.85         1.62 o                         
  10   3   5         11.47         13.83         0.90 o                         
  11   3   5          1.15          2.83         0.66 o                         
  12   3   5        373.69        368.11         5.71 o                         
  13   3   5         98.77         99.60         2.64 o                         
  14   3   5          2.88          4.25         2.07 o                         
   0   4   5          1.20          0.34         0.27 o                         
   1   4   5        129.98        134.62         1.48 o                         
   2   4   5        201.80        208.43         2.18 o                         
   3   4   5          6.15          7.39         0.44 o                         
   4   4   5        177.62        182.00         2.05 o                         
   5   4   5        120.56        117.72         1.58 o                         
   6   4   5        680.01        643.74         6.71 o                         
   7   4   5        390.10        364.49         4.09 o                         
   8   4   5          0.68          0.15         0.39 o                         
   9   4   5          3.71          2.68         0.55 o                         
  10   4   5         15.72         15.98         1.05 o                         
  11   4   5         81.35         85.66         2.17 o                         
  12   4   5          4.62          5.73         0.94 o                         
  13   4   5          0.49         -0.31         0.83 o                         
   1   5   5        381.44        384.00         3.70 o                         
   2   5   5        344.68        347.19         3.29 o                         
   3   5   5        160.85        173.65         2.03 o                         
   4   5   5        223.78        198.78         2.27 o                         
   5   5   5          0.44          0.60         0.27 o                         
   6   5   5        158.52        150.43         2.15 o                         
   7   5   5         24.68         24.80         0.93 o                         
   8   5   5        182.88        174.17         2.99 o                         
   9   5   5          0.01          0.01         0.52 o                         
  10   5   5        158.19        155.47         3.21 o                         
  11   5   5          5.92          4.91         0.92 o                         
  12   5   5          8.48          9.98         1.11 o                         
  13   5   5         12.17         17.49         1.98 o                         
   0   6   5       1722.57       1741.63        20.67 o                         
   1   6   5        166.97        155.38         1.84 o                         
   2   6   5         87.24         86.04         1.40 o                         
   3   6   5         40.06         37.42         0.90 o                         
   4   6   5         22.00         19.01         0.71 o                         
   5   6   5        562.65        537.31         5.17 o                         
   6   6   5          0.69          1.34         0.41 o                         
   7   6   5        110.35        104.18         1.94 o                         
   8   6   5        174.10        163.17         3.18 o                         
   9   6   5        105.33        108.15         3.58 o                         
  10   6   5         40.87         42.82         1.89 o                         
  11   6   5         15.69         19.38         1.50 o                         
  12   6   5        117.08        133.03         3.95 o                         
   1   7   5         70.42         65.79         1.28 o                         
   2   7   5          8.10         10.09         0.59 o                         
   3   7   5         11.44         10.55         0.59 o                         
   4   7   5          0.00         -0.11         0.32 o                         
   5   7   5         40.96         50.36         1.16 o                         
   6   7   5         12.41         10.22         0.74 o                         
   7   7   5          7.02          4.50         0.68 o                         
   8   7   5         20.33         19.55         1.32 o                         
   9   7   5         10.10          9.21         1.08 o                         
  10   7   5        154.79        157.17         3.68 o                         
  11   7   5         22.15         24.51         1.61 o                         
   0   8   5        122.29        124.53         3.08 o                         
   1   8   5        132.29        128.74         1.98 o                         
   2   8   5        513.38        494.98         5.19 o                         
   3   8   5        101.91         98.83         1.73 o                         
   4   8   5          3.52          3.18         0.52 o                         
   5   8   5         87.36         76.68         1.69 o                         
   6   8   5          6.95          5.89         0.72 o                         
   7   8   5        202.86        207.49         3.36 o                         
   8   8   5         90.47         88.31         2.45 o                         
   9   8   5          0.00         -0.20         0.71 o                         
  10   8   5          1.47         -0.78         0.78 o                         
   1   9   5          5.88          6.05         0.68 o                         
   2   9   5        134.50        138.68         2.42 o                         
   3   9   5         65.52         64.74         1.79 o                         
   4   9   5        210.10        202.57         3.11 o                         
   5   9   5         54.25         47.72         1.80 o                         
   6   9   5          2.87          2.97         0.71 o                         
   7   9   5         29.54         33.44         1.62 o                         
   8   9   5         12.15         16.59         1.55 o                         
   9   9   5         19.58         23.87         2.67 o                         
   0  10   5         98.64         91.10         3.01 o                         
   1  10   5          8.59          8.49         0.84 o                         
   2  10   5          4.20          3.92         0.70 o                         
   3  10   5        198.64        206.48         3.45 o                         
   4  10   5         74.07         70.00         1.98 o                         
   5  10   5         55.27         57.01         2.10 o                         
   6  10   5         60.98         59.14         2.19 o                         
   7  10   5          0.05         -0.12         0.76 o                         
   1  11   5         35.63         36.68         1.82 o                         
   2  11   5        102.57        100.21         2.53 o                         
   3  11   5         51.59         51.48         2.15 o                         
   4  11   5         63.81         64.90         2.68 o                         
   5  11   5         15.65         18.19         3.30 o                         
   6  11   5         78.10         81.72         5.95 o                         
   1  12   5         20.24         26.70         4.82 o                         
   0   0   6        291.44        359.36         6.07 o                         
   1   0   6        905.71        874.63        10.39 o                         
   2   0   6       1132.68       1230.21        16.33 o                         
   3   0   6         35.91         36.44         1.05 o                         
   4   0   6       5414.01       5661.71        70.24 o                         
   5   0   6        596.90        624.56         8.67 o                         
   6   0   6         15.81         14.21         0.86 o                         
   7   0   6        440.83        409.14         6.24 o                         
   8   0   6        109.93         90.42         2.51 o                         
   9   0   6        126.75        117.18         3.40 o                         
  10   0   6        764.52        746.36        11.95 o                         
  11   0   6        226.77        223.31         4.90 o                         
  12   0   6         20.76         20.17         1.85 o                         
  13   0   6          1.07          0.23         0.90 o                         
  14   0   6          7.83          7.32         1.68 o                         
   1   1   6       2686.33       2805.54        21.92 o                         
   2   1   6        942.77       1070.04         8.32 o                         
   3   1   6         67.29         67.07         1.12 o                         
   4   1   6         36.85         32.46         0.67 o                         
   5   1   6         41.08         37.02         0.73 o                         
   6   1   6        646.94        697.92         6.87 o                         
   7   1   6         62.81         54.52         1.21 o                         
   8   1   6         38.59         31.71         1.09 o                         
   9   1   6        225.01        219.80         3.08 o                         
  10   1   6          0.20          0.04         0.49 o                         
  11   1   6        116.42        107.68         2.35 o                         
  12   1   6          0.20          0.38         0.60 o                         
  13   1   6         73.04         77.79         2.39 o                         
  14   1   6         18.41         18.72         2.01 o                         
   0   2   6       1238.00       1343.92        14.70 o                         
   1   2   6        575.35        593.59         4.83 o                         
   2   2   6        763.07        849.54         6.74 o                         
   3   2   6         10.41         12.18         0.39 o                         
   4   2   6        181.55        194.29         2.05 o                         
   5   2   6         32.57         26.65         0.74 o                         
   6   2   6        874.39        848.01         8.59 o                         
   7   2   6        319.34        299.32         3.82 o                         
   8   2   6        442.27        422.93         5.18 o                         
   9   2   6        327.13        324.56         4.33 o                         
  10   2   6         17.90         16.80         0.98 o                         
  11   2   6         33.51         28.03         1.37 o                         
  12   2   6         83.03         87.33         2.42 o                         
  13   2   6         83.40         90.37         2.75 o                         
  14   2   6        118.36        129.51         4.05 o                         
   1   3   6        139.06        147.29         1.53 o                         
   2   3   6       1093.48       1127.84         8.87 o                         
   3   3   6       1429.30       1471.33        11.44 o                         
   4   3   6         81.17         98.78         1.25 o                         
   5   3   6        115.49         90.24         1.41 o                         
   6   3   6        454.84        460.52         5.41 o                         
   7   3   6         51.08         42.33         1.29 o                         
   8   3   6        487.84        482.77         5.83 o                         
   9   3   6         41.26         36.31         1.36 o                         
  10   3   6         59.60         56.06         1.71 o                         
  11   3   6        150.30        155.78         2.88 o                         
  12   3   6         34.66         34.67         1.72 o                         
  13   3   6          3.86          2.79         0.85 o                         
   0   4   6       3002.65       3216.56        34.58 o                         
   1   4   6          5.98          8.53         0.36 o                         
   2   4   6        302.41        311.52         2.96 o                         
   3   4   6        300.31        321.55         3.19 o                         
   4   4   6        108.75        111.13         1.47 o                         
   5   4   6         42.80         33.06         1.00 o                         
   6   4   6        196.66        181.26         2.42 o                         
   7   4   6         22.82         28.14         1.13 o                         
   8   4   6        340.42        335.08         4.46 o                         
   9   4   6        160.40        148.33         2.65 o                         
  10   4   6         14.22         14.63         0.98 o                         
  11   4   6        159.93        162.19         3.18 o                         
  12   4   6          6.07          5.02         0.94 o                         
  13   4   6          0.02          0.99         0.94 o                         
   1   5   6        181.39        178.82         1.98 o                         
   2   5   6        717.94        740.53         6.60 o                         
   3   5   6         45.83         33.98         0.84 o                         
   4   5   6          2.97          4.98         0.41 o                         
   5   5   6        163.49        179.18         2.41 o                         
   6   5   6        204.74        191.32         3.29 o                         
   7   5   6        109.83         95.61         1.96 o                         
   8   5   6        254.82        254.68         4.81 o                         
   9   5   6         41.62         44.62         1.69 o                         
  10   5   6         21.96         20.15         1.26 o                         
  11   5   6          3.25          1.54         0.78 o                         
  12   5   6        248.48        251.14         4.70 o                         
   0   6   6         60.26         63.62         1.59 o                         
   1   6   6          9.85         10.54         0.60 o                         
   2   6   6        173.45        166.45         2.06 o                         
   3   6   6         66.78         62.50         1.15 o                         
   4   6   6        115.99        101.91         1.55 o                         
   5   6   6        191.54        179.53         2.60 o                         
   6   6   6         33.42         33.50         1.17 o                         
   7   6   6         76.68         65.13         1.69 o                         
   8   6   6          1.13         -0.32         0.52 o                         
   9   6   6         11.19         12.44         1.35 o                         
  10   6   6         58.68         52.22         2.12 o                         
  11   6   6         21.27         22.39         1.56 o                         
  12   6   6          3.01          4.71         2.17 o                         
   1   7   6          0.08          0.38         0.33 o                         
   2   7   6        360.79        355.28         3.90 o                         
   3   7   6          0.82          0.49         0.37 o                         
   4   7   6        749.51        725.16         7.04 o                         
   5   7   6        103.62         96.21         1.77 o                         
   6   7   6          0.01         -0.39         0.39 o                         
   7   7   6         52.65         47.81         2.00 o                         
   8   7   6          1.81          2.73         0.78 o                         
   9   7   6          7.67          6.68         1.05 o                         
  10   7   6        464.72        475.25         7.64 o                         
  11   7   6         24.75         24.71         1.91 o                         
   0   8   6        110.97        118.89         2.85 o                         
   1   8   6          2.95          2.18         0.47 o                         
   2   8   6        122.92        117.68         1.92 o                         
   3   8   6         53.47         50.63         1.32 o                         
   4   8   6         70.19         68.50         1.57 o                         
   5   8   6        155.07        141.46         2.97 o                         
   6   8   6          0.01          0.05         0.56 o                         
   7   8   6         78.65         76.93         2.29 o                         
   8   8   6         40.87         41.65         2.04 o                         
   9   8   6          9.26         10.32         1.16 o                         
  10   8   6          1.11          3.63         2.42 o                         
   1   9   6         14.13         14.59         0.87 o                         
   2   9   6         74.15         74.01         1.99 o                         
   3   9   6         32.14         33.50         1.27 o                         
   4   9   6         93.74         92.99         2.26 o                         
   5   9   6          1.21          0.36         0.60 o                         
   6   9   6         75.30         74.94         2.20 o                         
   7   9   6         30.49         29.08         1.77 o                         
   8   9   6         74.12         79.79         3.14 o                         
   0  10   6        384.70        405.97         8.70 o                         
   1  10   6         25.43         25.28         1.29 o                         
   2  10   6        106.36        110.17         2.27 o                         
   3  10   6         49.94         50.16         1.80 o                         
   4  10   6          0.14          0.32         0.73 o                         
   5  10   6         18.28         17.63         1.29 o                         
   6  10   6         24.72         26.78         1.56 o                         
   7  10   6         48.77         39.08         5.64 o                         
   1  11   6         40.57         40.69         1.71 o                         
   2  11   6         11.62         13.54         1.18 o                         
   3  11   6          0.90          1.03         0.76 o                         
   4  11   6          8.95         11.14         2.48 o                         
   5  11   6         23.32         24.60         2.65 o                         
   1   1   7         42.29         51.19         0.78 o                         
   2   1   7        736.54        794.92         6.56 o                         
   3   1   7        284.24        260.03         2.57 o                         
   4   1   7         36.91         35.69         0.82 o                         
   5   1   7        151.98        164.74         2.14 o                         
   6   1   7        354.94        383.86         4.39 o                         
   7   1   7        285.33        278.61         3.51 o                         
   8   1   7         67.13         69.16         1.49 o                         
   9   1   7        439.96        423.84         5.33 o                         
  10   1   7          0.02          0.28         0.53 o                         
  11   1   7         26.89         28.11         1.50 o                         
  12   1   7         39.27         40.77         1.72 o                         
  13   1   7          9.51         10.24         1.12 o                         
   0   2   7        976.73       1095.62        12.18 o                         
   1   2   7         13.54         22.28         0.50 o                         
   2   2   7          0.20          0.29         0.16 o                         
   3   2   7        280.93        319.27         2.96 o                         
   4   2   7        973.16       1049.44        10.96 o                         
   5   2   7         25.37         19.41         0.83 o                         
   6   2   7          8.20          4.20         0.45 o                         
   7   2   7        360.98        313.83         4.09 o                         
   8   2   7        154.39        143.73         2.44 o                         
   9   2   7          0.43          0.37         0.47 o                         
  10   2   7         53.41         54.00         1.85 o                         
  11   2   7        108.07        112.76         2.69 o                         
  12   2   7          6.74          7.65         1.01 o                         
  13   2   7          8.31          7.65         1.14 o                         
   1   3   7        692.82        712.01         5.82 o                         
   2   3   7        768.57        771.41         6.27 o                         
   3   3   7          4.70          7.59         0.42 o                         
   4   3   7         36.36         28.28         0.81 o                         
   5   3   7        564.26        526.32         6.34 o                         
   6   3   7          6.58          9.95         0.67 o                         
   7   3   7        350.40        327.83         4.29 o                         
   8   3   7          7.78         12.41         0.82 o                         
   9   3   7          3.81          3.37         0.61 o                         
  10   3   7          1.18          2.28         0.61 o                         
  11   3   7         27.96         25.53         1.41 o                         
  12   3   7         77.19         79.46         2.50 o                         
  13   3   7          2.66          5.28         1.03 o                         
   0   4   7         39.18         32.02         0.94 o                         
   1   4   7        259.93        262.54         2.51 o                         
   2   4   7         71.12         83.40         1.15 o                         
   3   4   7         41.34         39.76         0.82 o                         
   4   4   7         10.02          6.90         0.49 o                         
   5   4   7        922.43        845.17         8.20 o                         
   6   4   7         40.66         47.17         1.36 o                         
   7   4   7         21.53         16.20         0.97 o                         
   8   4   7         44.79         48.20         1.61 o                         
   9   4   7          5.55          3.45         0.63 o                         
  10   4   7         92.97         95.84         2.18 o                         
  11   4   7         17.36         20.09         1.30 o                         
  12   4   7          2.48          3.69         0.89 o                         
   1   5   7         74.24         71.18         1.44 o                         
   2   5   7        108.19        118.63         1.60 o                         
   3   5   7        968.12        939.38         8.26 o                         
   4   5   7        148.77        127.23         1.92 o                         
   5   5   7        229.47        207.82         2.71 o                         
   6   5   7        320.63        305.90         4.14 o                         
   7   5   7         12.85         15.98         0.94 o                         
   8   5   7         56.27         63.53         1.86 o                         
   9   5   7          0.11          0.15         0.51 o                         
  10   5   7        121.72        122.60         2.82 o                         
  11   5   7         68.56         77.32         2.63 o                         
  12   5   7         54.74         66.82         2.55 o                         
   0   6   7       1013.56       1037.15        12.87 o                         
   1   6   7        172.80        175.17         2.26 o                         
   2   6   7         13.56         13.57         0.65 o                         
   3   6   7        748.84        696.00         6.43 o                         
   4   6   7         71.74         63.39         1.34 o                         
   5   6   7         40.01         35.18         1.12 o                         
   6   6   7         23.56         24.51         1.14 o                         
   7   6   7         43.91         36.12         1.40 o                         
   8   6   7          6.69          5.01         0.70 o                         
   9   6   7         59.69         57.92         2.17 o                         
  10   6   7          1.60          1.82         0.81 o                         
  11   6   7          0.37          0.27         0.83 o                         
  12   6   7        279.74        348.17        17.06 o                         
   1   7   7        197.06        180.44         2.41 o                         
   2   7   7         12.68         16.06         0.76 o                         
   3   7   7         56.08         54.00         1.26 o                         
   4   7   7         63.92         57.12         1.50 o                         
   5   7   7        176.09        174.84         2.58 o                         
   6   7   7          5.37          4.52         0.65 o                         
   7   7   7          3.54          4.34         0.73 o                         
   8   7   7         14.75         17.27         1.27 o                         
   9   7   7          5.68          7.44         1.02 o                         
  10   7   7        104.59        121.72         3.11 o                         
   0   8   7         17.70         18.10         1.46 o                         
   1   8   7        599.10        583.14         6.24 o                         
   2   8   7        125.32        125.64         2.11 o                         
   3   8   7         91.58         90.86         1.69 o                         
   4   8   7         67.09         67.37         1.64 o                         
   5   8   7          6.82          7.40         0.76 o                         
   6   8   7         66.02         66.77         2.43 o                         
   7   8   7        101.07         98.24         3.10 o                         
   8   8   7         32.08         31.89         1.87 o                         
   9   8   7          0.81          0.61         0.83 o                         
  10   8   7         78.17         89.72         7.43 o                         
   1   9   7          6.46          8.86         0.77 o                         
   2   9   7        188.33        179.01         2.76 o                         
   3   9   7          1.97          1.17         0.57 o                         
   4   9   7         39.80         43.58         1.72 o                         
   5   9   7         27.60         29.65         1.48 o                         
   6   9   7          0.25          0.80         0.78 o                         
   7   9   7         55.56         44.75         2.21 o                         
   8   9   7          3.05          7.65         2.29 o                         
   0  10   7          2.64          3.70         1.00 o                         
   1  10   7        362.35        366.73         4.84 o                         
   2  10   7         94.36        101.68         2.40 o                         
   3  10   7         21.34         22.65         1.35 o                         
   4  10   7         24.65         27.39         1.83 o                         
   5  10   7          6.89          4.36         0.93 o                         
   6  10   7         17.14         15.15         2.64 o                         
   7  10   7         14.53         18.30         4.27 o                         
   1  11   7        110.30        115.51         3.01 o                         
   2  11   7          5.25          5.20         0.93 o                         
   3  11   7         31.02         30.94         8.46 o                         
   4  11   7         39.71         39.53         3.20 o                         
   5  11   7          1.07          0.69         2.20 o                         
   0   0   8       3114.28       3104.19        47.07 o                         
   1   0   8       2313.82       2259.86        24.38 o                         
   2   0   8        367.24        364.69         4.87 o                         
   3   0   8          2.21          4.37         0.52 o                         
   4   0   8          0.66          0.51         0.57 o                         
   5   0   8       1221.92       1163.78        15.50 o                         
   6   0   8        246.50        244.28         4.91 o                         
   7   0   8       2461.06       2243.88        31.70 o                         
   8   0   8        133.59        121.75         3.13 o                         
   9   0   8         26.87         27.46         1.87 o                         
  10   0   8        359.38        359.69         6.91 o                         
  11   0   8         28.64         23.87         2.02 o                         
  12   0   8          7.58          7.18         1.40 o                         
  13   0   8         13.43         12.46         1.71 o                         
   1   1   8         47.07         56.20         0.86 o                         
   2   1   8         65.55         57.42         0.90 o                         
   3   1   8          1.31          1.87         0.23 o                         
   4   1   8        446.83        443.42         4.84 o                         
   5   1   8         42.71         31.39         1.26 o                         
   6   1   8       1206.71       1197.67        11.86 o                         
   7   1   8        407.47        360.96         4.34 o                         
   8   1   8        211.88        212.52         3.19 o                         
   9   1   8        376.79        352.94         4.99 o                         
  10   1   8          3.41          4.63         0.74 o                         
  11   1   8          3.40          2.65         0.68 o                         
  12   1   8         13.40         15.01         1.26 o                         
  13   1   8          3.88          3.10         0.85 o                         
   0   2   8        498.62        489.78         5.89 o                         
   1   2   8        503.58        494.08         4.19 o                         
   2   2   8        757.06        726.89         5.92 o                         
   3   2   8       1658.39       1628.38        13.63 o                         
   4   2   8          3.05          3.45         0.36 o                         
   5   2   8        737.62        644.74         6.79 o                         
   6   2   8         31.59         28.10         1.08 o                         
   7   2   8         56.07         57.77         1.47 o                         
   8   2   8        356.72        347.54         4.59 o                         
   9   2   8        594.91        549.35         7.03 o                         
  10   2   8          0.01         -0.52         0.52 o                         
  11   2   8          0.00         -0.53         0.61 o                         
  12   2   8         78.35         80.79         2.41 o                         
  13   2   8         27.56         25.77         2.10 o                         
   1   3   8         29.04         32.20         0.67 o                         
   2   3   8        387.52        411.55         4.69 o                         
   3   3   8        164.11        156.46         1.95 o                         
   4   3   8        927.27        934.37         9.34 o                         
   5   3   8        821.63        709.56         7.86 o                         
   6   3   8         19.79         25.38         1.28 o                         
   7   3   8         10.08          8.25         0.70 o                         
   8   3   8        206.79        217.92         3.46 o                         
   9   3   8          6.18          8.81         0.80 o                         
  10   3   8        167.63        165.22         3.15 o                         
  11   3   8         91.12         91.39         2.37 o                         
  12   3   8         10.55         10.23         1.16 o                         
  13   3   8         14.71         13.61         2.72 o                         
   0   4   8        195.69        180.13         2.72 o                         
   1   4   8        471.39        445.64         4.09 o                         
   2   4   8        108.38        106.91         1.47 o                         
   3   4   8         30.68         17.26         0.95 o                         
   4   4   8        668.33        647.53         6.50 o                         
   5   4   8         50.39         60.46         1.45 o                         
   6   4   8         35.43         33.34         1.24 o                         
   7   4   8         26.29         24.01         1.12 o                         
   8   4   8        101.30         90.16         2.01 o                         
   9   4   8         64.42         67.52         1.96 o                         
  10   4   8         80.12         85.73         2.13 o                         
  11   4   8        495.92        485.42         7.22 o                         
  12   4   8         20.67         25.35         1.64 o                         
   1   5   8         30.51         35.12         0.93 o                         
   2   5   8        514.24        514.69         4.89 o                         
   3   5   8       1017.80        919.04         8.88 o                         
   4   5   8         71.14         79.06         1.47 o                         
   5   5   8         81.27         81.74         1.77 o                         
   6   5   8        182.18        193.90         3.07 o                         
   7   5   8         18.42         13.91         0.93 o                         
   8   5   8         56.17         54.62         1.76 o                         
   9   5   8         67.55         68.24         2.93 o                         
  10   5   8         15.97         15.01         1.19 o                         
  11   5   8          0.42         -0.15         0.75 o                         
   0   6   8         63.59         59.09         1.78 o                         
   1   6   8          0.19          0.76         0.35 o                         
   2   6   8        442.77        420.70         4.41 o                         
   3   6   8         16.59         17.01         0.84 o                         
   4   6   8          1.38          1.65         0.41 o                         
   5   6   8        106.75        102.36         2.06 o                         
   6   6   8          4.05          6.57         0.70 o                         
   7   6   8         43.22         46.21         1.60 o                         
   8   6   8          0.00          0.30         0.96 o                         
   9   6   8         97.74         96.95         2.44 o                         
  10   6   8         21.30         20.17         1.46 o                         
  11   6   8          0.01          0.01         1.11 o                         
   1   7   8        872.05        826.31         8.23 o                         
   2   7   8          3.22          3.56         0.48 o                         
   3   7   8         40.27         37.42         1.29 o                         
   4   7   8        122.85        129.65         2.25 o                         
   5   7   8         84.94         74.68         1.93 o                         
   6   7   8        175.22        173.14         3.02 o                         
   7   7   8        174.66        171.44         3.04 o                         
   8   7   8         19.85         16.86         1.28 o                         
   9   7   8         29.26         27.43         1.63 o                         
  10   7   8         13.53         15.77         1.66 o                         
   0   8   8        729.75        694.72        10.23 o                         
   1   8   8        129.11        123.13         2.73 o                         
   2   8   8          8.57          8.21         0.71 o                         
   3   8   8        127.96        122.77         2.25 o                         
   4   8   8          9.49          9.51         0.78 o                         
   5   8   8         11.85         10.33         0.93 o                         
   6   8   8         12.26         13.50         1.16 o                         
   7   8   8          0.02          0.33         0.78 o                         
   8   8   8          1.93          2.72         0.93 o                         
   9   8   8          1.51          4.02         2.13 o                         
   1   9   8        498.21        483.50         5.56 o                         
   2   9   8          3.45          1.74         0.66 o                         
   3   9   8        132.94        129.85         2.80 o                         
   4   9   8         61.13         57.19         2.05 o                         
   5   9   8          2.52          2.58         0.95 o                         
   6   9   8         14.74         17.69         1.45 o                         
   7   9   8         95.13         91.01         2.92 o                         
   0  10   8          4.64          2.69         0.97 o                         
   1  10   8          1.73          2.86         0.66 o                         
   2  10   8        124.49        126.99         2.81 o                         
   3  10   8         38.10         37.98         1.75 o                         
   4  10   8         22.84         21.48         1.46 o                         
   5  10   8          0.82          2.41         1.40 o                         
   6  10   8          3.87          4.68         2.61 o                         
   1  11   8         75.40         70.20         3.09 o                         
   2  11   8         59.49         61.71         3.36 o                         
   3  11   8         59.16         57.18         4.30 o                         
   1   1   9          0.93          1.73         0.31 o                         
   2   1   9        155.38        137.25         2.00 o                         
   3   1   9        402.90        387.29         4.14 o                         
   4   1   9        439.52        395.26         4.27 o                         
   5   1   9         19.72         10.38         0.63 o                         
   6   1   9        312.16        282.45         3.65 o                         
   7   1   9         77.27         67.66         1.49 o                         
   8   1   9         22.81         23.06         1.18 o                         
   9   1   9         74.67         81.04         2.04 o                         
  10   1   9         11.96          7.80         0.84 o                         
  11   1   9         35.31         34.64         1.73 o                         
  12   1   9          0.61         -0.12         0.71 o                         
  13   1   9        168.14        168.72        10.32 o                         
   0   2   9        584.43        537.11         6.47 o                         
   1   2   9          6.79          7.03         0.36 o                         
   2   2   9          1.61          1.11         0.21 o                         
   3   2   9          6.13          3.74         0.38 o                         
   4   2   9        108.64        102.99         2.25 o                         
   5   2   9        495.74        444.45         5.32 o                         
   6   2   9         40.71         34.81         1.24 o                         
   7   2   9        276.39        252.33         3.61 o                         
   8   2   9        205.80        178.14         2.95 o                         
   9   2   9         10.62         10.71         0.94 o                         
  10   2   9          1.57          1.44         0.62 o                         
  11   2   9        175.02        179.87         4.45 o                         
  12   2   9          0.02         -0.64         0.64 o                         
  13   2   9         35.43         40.18         5.37 o                         
   1   3   9        414.81        430.78         3.83 o                         
   2   3   9         69.63         69.65         1.17 o                         
   3   3   9        216.01        173.80         2.26 o                         
   4   3   9         82.85         72.89         1.54 o                         
   5   3   9        172.04        150.09         2.46 o                         
   6   3   9         42.13         45.91         1.44 o                         
   7   3   9        257.92        251.86         3.68 o                         
   8   3   9         33.17         36.74         1.42 o                         
   9   3   9        404.83        412.23         5.49 o                         
  10   3   9         30.88         26.93         1.46 o                         
  11   3   9         11.25         12.06         1.12 o                         
  12   3   9          2.38          1.13         0.77 o                         
   0   4   9          3.86          2.02         0.40 o                         
   1   4   9          1.56          2.49         0.32 o                         
   2   4   9        761.72        736.65         7.25 o                         
   3   4   9        411.69        385.98         4.23 o                         
   4   4   9         10.21          9.56         0.71 o                         
   5   4   9        162.91        140.69         2.41 o                         
   6   4   9         67.60         51.61         1.55 o                         
   7   4   9        137.27        128.43         2.42 o                         
   8   4   9          9.33          8.09         0.92 o                         
   9   4   9          6.90         10.96         0.93 o                         
  10   4   9        129.45        135.54         2.77 o                         
  11   4   9         35.19         34.69         1.71 o                         
  12   4   9          0.08         -1.03         1.46 o                         
   1   5   9        688.11        652.27         6.26 o                         
   2   5   9          3.17          3.96         0.46 o                         
   3   5   9        302.98        290.78         3.48 o                         
   4   5   9          4.90          2.40         0.52 o                         
   5   5   9        159.02        158.20         2.67 o                         
   6   5   9          8.70          7.58         0.75 o                         
   7   5   9          3.86          5.67         0.72 o                         
   8   5   9         54.20         52.41         1.81 o                         
   9   5   9          0.00          0.90         0.71 o                         
  10   5   9         36.52         33.48         1.59 o                         
  11   5   9        407.34        444.65         6.96 o                         
   0   6   9        753.68        735.36        10.41 o                         
   1   6   9        170.66        156.66         2.17 o                         
   2   6   9         13.43         15.76         0.82 o                         
   3   6   9        136.12        121.38         2.80 o                         
   4   6   9         53.24         58.92         1.67 o                         
   5   6   9         81.21         75.11         1.96 o                         
   6   6   9          0.47          1.02         0.53 o                         
   7   6   9         71.34         77.17         1.94 o                         
   8   6   9         49.61         48.35         2.01 o                         
   9   6   9        304.42        310.55         4.68 o                         
  10   6   9          6.87          6.47         1.06 o                         
  11   6   9          0.05         -0.69         1.65 o                         
   1   7   9        384.31        372.93         4.34 o                         
   2   7   9         19.45         14.71         0.91 o                         
   3   7   9          8.51          8.59         0.72 o                         
   4   7   9        152.69        138.17         2.72 o                         
   5   7   9         43.06         38.94         1.60 o                         
   6   7   9          5.42          5.20         0.79 o                         
   7   7   9          1.72          1.88         0.65 o                         
   8   7   9          3.56          5.45         0.90 o                         
   9   7   9         38.52         43.23         2.06 o                         
  10   7   9          0.05         -0.14         2.61 o                         
   0   8   9         84.41         90.67         2.75 o                         
   1   8   9          1.36          1.99         0.52 o                         
   2   8   9        106.62        113.10         2.30 o                         
   3   8   9          0.86          1.15         0.57 o                         
   4   8   9          1.24          1.78         0.63 o                         
   5   8   9        116.09        116.40         2.73 o                         
   6   8   9         26.90         22.28         1.42 o                         
   7   8   9        214.27        204.16         4.35 o                         
   8   8   9          2.58          2.50         0.99 o                         
   1   9   9         18.04         20.79         1.19 o                         
   2   9   9         79.80         78.67         2.04 o                         
   3   9   9         65.44         63.71         1.98 o                         
   4   9   9         15.11         14.13         1.31 o                         
   5   9   9         40.66         39.68         2.07 o                         
   6   9   9        114.87        106.04         3.01 o                         
   7   9   9          4.97         -0.41         2.06 o                         
   0  10   9          2.12          2.47         0.84 o                         
   1  10   9        140.69        143.46         3.21 o                         
   2  10   9         42.89         46.75         1.91 o                         
   3  10   9        194.61        200.86         4.01 o                         
   4  10   9         47.65         47.05         2.97 o                         
   0   0  10        499.38        412.48         7.28 o                         
   1   0  10        664.99        642.16         8.97 o                         
   2   0  10        814.98        776.15        10.68 o                         
   3   0  10        113.79        128.08         2.62 o                         
   4   0  10         17.43         21.65         1.41 o                         
   5   0  10       1865.19       1712.81        22.46 o                         
   6   0  10         12.60         16.49         1.29 o                         
   7   0  10        709.46        658.25        12.12 o                         
   8   0  10          1.79          0.21         0.68 o                         
   9   0  10        166.40        159.55         4.99 o                         
  10   0  10         42.62         41.27         2.64 o                         
  11   0  10         32.77         31.93         2.40 o                         
  12   0  10         45.50         43.05         2.92 o                         
   1   1  10         59.80         47.33         0.82 o                         
   2   1  10        732.53        690.32         7.16 o                         
   3   1  10        362.38        325.43         3.85 o                         
   4   1  10        273.27        262.00         3.30 o                         
   5   1  10        400.64        374.02         4.43 o                         
   6   1  10        388.60        344.27         4.24 o                         
   7   1  10         29.74         27.76         1.26 o                         
   8   1  10        129.40        127.16         2.57 o                         
   9   1  10          1.31          2.15         0.62 o                         
  10   1  10          0.01          0.12         0.55 o                         
  11   1  10         16.53         18.24         1.99 o                         
  12   1  10         33.85         36.30         1.93 o                         
   0   2  10        759.87        776.41         9.09 o                         
   1   2  10        320.25        340.66         3.15 o                         
   2   2  10         14.96         10.41         0.62 o                         
   3   2  10       1309.14       1221.53        11.52 o                         
   4   2  10        167.08        175.09         2.51 o                         
   5   2  10        146.31        116.69         2.22 o                         
   6   2  10          0.03          0.97         0.46 o                         
   7   2  10         66.64         62.55         1.64 o                         
   8   2  10         18.49         18.10         1.12 o                         
   9   2  10         66.59         60.15         1.99 o                         
  10   2  10         21.21         26.15         1.61 o                         
  11   2  10        106.54        111.16         2.88 o                         
  12   2  10          0.32         -0.71         0.92 o                         
   1   3  10        149.53        141.25         1.97 o                         
   2   3  10         18.45         16.99         0.71 o                         
   3   3  10         40.60         39.25         1.32 o                         
   4   3  10        858.86        760.66         8.41 o                         
   5   3  10        105.13         95.20         1.92 o                         
   6   3  10         65.07         75.47         1.76 o                         
   7   3  10        519.77        492.40         6.14 o                         
   8   3  10         42.78         40.13         1.54 o                         
   9   3  10         37.44         36.09         1.61 o                         
  10   3  10          6.16          4.57         0.82 o                         
  11   3  10          2.84          3.62         0.82 o                         
  12   3  10          9.90          8.00         1.96 o                         
   0   4  10        510.16        516.87         7.22 o                         
   1   4  10        852.63        862.00         7.93 o                         
   2   4  10        146.62        161.87         2.38 o                         
   3   4  10         33.81         23.97         1.14 o                         
   4   4  10         30.75         37.93         1.30 o                         
   5   4  10          0.07         -0.39         0.39 o                         
   6   4  10        113.39        115.43         2.25 o                         
   7   4  10          5.38          9.01         0.81 o                         
   8   4  10         88.23         82.07         2.01 o                         
   9   4  10         12.96         11.68         0.98 o                         
  10   4  10         18.74         19.82         1.34 o                         
  11   4  10         13.39         11.21         1.14 o                         
   1   5  10         25.54         27.00         1.01 o                         
   2   5  10         47.45         42.63         1.45 o                         
   3   5  10        275.35        258.57         4.12 o                         
   4   5  10         16.49         11.49         0.81 o                         
   5   5  10        227.46        215.00         3.36 o                         
   6   5  10        200.28        191.77         3.17 o                         
   7   5  10         26.71         28.46         1.32 o                         
   8   5  10          0.46          0.37         0.57 o                         
   9   5  10        327.57        337.53         5.14 o                         
  10   5  10         78.52         74.95         2.72 o                         
  11   5  10          0.68         -0.28         2.06 o                         
   0   6  10         15.54         20.11         1.26 o                         
   1   6  10         68.65         71.55         1.64 o                         
   2   6  10        450.88        415.42         4.94 o                         
   3   6  10          5.96          4.44         0.66 o                         
   4   6  10         89.09         89.62         2.10 o                         
   5   6  10         27.08         30.40         1.40 o                         
   6   6  10        197.63        179.16         3.10 o                         
   7   6  10          5.34          7.05         0.87 o                         
   8   6  10          0.00          0.77         0.64 o                         
   9   6  10         12.37         16.07         1.20 o                         
  10   6  10         47.19         49.78         3.61 o                         
   1   7  10        418.50        416.83         5.32 o                         
   2   7  10         13.66         14.72         0.93 o                         
   3   7  10        135.69        133.29         2.66 o                         
   4   7  10          8.58          6.85         0.82 o                         
   5   7  10          0.53          0.03         0.57 o                         
   6   7  10         43.88         38.68         1.67 o                         
   7   7  10        206.50        207.86         3.78 o                         
   8   7  10        208.11        205.96         3.85 o                         
   9   7  10          2.32          4.71         1.66 o                         
   0   8  10        486.89        458.18         7.99 o                         
   1   8  10        124.94        127.80         2.50 o                         
   2   8  10         16.39         16.85         1.07 o                         
   3   8  10        155.90        155.51         3.26 o                         
   4   8  10         74.11         72.95         2.33 o                         
   5   8  10         11.59         10.92         1.01 o                         
   6   8  10          2.52          2.47         0.72 o                         
   7   8  10         17.77         18.25         1.54 o                         
   8   8  10        120.31        116.28         8.39 o                         
   1   9  10         85.99         89.66         2.17 o                         
   2   9  10         42.35         37.26         1.59 o                         
   3   9  10         57.47         51.86         2.33 o                         
   4   9  10         12.64         13.63         1.29 o                         
   5   9  10        123.23        127.43         3.60 o                         
   6   9  10          0.43          1.93         2.20 o                         
   0  10  10         26.18         28.60         2.39 o                         
   1  10  10         15.73         16.41         1.18 o                         
   2  10  10        109.73        110.13         2.84 o                         
   3  10  10         46.79         53.00         3.17 o                         
   4  10  10         21.92         27.94         4.82 o                         
   1   1  11         63.67         63.99         1.15 o                         
   2   1  11       1020.82        897.98         8.70 o                         
   3   1  11        536.76        495.68         5.24 o                         
   4   1  11        547.57        478.39         5.70 o                         
   5   1  11         14.35         11.40         0.72 o                         
   6   1  11        302.57        261.37         3.73 o                         
   7   1  11         13.55         13.87         1.01 o                         
   8   1  11         90.17         85.43         2.21 o                         
   9   1  11         30.25         26.79         1.40 o                         
  10   1  11         40.28         46.34         2.02 o                         
  11   1  11          0.11         -0.69         0.69 o                         
   0   2  11       1985.29       1857.73        20.54 o                         
   1   2  11        291.38        279.97         3.07 o                         
   2   2  11         90.15         79.77         1.43 o                         
   3   2  11         14.60         17.18         0.81 o                         
   4   2  11         51.04         60.05         1.46 o                         
   5   2  11        289.79        275.89         4.05 o                         
   6   2  11          1.09          0.04         0.46 o                         
   7   2  11         53.23         55.21         1.75 o                         
   8   2  11         42.17         33.56         1.61 o                         
   9   2  11          7.36          7.57         0.97 o                         
  10   2  11         33.81         34.30         1.77 o                         
  11   2  11          5.50          5.02         0.93 o                         
   1   3  11        110.45         90.73         1.42 o                         
   2   3  11         29.57         30.99         1.14 o                         
   3   3  11         78.55         74.87         1.62 o                         
   4   3  11        495.18        429.34         5.32 o                         
   5   3  11        175.10        166.72         2.77 o                         
   6   3  11        185.78        182.37         3.36 o                         
   7   3  11        196.57        193.10         3.21 o                         
   8   3  11        178.31        183.25         3.18 o                         
   9   3  11         39.47         38.89         1.81 o                         
  10   3  11         72.01         65.63         2.31 o                         
  11   3  11         15.88         19.41         1.43 o                         
   0   4  11        296.74        285.15         4.39 o                         
   1   4  11        139.08        128.34         2.11 o                         
   2   4  11        936.28        845.72         9.25 o                         
   3   4  11          2.03          2.83         0.53 o                         
   4   4  11         41.44         48.62         1.53 o                         
   5   4  11         10.23         12.07         0.86 o                         
   6   4  11        106.76         93.26         2.05 o                         
   7   4  11         67.04         67.30         2.00 o                         
   8   4  11         29.93         31.06         1.45 o                         
   9   4  11         42.01         39.50         2.39 o                         
  10   4  11        100.13         99.11         2.63 o                         
  11   4  11          9.70          7.42         3.40 o                         
   1   5  11        526.99        503.93         5.68 o                         
   2   5  11         25.73         28.82         1.23 o                         
   3   5  11         22.79         20.16         1.10 o                         
   4   5  11         58.30         49.85         1.58 o                         
   5   5  11         40.31         42.75         1.55 o                         
   6   5  11        260.16        261.19         3.96 o                         
   7   5  11         57.86         56.55         2.39 o                         
   8   5  11        115.64        114.11         2.94 o                         
   9   5  11         93.21        104.15         2.50 o                         
  10   5  11          0.62          1.99         1.31 o                         
   0   6  11        337.35        318.14         8.12 o                         
   1   6  11          1.87          4.01         0.61 o                         
   2   6  11        152.06        153.28         3.03 o                         
   3   6  11        161.84        162.15         2.96 o                         
   4   6  11        387.72        376.25         5.33 o                         
   5   6  11         35.54         36.18         1.55 o                         
   6   6  11        121.19        125.99         2.72 o                         
   7   6  11          1.82          1.43         0.62 o                         
   8   6  11        148.34        147.42         2.97 o                         
   9   6  11        136.23        132.16         2.92 o                         
  10   6  11          6.87          6.65         2.89 o                         
   1   7  11        214.22        208.61         4.07 o                         
   2   7  11          1.30          0.09         0.59 o                         
   3   7  11         15.07         11.54         1.07 o                         
   4   7  11         28.39         23.50         1.32 o                         
   5   7  11          5.65          3.72         0.83 o                         
   6   7  11         13.90         11.59         1.04 o                         
   7   7  11         23.39         27.51         1.51 o                         
   8   7  11          2.88          1.04         1.25 o                         
   0   8  11         66.69         69.48         3.05 o                         
   1   8  11          1.57          2.62         0.62 o                         
   2   8  11         93.68         95.63         2.52 o                         
   3   8  11         73.96         72.98         2.75 o                         
   4   8  11        203.83        214.59         4.42 o                         
   5   8  11         33.54         32.59         1.74 o                         
   6   8  11        103.66         96.91         2.54 o                         
   7   8  11          0.43         -1.46         1.46 o                         
   1   9  11          0.21          0.66         0.72 o                         
   2   9  11          0.76          1.10         0.75 o                         
   3   9  11        108.71        111.96         2.87 o                         
   4   9  11         14.05         15.46         1.40 o                         
   5   9  11          1.52          2.52         1.84 o                         
   0  10  11         13.58         14.86         2.19 o                         
   1  10  11        111.11        129.82         7.87 o                         
   2  10  11         98.84         96.36        12.52 o                         
   0   0  12       1778.83       1507.44        35.92 o                         
   1   0  12         78.75         75.43         3.72 o                         
   2   0  12        369.41        316.65         5.19 o                         
   3   0  12        120.53         89.86         2.27 o                         
   4   0  12         38.99         48.16         1.71 o                         
   5   0  12        492.64        458.27         7.98 o                         
   6   0  12         16.96         11.83         1.35 o                         
   7   0  12        486.14        494.73         9.88 o                         
   8   0  12         23.36         22.83         1.97 o                         
   9   0  12         22.70         23.81         2.11 o                         
  10   0  12         74.31         75.14         3.76 o                         
  11   0  12        282.95        286.10        14.72 o                         
   1   1  12        124.23        132.64         1.95 o                         
   2   1  12        223.13        198.27         2.74 o                         
   3   1  12         38.23         36.97         1.09 o                         
   4   1  12          5.49          9.08         0.80 o                         
   5   1  12         61.57         66.03         1.60 o                         
   6   1  12        102.03        117.42         2.42 o                         
   7   1  12          8.38          6.78         0.82 o                         
   8   1  12         48.02         50.65         2.09 o                         
   9   1  12         90.39         89.38         2.60 o                         
  10   1  12         67.31         68.51         2.75 o                         
  11   1  12         10.36          9.22         3.44 o                         
   0   2  12        412.22        370.01         5.84 o                         
   1   2  12         69.46         58.89         1.24 o                         
   2   2  12        208.05        173.72         2.40 o                         
   3   2  12        106.29         99.09         1.91 o                         
   4   2  12        129.70        114.04         2.15 o                         
   5   2  12        343.07        327.60         4.42 o                         
   6   2  12          3.97          3.55         0.64 o                         
   7   2  12         40.78         39.72         1.74 o                         
   8   2  12         18.22         18.57         1.27 o                         
   9   2  12        336.18        352.10         5.38 o                         
  10   2  12          0.51          0.63         0.73 o                         
  11   2  12         49.49         63.72         7.29 o                         
   1   3  12          0.60          1.40         0.42 o                         
   2   3  12        306.24        290.52         3.90 o                         
   3   3  12        117.13        110.75         2.10 o                         
   4   3  12          2.77          1.48         0.50 o                         
   5   3  12          0.18          0.92         0.52 o                         
   6   3  12          0.02         -0.16         0.51 o                         
   7   3  12        247.27        246.58         3.84 o                         
   8   3  12        106.88        112.53         2.63 o                         
   9   3  12          0.60         -0.15         0.66 o                         
  10   3  12        157.32        166.59         3.66 o                         
  11   3  12          0.25         -2.48         2.48 o                         
   0   4  12        135.45        136.79         3.73 o                         
   1   4  12        175.95        183.39         3.00 o                         
   2   4  12        229.36        213.36         3.43 o                         
   3   4  12        270.60        279.77         3.94 o                         
   4   4  12        368.73        355.44         4.75 o                         
   5   4  12          4.10          4.42         0.66 o                         
   6   4  12          0.83         -0.49         0.49 o                         
   7   4  12        279.40        280.31         4.24 o                         
   8   4  12          0.13          0.51         0.62 o                         
   9   4  12          0.14         -0.29         0.68 o                         
  10   4  12          0.08          1.11         1.47 o                         
   1   5  12         13.14         13.04         0.99 o                         
   2   5  12        139.17        140.60         2.76 o                         
   3   5  12         73.33         80.44         2.07 o                         
   4   5  12        126.91        120.44         2.50 o                         
   5   5  12          2.40          1.71         0.58 o                         
   6   5  12         12.64         13.51         0.99 o                         
   7   5  12          0.27         -0.28         0.67 o                         
   8   5  12         70.52         78.46         2.26 o                         
   9   5  12         34.64         35.97         1.70 o                         
   0   6  12        228.37        219.71         6.28 o                         
   1   6  12         13.11          8.82         1.14 o                         
   2   6  12         10.87          9.52         0.99 o                         
   3   6  12         10.05          9.51         0.87 o                         
   4   6  12         25.55         25.13         1.33 o                         
   5   6  12        276.87        273.89         4.40 o                         
   6   6  12        184.72        171.12         3.34 o                         
   7   6  12         25.12         29.06         1.54 o                         
   8   6  12         18.42         15.89         1.20 o                         
   9   6  12          0.02          1.25         1.13 o                         
   1   7  12        205.54        211.77         4.63 o                         
   2   7  12         10.83         11.70         1.05 o                         
   3   7  12         39.68         40.27         1.82 o                         
   4   7  12        250.78        242.83         4.39 o                         
   5   7  12         44.94         47.93         2.03 o                         
   6   7  12        251.64        252.30         4.35 o                         
   7   7  12         10.96         12.43         1.23 o                         
   8   7  12          8.65         11.28         2.43 o                         
   0   8  12          3.91          6.96         1.34 o                         
   1   8  12          7.40         11.22         1.33 o                         
   2   8  12         56.98         59.00         2.26 o                         
   3   8  12          3.00          4.72         0.91 o                         
   4   8  12         11.67         12.32         1.21 o                         
   5   8  12          2.89          3.02         0.89 o                         
   6   8  12         52.02         51.17         3.71 o                         
   1   9  12         22.81         25.05         2.28 o                         
   2   9  12         49.84         49.70         2.79 o                         
   3   9  12        168.08        179.50         6.09 o                         
   4   9  12          5.30          7.97         1.81 o                         
   1   1  13         12.63         13.71         0.80 o                         
   2   1  13        400.02        362.63         4.18 o                         
   3   1  13        132.54        122.05         2.43 o                         
   4   1  13         89.26         85.31         2.27 o                         
   5   1  13          2.96          0.74         0.54 o                         
   6   1  13         18.06         17.84         1.12 o                         
   7   1  13          4.42          4.64         0.77 o                         
   8   1  13         23.39         26.65         1.54 o                         
   9   1  13         85.13         90.64         2.78 o                         
  10   1  13         14.52         18.37         1.45 o                         
   0   2  13        381.18        334.63         7.04 o                         
   1   2  13         89.62         88.61         1.79 o                         
   2   2  13         12.56         11.99         0.77 o                         
   3   2  13         23.56         32.10         1.23 o                         
   4   2  13        172.17        159.19         2.71 o                         
   5   2  13         19.35         22.54         1.13 o                         
   6   2  13          0.89          1.22         0.63 o                         
   7   2  13         35.96         31.71         1.51 o                         
   8   2  13          2.97          3.55         0.81 o                         
   9   2  13         15.44         13.57         1.19 o                         
  10   2  13         12.97         13.47         2.25 o                         
   1   3  13         20.63         14.99         1.00 o                         
   2   3  13         41.03         38.14         1.33 o                         
   3   3  13         25.51         31.56         1.25 o                         
   4   3  13        202.65        190.44         3.08 o                         
   5   3  13         45.11         50.18         1.68 o                         
   6   3  13         93.14         94.84         2.15 o                         
   7   3  13         21.10         22.06         1.34 o                         
   8   3  13         20.34         21.82         1.39 o                         
   9   3  13          2.02          1.72         0.79 o                         
  10   3  13         13.78         21.88         4.40 o                         
   0   4  13         60.15         67.50         6.95 o                         
   1   4  13         13.52         10.12         0.96 o                         
   2   4  13         20.35         14.80         0.96 o                         
   3   4  13         22.08         19.83         1.07 o                         
   4   4  13          6.57          9.12         0.81 o                         
   5   4  13        105.08        107.97         2.31 o                         
   6   4  13         57.89         56.28         1.88 o                         
   7   4  13         44.10         42.97         1.73 o                         
   8   4  13          9.28          9.96         1.07 o                         
   9   4  13         55.26         63.80         2.50 o                         
   1   5  13        133.07        135.82         3.38 o                         
   2   5  13          4.75          5.24         0.79 o                         
   3   5  13          1.69          2.37         0.60 o                         
   4   5  13          2.41          1.47         0.61 o                         
   5   5  13         65.29         71.71         2.11 o                         
   6   5  13        201.10        200.93         3.47 o                         
   7   5  13         69.80         77.64         2.62 o                         
   8   5  13          0.84          0.37         0.68 o                         
   9   5  13         55.05         57.80         7.02 o                         
   0   6  13         35.05         38.08         3.70 o                         
   1   6  13          0.06          0.88         0.78 o                         
   2   6  13         55.54         58.65         2.54 o                         
   3   6  13          9.11          9.37         1.02 o                         
   4   6  13         35.94         31.84         1.62 o                         
   5   6  13          9.47          9.16         0.98 o                         
   6   6  13          4.88          3.61         0.82 o                         
   7   6  13          7.91          9.33         1.04 o                         
   8   6  13        298.65        319.13        15.83 o                         
   1   7  13         82.23         93.04         3.02 o                         
   2   7  13          9.72         11.64         1.46 o                         
   3   7  13        134.21        134.30         3.09 o                         
   4   7  13          5.86          6.14         0.95 o                         
   5   7  13         15.51         17.90         1.37 o                         
   6   7  13         66.57         71.09         3.20 o                         
   7   7  13         31.65         38.81         5.64 o                         
   0   8  13         75.52         81.61         5.93 o                         
   1   8  13         22.69         19.22         1.61 o                         
   2   8  13          5.63          8.26         1.29 o                         
   3   8  13          1.85          5.10         1.16 o                         
   4   8  13         12.57         13.56         1.87 o                         
   5   8  13         37.15         41.52         4.13 o                         
   1   9  13         85.78         89.95         5.11 o                         
   0   0  14          0.85          2.99         1.25 o                         
   1   0  14        236.55        244.75         5.73 o                         
   2   0  14        113.48         96.55         2.80 o                         
   3   0  14          5.26          8.40         0.91 o                         
   4   0  14        186.07        180.81         4.32 o                         
   5   0  14        281.25        320.77         7.20 o                         
   6   0  14         98.87         94.71         5.46 o                         
   7   0  14          7.58          9.67         1.87 o                         
   8   0  14         10.73         10.42         1.63 o                         
   9   0  14        274.05        276.05         7.05 o                         
   1   1  14        175.35        171.71         3.19 o                         
   2   1  14          0.93          2.49         0.54 o                         
   3   1  14         83.16         73.65         1.64 o                         
   4   1  14         36.10         40.36         1.53 o                         
   5   1  14          0.16         -0.13         0.53 o                         
   6   1  14        168.86        171.99         3.22 o                         
   7   1  14         29.33         37.72         1.69 o                         
   8   1  14         41.03         44.57         2.17 o                         
   9   1  14        144.37        156.55         5.18 o                         
   0   2  14        160.28        147.41         5.44 o                         
   1   2  14         62.22         70.37         2.29 o                         
   2   2  14         51.99         55.82         1.77 o                         
   3   2  14        262.74        270.96         3.87 o                         
   4   2  14          0.49          0.48         0.52 o                         
   5   2  14          4.66          5.75         0.72 o                         
   6   2  14         14.64         14.81         1.11 o                         
   7   2  14        259.64        271.86         4.46 o                         
   8   2  14         76.01         70.43         2.31 o                         
   9   2  14        150.68        166.88         3.73 o                         
   1   3  14        147.38        143.97         3.97 o                         
   2   3  14         52.56         52.38         1.93 o                         
   3   3  14         26.30         23.89         1.14 o                         
   4   3  14        126.87        129.41         2.74 o                         
   5   3  14          4.00          3.96         0.71 o                         
   6   3  14          0.00          0.40         0.59 o                         
   7   3  14         59.61         67.21         2.36 o                         
   8   3  14          3.27          3.17         0.87 o                         
   9   3  14         72.90         78.05         5.99 o                         
   0   4  14        122.43        120.80         5.83 o                         
   1   4  14        102.07        116.03         3.99 o                         
   2   4  14         41.41         44.66         2.03 o                         
   3   4  14          0.26         -0.14         0.52 o                         
   4   4  14          2.70          1.79         0.64 o                         
   5   4  14        234.37        247.74         3.92 o                         
   6   4  14          1.44          0.79         0.64 o                         
   7   4  14        184.99        195.19         3.75 o                         
   8   4  14        159.06        175.15         3.58 o                         
   1   5  14         47.03         44.53         4.73 o                         
   2   5  14        104.15        101.31         4.05 o                         
   3   5  14         54.50         54.77         2.24 o                         
   4   5  14          3.08          3.51         0.76 o                         
   5   5  14          7.39          9.85         0.98 o                         
   6   5  14          0.09          2.43         0.74 o                         
   7   5  14        193.56        200.46         3.84 o                         
   8   5  14         13.18         14.59         3.99 o                         
   0   6  14         45.24         52.70         4.55 o                         
   1   6  14          0.86          0.24         0.97 o                         
   2   6  14          3.44          4.14         0.99 o                         
   3   6  14        133.92        136.34         3.70 o                         
   4   6  14         12.33         14.38         1.25 o                         
   5   6  14        184.26        193.75         3.73 o                         
   6   6  14         67.24         71.49         2.99 o                         
   7   6  14          6.66          4.75         1.94 o                         
   1   7  14         34.50         34.81         2.74 o                         
   2   7  14         10.24          9.98         1.34 o                         
   3   7  14          0.00         -0.75         0.75 o                         
   4   7  14          3.13          2.28         1.15 o                         
   5   7  14        306.50        331.70        12.00 o                         
   2   8  14         38.20         39.28         3.75 o                         
   3   8  14        129.98        134.94         6.32 o                         
   1   1  15         34.28         29.54         1.43 o                         
   2   1  15         40.81         36.73         1.77 o                         
   3   1  15         62.25         62.21         1.95 o                         
   4   1  15        135.81        133.28         2.69 o                         
   5   1  15         17.67         18.03         1.18 o                         
   6   1  15        111.19        117.54         3.05 o                         
   7   1  15          1.26          2.98         1.01 o                         
   8   1  15        298.40        307.72         6.10 o                         
   0   2  15          0.03         -0.39         0.79 o                         
   1   2  15         90.37         85.71         2.63 o                         
   2   2  15         97.86         98.79         2.86 o                         
   3   2  15          1.97          1.96         0.67 o                         
   4   2  15          1.87          2.50         0.60 o                         
   5   2  15         27.63         25.26         1.39 o                         
   6   2  15         21.90         24.77         1.40 o                         
   7   2  15         33.35         36.22         1.76 o                         
   8   2  15         86.06        100.04         3.27 o                         
   1   3  15          8.24          6.09         1.32 o                         
   2   3  15         55.83         57.37         2.64 o                         
   3   3  15          2.12          2.06         0.70 o                         
   4   3  15         59.41         55.51         1.76 o                         
   5   3  15          8.78          9.00         0.91 o                         
   6   3  15        318.04        334.79         5.18 o                         
   7   3  15        204.32        220.20         4.93 o                         
   8   3  15         38.61         40.65         3.00 o                         
   0   4  15        409.13        436.57        19.82 o                         
   1   4  15         98.79        102.58         4.81 o                         
   2   4  15          2.01          1.27         1.03 o                         
   3   4  15          4.55          6.36         0.95 o                         
   4   4  15        146.93        153.98         3.22 o                         
   5   4  15         51.31         51.79         1.97 o                         
   6   4  15         98.50        110.19         2.51 o                         
   7   4  15         34.65         36.98         2.04 o                         
   1   5  15          1.74          1.72         1.51 o                         
   2   5  15         13.68         14.65         1.88 o                         
   3   5  15         39.56         42.52         2.26 o                         
   4   5  15        190.22        208.74         4.41 o                         
   5   5  15        119.16        135.83         2.98 o                         
   6   5  15         32.72         35.56         2.05 o                         
   7   5  15          3.12          1.38         2.20 o                         
   0   6  15         16.02         17.21         2.96 o                         
   1   6  15          7.41          8.91         1.71 o                         
   2   6  15        430.62        442.72        10.21 o                         
   3   6  15        170.01        177.06         4.39 o                         
   4   6  15         70.13         82.65         3.12 o                         
   5   6  15        107.42        115.89         3.65 o                         
   6   6  15          3.71          4.13         2.48 o                         
   3   7  15         49.78         68.04         4.99 o                         
   4   7  15         22.16         26.83         5.50 o                         
   0   0  16         80.98         85.98         4.60 o                         
   1   0  16        113.29        114.82         3.80 o                         
   2   0  16        113.71        111.74         4.39 o                         
   3   0  16         10.45          9.79         1.76 o                         
   4   0  16         47.11         51.92         6.95 o                         
   5   0  16        207.19        206.07         5.50 o                         
   6   0  16        237.10        245.03         7.49 o                         
   7   0  16         12.59          9.41         1.66 o                         
   1   1  16        295.84        299.40         5.32 o                         
   2   1  16        170.67        179.23         4.13 o                         
   3   1  16          7.11          9.12         1.63 o                         
   4   1  16        161.93        160.36         4.41 o                         
   5   1  16         45.98         45.75         1.84 o                         
   6   1  16        126.12        131.56         3.88 o                         
   7   1  16        127.78        134.41         3.29 o                         
   0   2  16         51.33         57.02         4.52 o                         
   1   2  16         11.46         12.24         1.49 o                         
   2   2  16          0.17          1.10         0.79 o                         
   3   2  16         11.14         11.22         1.28 o                         
   4   2  16        126.56        137.42         3.67 o                         
   5   2  16          1.29          0.44         0.67 o                         
   6   2  16         58.97         69.10         2.33 o                         
   7   2  16         13.21         13.69         1.61 o                         
   1   3  16          5.12          5.17         1.32 o                         
   2   3  16          0.93         -0.02         0.98 o                         
   3   3  16        389.14        404.25         9.72 o                         
   4   3  16        150.21        164.22         3.53 o                         
   5   3  16         69.13         69.82         2.27 o                         
   6   3  16         95.18         97.02         3.49 o                         
   7   3  16          1.42          3.02         1.08 o                         
   0   4  16         66.48         80.49        10.67 o                         
   1   4  16        103.83        112.63         5.62 o                         
   2   4  16          8.03          7.33         1.51 o                         
   3   4  16         49.34         47.93         4.15 o                         
   4   4  16          0.14          0.18         0.79 o                         
   5   4  16         29.68         29.01         1.85 o                         
   6   4  16         36.43         41.29         2.41 o                         
   1   5  16         39.61         47.39         3.40 o                         
   2   5  16          0.59         -1.06         1.46 o                         
   3   5  16         66.58         70.82         5.37 o                         
   4   5  16          0.00          1.64         1.55 o                         
   5   5  16         73.60         83.46         4.05 o                         
   4   6  16          3.13          1.35         1.88 o                         
   1   1  17         96.39         98.14         3.02 o                         
   2   1  17          4.59          4.27         1.12 o                         
   3   1  17        166.03        184.41         7.40 o                         
   4   1  17        116.74        118.27         4.02 o                         
   5   1  17          4.73          5.85         1.46 o                         
   6   1  17         83.96         85.40         4.29 o                         
   0   2  17        163.19        176.80         9.01 o                         
   1   2  17        186.92        208.62         5.93 o                         
   2   2  17        129.05        130.31         4.48 o                         
   3   2  17         75.47         77.53         3.28 o                         
   4   2  17         30.10         28.65         2.19 o                         
   5   2  17         70.00         68.28         7.36 o                         
   6   2  17          0.03         -1.01         1.61 o                         
   1   3  17         31.34         30.94         2.54 o                         
   2   3  17        176.23        189.91         7.91 o                         
   3   3  17          1.69          1.36         1.05 o                         
   4   3  17          0.40          1.01         1.15 o                         
   5   3  17         16.65         20.26         3.04 o                         
   6   3  17        134.35        148.81         7.96 o                         
   0   4  17        452.39        472.72        15.03 o                         
   1   4  17         19.30         23.55         2.31 o                         
   2   4  17         30.18         34.68         3.36 o                         
   3   4  17         10.50         12.19         2.61 o                         
   4   4  17         91.31        102.66         7.98 o                         
   5   4  17        158.11        159.22         9.91 o                         
   0   0  18        204.45        222.66        12.25 o                         
   1   0  18         71.80         82.29         4.91 o                         
   2   0  18         19.00         12.81         4.27 o                         
   3   0  18         55.55         49.05         4.38 o                         
   4   0  18         27.55         31.22         3.69 o                         
   1   1  18        340.84        361.50         8.53 o                         
   2   1  18        221.45        228.98         7.93 o                         
   3   1  18          1.08          1.13         1.05 o                         
   4   1  18        253.53        270.91        10.07 o                         
   0   2  18         47.70         42.99         4.11 o                         
   1   2  18          0.05         -0.29         1.43 o                         
   2   2  18         10.04         12.34         1.86 o                         
   3   2  18         11.73         14.89         2.76 o                         
   4   2  18         32.38         30.38         3.68 o                         
   1   3  18          3.05          3.53         1.99 o                         
   2   3  18          1.82          2.61         2.48 o                         
   3   3  18        267.67        284.17        14.59 o                         
   4   3  18         96.43        106.38         8.67 o                         
   1   1  19         75.95         95.92         9.50 o                         
                                                                                
